# Supplementary material for: Global mapping of protein–metabolite interactions in Saccharomyces cerevisiae reveals that Ser-Leu dipeptide regulates phosphoglycerate kinase activity
Source: Commun Biol. 2021 Feb 10;4:181. doi: 10.1038/s42003-021-01684-3 (PMC7876005; doi:10.1038/s42003-021-01684-3)
Supplement: Supplementary file 4 — Supplementary Data [file 42003_2021_1684_MOESM4_ESM.xlsx]

## Sheet: Data S1
Data S1. Small molecules separating together with protein complexes, and thus classified as protein bound. Column names indicate theoretical molecular weight calculated based on the reference proteins.
Cluster	5.19 mDa	4.46 mDa	3.83 mDa	3.30 mDa	2.84 mDa	2.44 mDa	2.10 mDa	1.80 mDa	1.55 mDa	1.33 mDa	1.15 mDa	986.12 kDa	847.92 kDa	729.08 kDa	626.90 kDa	539.04 kDa	463.49 kDa	398.53 kDa	342.67 kDa	294.65 kDa	253.35 kDa	217.84 kDa	187.31 kDa	161.06 kDa	138.49 kDa	119.08 kDa	102.39 kDa	88.04 kDa	75.7 kDa	65.09 kDa	55.97 kDa	48.12 kDa	41.38 kDa	35.58 kDa	30.6 kDa	26.31 kDa	22.62 kDa	19.45 kDa
Cluster_00027_pos	0	0	0	0	0	0	0	0	0	0	0	0	0	0	0	0	0	0	0	0	12977.4	28643.6	45429.8	38544.4	19130.4	0	0	0	0	0	0	0	0	46194.1	179539	327805	513998	728331
Cluster_00072_pos	103978	970899	312232	89293.9	6658.71	0	0	0	0	0	0	0	0	0	0	0	0	0	0	0	0	0	0	0	0	0	0	0	0	0	0	0	0	0	0	0	0	0
Cluster_00090_pos	0	0	0	0	0	0	0	0	0	0	0	0	0	0	0	0	0	0	0	8622.48	228044	669933	1.4058e+06	1.07085e+06	564254	473719	226446	73769.9	16846.8	0	0	0	0	0	0	0	0	0
Cluster_00105_pos	0	0	0	0	0	0	0	0	0	0	0	0	0	0	71997.2	67438.2	122542	74985.4	80186.6	42260.7	11973.8	0	0	0	0	0	0	0	0	0	0	0	0	0	0	0	0	0
Cluster_00134_pos	0	0	0	0	0	0	0	0	0	0	0	0	0	0	0	26624.3	78070.8	192425	152760	135717	101605	66874.8	37417.7	7668.81	0	0	0	0	0	62010.6	72228.7	38361.7	29300.5	30159.8	0	0	0	0
Cluster_00139_pos	0	0	0	0	0	0	0	0	0	0	0	0	0	0	0	0	0	0	0	0	0	0	0	0	0	0	0	0	0	0	0	0	0	0	0	0	221853	3.4692e+06
Cluster_00147_pos	0	0	0	0	0	0	0	0	0	0	0	0	0	0	0	0	0	0	0	0	0	0	0	0	0	0	0	0	0	0	0	0	0	0	0	0	3.47793e+06	25200000
Cluster_00175_pos	550.417	848.065	0	2341.45	1266.91	0	850.737	4733.84	1299.09	907.759	0	0	0	0	0	0	0	0	144.097	1590.59	1561.46	0	481.929	561.586	719.227	0	283.292	2294.09	0	559.269	179.348	0	0	0	0	0	214781	2.82423e+06
Cluster_00191_pos	0	0	0	0	0	7488.75	81616.6	58760.1	62606.1	59833.5	30258	66511.6	7937.14	0	0	0	0	0	0	13019.6	25043.8	0	0	0	0	0	0	0	0	0	0	0	0	0	0	0	0	0
Cluster_00205_pos	0	0	0	0	0	0	0	0	0	0	0	0	0	0	18420.5	143839	166121	298998	632823	843891	1.71192e+06	1.82798e+06	2.09811e+06	1.48114e+06	967371	306752	59120.2	90345	13438.7	0	0	0	0	0	0	0	0	0
Cluster_00214_pos	0	0	0	0	0	0	0	0	0	0	0	0	0	0	0	0	0	0	30117.4	67579.1	278270	93240.2	159717	0	0	0	0	0	0	0	0	0	0	0	0	0	0	0
Cluster_00239_pos	0	0	0	0	0	0	0	75680.2	43238.3	14104.9	4966.78	0	0	0	0	24319.5	122891	242499	551452	514679	322664	104699	15885.4	0	0	0	0	6682.41	26839.6	0	0	0	0	0	0	0	0	0
Cluster_00251_pos	0	0	0	0	0	0	0	0	0	0	0	0	0	0	0	0	0	16320.3	64898	81614.3	98233.8	39642.6	16249.3	0	0	0	0	0	10722.1	81332.1	26557.9	37041.2	0	0	0	0	0	0
Cluster_00273_pos	0	0	0	0	0	0	0	0	0	0	0	0	0	0	0	0	0	66161.9	14704.9	29047.9	123550	407085	443286	662459	411663	185964	87132.5	30734.6	19001.4	0	0	0	0	0	0	0	0	0
Cluster_00280_pos	0	0	0	0	0	0	0	0	0	0	0	0	0	0	0	0	0	0	12655.3	125111	111269	30410.8	0	0	0	0	0	0	0	0	0	0	0	0	0	0	0	0
Cluster_00290_pos	0	0	0	0	0	0	0	0	0	0	0	0	0	0	0	0	0	0	0	0	0	0	0	0	0	0	0	0	0	0	0	0	0	0	0	266965	1.4929e+06	2.00895e+06
Cluster_00292_pos	0	0	0	0	0	0	0	0	0	0	0	0	0	6239.24	28641	252715	124625	498493	533313	637448	512962	73421.8	0	0	0	0	0	0	4089.57	16502.8	0	0	0	0	14002.8	15680.6	25659.6	127805
Cluster_00302_pos	0	0	0	15703.2	95536.4	101486	82270.5	35875.5	0	0	0	0	0	0	0	0	0	0	0	0	0	0	0	0	0	0	0	0	0	0	0	0	0	0	0	0	0	0
Cluster_00315_pos	0	0	0	0	0	0	0	0	0	120648	306270	794901	844177	369585	128859	23145.8	110832	0	0	0	0	0	0	0	0	0	0	0	0	0	0	0	0	0	0	0	0	0
Cluster_00316_pos	0	0	0	0	0	0	0	0	0	0	15109.5	12256	10556.6	0	30426.4	215831	591885	2.56947e+06	2879384	2.66901e+06	3.56315e+06	1.33157e+06	750095	28942.9	10491.7	0	0	0	0	0	0	0	0	0	0	0	0	0
Cluster_00322_pos	0	171812	145962	6338.47	0	0	0	0	0	0	0	0	0	0	0	0	0	0	18021.2	19801.3	6380.51	0	0	0	0	0	0	0	0	0	0	98219	125502	49859.5	6644.98	0	0	0
Cluster_00333_pos	0	0	0	0	0	0	9371.84	16760.6	114831	229571	201014	216593	340775	175556	246160	461133	1.07552e+06	1.12697e+06	682352	428773	233782	51264.5	18240	45965.4	0	0	0	0	0	25879.7	27377.4	17950.2	11553	0	0	0	0	0
Cluster_00367_pos	91661.8	2.68133e+06	2225965	1057850	439563	464878	493311	627530	571827	175436	99974.3	67043.3	11939.5	221891	346622	622479	493507	380324	255537	152716	263920	370443	645197	1.37498e+06	101893	1.65862e+06	1.24245e+06	1.65336e+06	788443	195588	163970	16777.1	0	0	0	32274.2	5674.93	0
Cluster_00370_pos	0	0	0	0	0	0	0	0	0	265033	889827	3.40756e+06	3.87593e+06	1.28601e+06	65835.3	0	0	0	401074	14917.9	0	6931.19	28731.3	0	0	0	0	0	0	0	0	0	0	0	0	0	0	0
Cluster_00372_pos	0	0	0	0	0	0	0	0	0	0	0	0	0	0	0	0	0	0	0	0	5144.26	83204.2	158623	366026	570939	496442	594867	207861	335021	62521.7	0	0	0	22214.3	20687.6	9305.6	0	0
Cluster_00375_pos	0	0	0	0	0	0	0	0	0	558005	391595	811573	883926	130784	15070	0	0	0	0	0	0	0	0	0	0	0	0	0	0	0	0	0	0	0	0	0	0	0
Cluster_00389_pos	0	0	0	0	0	0	0	0	0	0	0	0	0	0	0	0	0	0	0	0	73411.5	169369	94145.5	187603	325718	219747	189424	948643	1.29703e+06	1.01527e+06	250314	84777	9909.19	0	0	0	9264.4	2.00765e+06
Cluster_00396_pos	0	0	0	0	0	0	0	0	0	0	0	0	0	0	0	0	0	0	0	0	0	0	0	0	0	0	0	12982.4	261935	90277.6	139502	62618.7	55934.2	0	0	46021.3	973157	2925631
Cluster_00398_pos	0	0	0	0	0	0	0	0	0	0	0	0	0	0	0	0	0	0	0	0	0	15906.9	221322	390128	379902	181855	47347.4	17864.1	0	0	0	0	0	0	0	0	0	0
Cluster_00401_pos	0	0	0	0	0	0	0	0	0	0	0	0	0	0	0	0	0	57353.5	410806	2049216	4.1282e+06	3.2935e+06	2.43414e+06	685723	180530	876326	51052.5	0	0	0	0	0	0	0	0	0	0	0
Cluster_00405_pos	0	0	0	0	0	0	0	0	0	0	0	0	0	0	0	0	0	0	0	0	0	0	0	0	0	0	0	0	0	0	0	0	55139.7	220938	273387	24552.8	120424	0
Cluster_00407_pos	0	0	0	0	0	0	0	0	0	0	0	0	0	0	0	0	0	19564.4	162700	964687	924168	998738	456578	187381	346307	37919.3	0	0	0	0	0	0	0	0	0	0	15723.5	82547.4
Cluster_00409_pos	0	0	0	0	0	0	0	0	0	0	6170.87	1559.05	0	0	0	6874.62	10394.6	138712	833854	2.18318e+06	3.55797e+06	3.07358e+06	1103179	486659	135772	8585.53	18049.5	0	0	0	0	0	0	0	0	4146.53	26574.8	44863.3
Cluster_00446_pos	0	0	0	0	0	0	0	0	0	0	0	0	0	0	0	0	0	0	0	0	0	0	0	0	0	0	0	0	0	0	0	0	0	36496.9	337847	585267	311896	65861.9
Cluster_00448_pos	0	0	0	0	0	0	0	0	0	0	0	0	0	0	0	0	0	0	0	0	0	0	0	0	0	0	0	0	0	0	39708.8	112796	147020	69542.4	26871.4	0	0	0
Cluster_00451_pos	0	0	0	0	0	0	0	0	0	0	0	0	0	0	0	0	116872	534074	1446481	1.97398e+06	2133233	1.32742e+06	206242	154735	43163.2	0	0	0	0	0	0	0	0	151328	1.11102e+06	2623526	3.90414e+06	2.44818e+06
Cluster_00453_pos	0	0	0	0	0	0	0	0	0	0	0	0	0	0	0	0	0	113584	392108	1.00597e+06	1.60557e+06	1.02495e+06	122442	10811.4	0	0	0	0	0	0	0	0	0	0	0	0	0	0
Cluster_00463_pos	0	0	0	0	0	0	0	0	0	0	0	0	0	0	0	0	0	0	0	0	0	0	0	0	0	0	0	0	0	0	0	0	0	0	0	59011.5	340276	618561
Cluster_00477_pos	15285.9	55576.5	22725.5	13485.3	4876.36	0	0	0	0	0	0	0	0	0	0	0	0	0	0	0	0	0	0	0	0	0	0	0	0	0	0	0	6004.44	349420	528093	416343	60758	0
Cluster_00490_pos	0	0	0	123989	260416	412368	387597	227221	78576	0	0	0	0	0	0	0	0	0	0	0	0	0	0	0	0	0	0	16981	35448.4	0	0	0	0	0	0	0	0	0
Cluster_00494_pos	0	0	0	0	0	0	0	0	0	0	0	0	0	0	0	0	0	0	0	0	0	0	0	0	0	0	0	0	0	0	0	21903.5	790059	2.65835e+06	3.39017e+06	1.97893e+06	1.1962e+06	1208326
Cluster_00512_pos	0	0	0	0	0	0	0	0	0	0	0	0	0	0	0	0	0	0	0	0	0	0	0	0	0	0	0	0	0	0	0	0	0	183856	1.11815e+06	1.83915e+06	1.43458e+06	458208
Cluster_00593_pos	0	0	0	0	0	0	0	0	0	0	0	0	0	0	0	0	0	0	0	0	0	0	0	0	0	13294.5	113138	371640	958878	1.08774e+06	574085	335329	109932	21047.9	0	0	0	0
Cluster_00614_pos	65910.5	1.19217e+06	711920	118741	29911.5	27172.1	0	0	0	0	0	0	0	0	42119.9	20779.3	115719	56555.9	56143.9	28835	165202	75215	190508	63753.6	5729.07	0	0	0	0	0	0	0	0	0	0	0	0	0
Cluster_00641_pos	0	0	0	0	0	0	0	0	0	0	0	0	0	0	0	0	95505.5	129520	215369	221748	377596	726399	1.20838e+06	1.95819e+06	2.26956e+06	2.45447e+06	1.23326e+06	1.06645e+06	757117	598667	332303	212329	240740	127205	0	0	0	0
Cluster_00642_pos	0	0	0	0	0	0	0	0	0	0	0	0	0	0	0	0	0	16519.9	74963.7	161612	535980	194253	100737	0	0	0	0	0	0	0	0	0	0	0	0	0	0	0
Cluster_00644_pos	0	0	0	0	0	0	0	0	0	0	0	0	0	0	19631.1	72677.9	148991	87066.9	66261.4	39847.8	17288.3	0	0	0	0	0	26132.2	25693	39115.5	69278.7	94897.4	70216.8	42520.7	0	0	0	0	0
Cluster_00671_pos	0	0	0	0	0	0	0	0	0	0	0	0	0	0	0	68556.8	204314	288844	237246	366306	89655.7	0	0	0	0	0	0	0	0	0	0	0	0	0	0	0	0	0
Cluster_00674_pos	0	0	0	0	0	0	0	0	0	0	0	0	0	0	0	0	0	0	76774.8	787500	2.94854e+06	4332304	2.99606e+06	2.1017e+06	986503	436347	117801	96540.8	20593.4	81175.5	31084.3	20341.3	0	0	0	0	0	0
Cluster_00686_pos	0	0	0	0	0	0	0	0	0	0	0	0	0	0	0	0	39360.7	95716.3	190205	298534	1129121	4341385	4.56525e+06	4.3952e+06	1889487	1.02775e+06	567330	346422	192907	57501.3	44345	37187.8	0	0	0	0	0	0
Cluster_00690_pos	0	0	0	0	0	0	0	0	0	0	0	0	0	0	0	300617	479825	553663	580762	1.02637e+06	561594	45665.2	0	0	0	0	0	0	0	0	0	0	0	0	0	0	0	0
Cluster_00693_pos	0	0	0	0	0	0	0	0	0	0	0	11443.4	92185.8	124026	268436	391222	341935	337836	184279	100095	108116	57976.1	71472.1	113043	120561	174412	281032	312401	207463	89172.9	0	0	0	0	0	0	0	0
Cluster_00698_pos	0	0	0	0	0	0	0	0	0	0	0	0	0	0	0	0	0	0	0	0	0	0	0	36792.8	64245.2	0	0	0	0	0	0	0	0	0	0	0	66179.7	961054
Cluster_00701_pos	0	0	0	0	0	0	0	0	0	0	0	0	0	0	0	0	0	0	0	0	0	0	0	0	0	188590	269104	1.55793e+06	2.10193e+06	182311	20929.3	12741.6	0	0	0	0	10749.6	75750.9
Cluster_00705_pos	0	0	0	0	0	0	0	0	0	0	0	0	0	0	0	0	0	0	0	0	0	0	0	0	0	0	0	0	0	59270.9	167782	262912	158931	44340.7	15365.3	0	0	0
Cluster_00712_pos	452595	3.42683e+06	1.6694e+06	618492	76946.9	51668.5	0	0	0	0	0	0	0	0	0	0	0	31450	20510.6	13872.6	23506.3	0	0	0	0	0	0	0	0	0	0	0	0	0	0	0	0	0
Cluster_00722_pos	0	17847.6	5105.07	0	0	0	0	0	0	0	0	0	0	0	0	0	0	0	252225	409167	516529	223224	140596	10337	0	0	0	0	0	0	0	0	0	0	0	0	0	0
Cluster_00747_pos	0	0	0	0	0	0	0	0	0	0	0	0	0	0	0	20317.1	186171	166017	263157	455087	307061	215690	177265	171256	207313	162344	170457	105886	49490	50386	33592	30809	0	0	0	0	0	0
Cluster_00759_pos	0	0	0	0	0	0	0	3175.23	36418.7	31022.4	87906.4	380012	156485	53311.6	175623	380233	697755	739561	404566	169775	98229.7	61015.3	3925.49	213.802	0	0	0	0	0	0	0	0	0	0	0	103244	89824.9	230.29
Cluster_00774_pos	0	0	0	0	0	0	0	0	0	0	0	0	0	0	0	0	0	17156.1	119770	254229	506156	200874	107303	0	0	0	0	0	0	0	0	0	0	0	0	0	0	0
Cluster_00775_pos	0	0	0	0	0	0	0	0	0	0	0	0	0	0	0	0	0	0	0	69383.9	211415	129579	0	0	0	0	0	0	0	0	0	0	0	0	0	0	0	0
Cluster_00794_pos	5685.55	6068.82	4756.3	3025.04	6503.82	1108.22	202.342	3195.77	1797.07	2220.31	2535.59	1497.35	839.396	2444.67	3771.7	323.886	289.073	1710.42	7669.64	8572.02	5324.66	2798	3071.34	3482.66	2475.19	1409.25	3020.32	5401.52	41841.3	106557	263447	487018	327246	156071	2353.58	5416.33	9368.02	7775.32
Cluster_00802_pos	162289	1.4116e+06	8732556	1.89992e+06	1.6366e+06	169473	20156.9	0	0	0	0	0	0	16893.3	63114.6	0	0	0	0	0	0	13315.6	66571.4	0	0	0	0	0	0	0	0	0	0	0	0	0	0	0
Cluster_00810_pos	207684	2193211	3.26344e+06	1.0829e+06	676706	117886	12139.2	74362.8	0	0	0	0	0	0	0	0	220.177	1039.54	0	0	0	0	0	0	0	0	0	0	0	0	0	0	0	0	0	0	0	0
Cluster_00817_pos	0	0	0	0	0	0	0	0	0	0	0	0	0	0	30045.6	200820	553691	856650	876491	683090	185514	466124	366811	304059	320009	132027	188485	74014.4	30360.5	9748.59	0	0	0	0	0	0	0	0
Cluster_00830_pos	0	0	0	0	0	0	0	0	0	0	0	0	0	0	23696.3	82485.8	93768	228611	155179	39307	0	0	0	0	0	0	0	0	0	0	0	0	0	0	0	0	0	0
Cluster_00860_pos	0	0	0	0	0	0	0	0	0	0	0	0	0	0	0	100356	350103	1.26147e+06	3.0328e+06	4.32455e+06	4.7713e+06	2.64155e+06	757815	276652	72127.5	29623.9	24373.6	59507.3	72895.9	143791	89653	71573.2	0	0	0	0	0	0
Cluster_00907_pos	0	0	0	0	0	0	0	0	0	0	0	0	0	0	0	53826	118085	130828	329157	159781	73804.1	76629.7	56575.2	44658.7	6067.39	50405.9	71232.1	26767.8	21598.6	0	0	0	0	0	0	0	0	0
Cluster_00912_pos	0	0	0	0	0	0	0	0	0	0	0	0	0	0	0	0	0	0	0	0	0	0	0	0	0	0	16993.8	113726	35233.7	167422	247694	139086	173461	33915.1	9627.52	0	0	0
Cluster_00939_pos	0	0	0	0	0	0	0	0	0	0	0	0	0	0	0	0	0	0	0	11364.2	337282	996459	1.22642e+06	842962	399555	195870	17323.4	0	0	0	0	13762.3	20695.2	14321	0	0	0	0
Cluster_00952_pos	0	0	0	0	0	0	0	0	0	0	0	0	0	0	0	239459	280640	991217	1.27943e+06	398573	468312	91187.6	0	0	0	0	0	0	0	0	0	0	0	0	0	0	0	0
Cluster_00980_pos	0	0	0	0	0	0	0	0	0	0	0	0	0	0	0	0	0	0	0	0	0	0	0	0	0	0	0	0	0	0	0	0	0	0	0	0	68595.3	1.96504e+06
Cluster_00986_pos	0	0	0	0	0	0	0	0	0	0	0	0	0	0	0	0	0	0	0	149002	548838	359794	83401.2	93964.8	0	0	0	0	0	0	0	0	0	0	0	0	0	0
Cluster_01014_pos	0	0	0	0	0	0	0	0	0	0	0	0	0	0	0	0	0	0	0	0	0	0	0	0	0	0	0	0	0	0	0	0	0	0	0	0	1.88879e+06	14500000
Cluster_01020_pos	0	0	0	0	0	0	0	0	0	0	0	0	30957.7	18825.8	51249.1	193569	290210	361088	515274	701864	759598	256297	129260	0	0	0	0	0	0	0	0	0	0	0	0	0	58907.7	299999
Cluster_01021_pos	0	0	0	0	0	0	0	0	0	0	0	0	0	55846.9	65073.7	113627	298700	393468	576015	669302	725004	320278	138344	9129.74	0	0	0	0	0	0	0	0	0	0	0	0	72028.2	336429
Cluster_01051_pos	0	0	0	0	0	0	0	0	0	0	0	0	0	22705.6	43118.6	112714	192501	251588	252217	196879	50972.9	0	0	0	0	0	0	0	0	0	0	0	0	0	0	0	0	0
Cluster_01077_pos	0	0	0	0	0	0	0	0	0	0	0	0	0	0	0	0	0	0	0	39703.6	76308.4	83102.5	102011	0	0	0	0	0	0	0	0	0	0	0	0	0	0	0
Cluster_01095_pos	0	0	0	0	0	0	0	0	0	0	0	0	0	0	0	0	0	0	0	0	0	0	0	0	0	0	0	0	0	0	0	0	0	0	0	0	93269.1	1.73161e+06
Cluster_01098_pos	0	0	0	0	0	0	0	0	0	0	0	0	0	0	0	74464	252936	787994	987526	740279	388470	308544	189319	152521	158503	97036.9	109547	0	0	0	0	9058.68	28710.2	25745.1	146345	198921	0	0
Cluster_01111_pos	0	0	0	0	0	0	0	0	0	0	0	0	0	0	0	0	0	0	0	0	92920.1	180055	252186	246293	98564.4	140396	0	0	0	0	0	0	0	0	0	0	0	0
Cluster_01170_pos	73438.2	449945	92007.1	102839	4547.61	0	0	0	0	0	0	0	0	0	0	0	0	0	0	0	0	0	0	0	0	0	0	0	0	0	0	0	0	0	0	59976.9	98509.4	7424.68
Cluster_01177_pos	0	0	0	0	0	0	0	21309.2	33295.8	0	0	0	0	0	0	16730.7	15158.8	26669.2	7827.07	0	0	0	0	0	0	0	0	34728.8	179679	0	0	0	0	0	0	134990	118750	1.30421e+06
Cluster_01306_pos	0	0	0	0	0	0	0	0	0	0	0	0	0	0	0	0	0	0	0	0	0	0	0	0	0	0	0	0	0	0	0	0	0	0	0	0	253291	994070
Cluster_01335_pos	0	0	0	0	0	0	0	0	0	0	0	0	0	0	0	0	0	7877.87	9937.58	36750.8	89672.2	126192	124791	81271.2	29509.2	8175.68	0	0	0	0	0	0	0	0	0	0	0	0
Cluster_01358_pos	0	0	0	0	0	0	0	0	0	0	0	85571.8	22812.4	0	0	0	0	0	0	0	0	68349.6	2723.21	0	150588	43538	0	0	0	0	0	0	0	0	0	0	0	0
Cluster_01383_pos	0	53170.9	48663.8	0	0	0	0	0	0	0	0	0	0	0	0	0	0	0	0	0	0	0	0	0	0	0	0	0	0	0	0	0	0	0	0	0	0	0
Cluster_01403_pos	0	14929.7	169262	207326	393269	399222	288316	197054	180502	41353.4	0	0	0	0	0	0	0	0	0	0	0	0	0	0	0	0	0	0	0	0	0	0	0	0	0	56223.4	120709	0
Cluster_01427_pos	0	0	0	0	0	0	0	0	0	0	0	0	0	0	0	0	0	0	0	0	0	0	0	0	0	0	0	0	0	0	0	0	0	0	144780	1.99988e+06	10800000	18000000
Cluster_01553_pos	0	0	0	0	0	0	0	0	0	0	0	0	0	0	0	0	0	0	31470.3	109525	151040	22833.8	0	0	0	0	21541.8	111026	179212	400235	843748	1.57979e+06	419244	1.3922e+06	328995	0	0	0
Cluster_01558_pos	0	0	0	0	0	0	0	0	0	0	0	0	0	0	0	0	0	0	0	0	0	0	0	0	0	0	0	0	0	0	0	0	0	0	0	0	664426	2.7466e+06
Cluster_01570_pos	48779.8	491095	338614	68134.9	16273.3	5958.85	0	0	0	0	0	0	0	0	0	0	0	61690.5	75392.4	70048.3	73206.1	6897.22	0	0	0	0	0	0	0	0	0	0	0	0	0	0	0	0
Cluster_01594_pos	18002.1	16128.2	0	13393.3	800.283	0	0	0	0	0	0	0	0	0	0	0	0	0	55904.2	143163	234985	39016.1	10571.1	21279.2	2361.51	0	0	0	0	0	0	0	0	0	0	0	25656.5	132604
Cluster_01595_pos	0	0	0	0	0	0	0	0	0	0	0	0	0	10656.4	152508	160938	840835	1.97058e+06	1.50824e+06	1.06219e+06	443338	185699	43903	0	0	0	0	0	0	0	0	0	0	0	0	0	199489	568684
Cluster_01596_pos	0	0	0	0	0	0	0	0	0	0	0	0	0	0	48079.8	372984	794986	1.92307e+06	1572405	1.05793e+06	540971	248811	87143.8	10977.9	0	0	0	0	0	0	0	0	0	0	0	0	146114	733421
Cluster_01650_pos	0	0	0	0	0	0	0	0	0	0	0	0	0	0	0	0	0	0	0	0	0	0	0	0	0	0	0	0	0	0	0	0	0	0	0	0	181509	677313
Cluster_01796_pos	0	0	0	0	0	0	0	0	0	0	0	0	0	0	0	0	0	0	0	0	0	0	0	0	0	0	0	0	0	32544.3	75397.8	150973	199142	42944.1	46240.7	0	0	0
Cluster_01806_pos	0	0	0	0	0	0	0	0	0	110379	245684	340602	481247	231833	0	0	0	0	0	0	0	0	0	0	0	0	0	0	0	0	0	0	0	0	0	8862.58	108552	9955.12
Cluster_01868_pos	0	0	0	0	0	0	0	28214.3	226215	0	0	3620.63	6531.97	22768.3	64945.3	0	0	0	0	0	0	88390.1	196462	82959.3	20635.8	15782.5	0	0	0	0	7451.78	17598.1	0	0	0	0	21141.3	23135.9
Cluster_01960_pos	0	0	0	0	0	0	0	0	0	0	0	0	0	0	0	0	0	0	0	0	0	0	0	0	0	0	0	0	0	0	0	0	0	0	24794.8	499253	1.79656e+06	2495423
Cluster_01999_pos	0	0	0	0	0	0	0	0	0	0	0	0	0	0	0	0	0	0	0	47029.8	21471.4	22088.5	15301.7	11949.8	0	0	0	0	85818.4	359954	733091	1.17435e+06	1.52162e+06	687128	207576	0	0	0
Cluster_02000_pos	0	0	0	0	0	0	0	0	0	37631.1	97943.3	201729	235676	114061	0	0	0	0	0	0	0	0	0	0	0	0	0	0	0	0	0	0	0	0	0	0	0	0
Cluster_02009_pos	0	0	0	0	0	0	0	0	0	0	0	0	0	0	0	40282.9	93870.5	146263	231730	137000	688473	1.02779e+06	915507	519585	194359	23333.3	48928.5	11461.6	26356.7	26496.9	57790	79037.3	63357.9	0	36860.9	74433.4	567659	2.44925e+06
Cluster_02054_pos	0	0	0	0	0	0	0	0	0	0	0	0	0	0	0	0	0	0	0	0	0	0	0	0	0	0	0	0	0	0	10795	195061	848722	1.32434e+06	599666	53612.3	42634.6	0
Cluster_02087_pos	0	0	0	0	0	0	0	0	0	0	0	0	0	0	0	0	49700.7	264888	360152	484098	392899	274991	0	0	0	0	0	0	0	0	0	0	0	0	0	0	0	0
Cluster_02178_pos	0	0	0	0	0	0	18990.3	11984.2	19620.5	0	0	0	0	0	0	0	0	0	0	14376.9	49383.6	0	9139.09	13625.5	0	33036	315400	246244	601008	2.53929e+06	3.60216e+06	4002673	2478564	824967	25538.6	0	0	0
Cluster_02205_pos	0	0	0	0	0	0	0	0	0	0	0	0	0	0	0	0	0	0	0	0	0	0	0	0	0	0	0	6077.01	274995	33056.1	166628	219655	138700	0	0	0	0	0
Cluster_02215_pos	48498.8	413044	381386	142644	23934.5	6600.87	0	0	0	0	0	0	0	0	0	0	24863.9	93904.3	81466.6	171668	126379	13444	43916.3	41400.8	94645.8	96849.4	424876	1061152	1470440	1.45146e+06	1.04588e+06	280978	53264.3	0	0	0	2187.29	163973
Cluster_02238_pos	3491.79	683.469	214953	243179	0	0	134957	67239.9	124811	0	0	0	0	0	0	0	0	0	0	0	0	0	0	0	23009.1	21149.2	47162.9	0	0	0	21813.2	69005.2	354019	433010	131906	0	0	0
Cluster_02240_pos	0	0	0	0	0	0	0	0	0	0	0	0	0	0	0	0	0	0	0	0	0	0	0	0	0	0	0	0	0	0	0	0	0	0	8627.49	273793	990528	883762
Cluster_02274_pos	255603	203393	124991	217292	165922	202387	118212	87476	106273	11625.7	0	0	0	4497.13	8407.38	0	0	0	0	0	0	0	0	191597	362084	280417	153231	0	0	0	0	0	0	0	0	0	0	0
Cluster_02282_pos	0	228035	199904	29.7285	0	0	0	0	0	0	0	0	0	0	0	0	0	0	0	0	0	0	0	0	0	0	0	0	5279.1	167235	368502	312219	169302	52744.9	434930	48124.1	13826.7	121306
Cluster_02289_pos	0	0	0	0	0	0	0	0	0	0	22719.3	12025.4	5309.29	75498.9	26126.5	19709.8	13189	18048.5	21991	29105.6	240645	824280	2.53638e+06	4.16825e+06	5.54878e+06	4.17109e+06	4.71137e+06	2722131	3362053	1.31308e+06	437949	133827	63669.4	13587.5	23983.8	17412	18553.8	22746.8
Cluster_02362_pos	0	0	0	0	0	0	0	0	0	0	19318.1	36594.1	19623.9	13262.2	0	0	8285.96	13831.1	10633.7	8280.4	6435.46	91268.8	111664	492816	769489	579888	921398	724804	1.07493e+06	630778	252642	72449.5	27739.6	0	0	20213.3	17252.2	219501
Cluster_02369_pos	0	0	0	0	0	0	0	0	0	0	0	6217.65	51587	32119.2	64953.1	227294	232670	369034	144482	34584.3	132787	0	0	0	0	0	0	0	0	0	0	0	0	0	0	0	0	0
Cluster_02383_pos	0	0	0	0	0	0	0	0	0	0	37408.2	3767.86	80119	0	443179	783038	453724	1.06606e+06	370173	286281	150285	0	0	0	0	0	0	0	0	0	0	0	0	0	0	19311.2	86493.4	15481.3
Cluster_02440_pos	0	0	0	0	0	0	0	0	0	0	0	0	0	0	0	0	0	0	0	0	0	0	0	0	0	0	0	114894	390005	170315	185088	82272.5	43435.9	0	0	0	0	0
Cluster_02532_pos	0	0	0	0	0	0	0	0	0	0	0	0	0	0	0	0	0	0	0	0	0	0	0	0	0	0	0	0	0	0	0	90353.6	1.56608e+06	496923	228897	10071.3	0	0
Cluster_02562_pos	0	0	0	0	0	0	0	0	0	0	0	0	0	0	0	0	0	0	132843	550949	1500858	1.19957e+06	730497	149048	281355	125875	0	0	0	0	0	0	0	0	0	0	0	0
Cluster_02568_pos	0	0	0	0	0	0	0	0	0	0	0	0	0	0	0	0	0	0	0	0	0	0	0	0	0	0	0	0	0	0	0	0	0	0	0	0	135023	389084
Cluster_02581_pos	0	0	0	0	0	0	0	0	0	0	0	0	0	0	7389.07	9345.61	77175.9	712370	1.81905e+06	3.81384e+06	6396661	5870023	2.49371e+06	1731788	537185	133386	66893.1	33218.8	0	0	0	0	0	0	0	0	15507.5	128500
Cluster_02582_pos	0	0	0	0	0	0	0	0	0	0	0	0	0	0	0	0	0	65004.1	241534	723339	1.15849e+06	1.03712e+06	356917	166749	39814.9	12184.8	0	0	0	0	0	0	0	0	0	0	0	0
Cluster_02624_pos	0	0	0	0	0	0	0	0	0	0	0	0	0	0	0	0	0	0	0	0	0	0	0	0	0	0	0	0	0	0	0	0	0	0	0	13.4599	319039	649580
Cluster_02643_pos	0	0	0	0	0	0	0	0	0	0	0	0	0	0	0	0	0	0	0	0	0	0	0	0	0	0	0	0	0	0	0	0	0	0	0	0	147673	2.31694e+06
Cluster_02699_pos	0	0	0	0	0	0	0	0	0	0	0	0	0	0	0	0	0	0	0	0	0	0	0	0	0	0	0	0	0	0	0	0	0	0	130735	310621	259675	162077
Cluster_02730_pos	0	0	0	0	0	0	0	0	0	0	0	0	0	0	0	0	0	0	0	0	0	0	0	0	0	0	0	0	0	0	0	0	0	0	0	0	499888	4.70251e+06
Cluster_02738_pos	0	0	0	0	0	0	0	0	0	0	0	0	0	0	0	0	0	0	0	0	0	0	0	0	0	0	120510	66873.1	202026	1.77135e+06	1.27839e+06	647008	186893	4311.89	0	0	0	0
Cluster_02773_pos	0	0	0	0	0	0	0	0	0	0	0	0	0	0	0	0	0	0	0	0	0	0	0	0	0	0	0	0	0	0	0	0	0	0	0	0	278077	1.71119e+06
Cluster_02837_pos	0	0	0	0	0	0	0	0	0	0	0	60654.5	373314	761912	908774	917527	655855	246128	152513	337886	275008	383086	172116	101511	0	0	0	0	0	0	0	0	0	0	0	0	278618	2.01434e+06
Cluster_02842_pos	0	0	0	0	0	0	0	0	0	0	0	0	0	0	0	0	0	0	0	0	0	0	0	0	0	0	0	0	0	0	0	0	0	0	0	0	128309	674212
Cluster_02854_pos	0	0	0	0	0	0	0	0	0	0	0	0	0	0	0	0	0	0	0	25301.5	83286.4	46446	0	0	0	0	0	0	0	0	0	0	0	0	0	0	80199.1	1.36832e+06
Cluster_02876_pos	0	0	0	0	0	0	0	0	0	0	0	0	0	0	0	0	0	0	0	0	0	0	0	0	0	0	0	0	0	0	0	0	0	0	0	0	213167	1080063
Cluster_02914_pos	0	0	0	0	0	0	0	0	0	0	0	38950.5	184691	354574	548050	585708	394054	144517	53115.6	147103	63309.5	33019.6	0	0	0	0	0	0	0	0	0	0	0	0	0	0	283689	1.3315e+06
Cluster_02928_pos	0	0	0	0	0	0	0	41245	115115	165767	183472	113916	146423	74912.8	42924.8	267448	401362	191555	126628	49060.8	15101.4	0	0	0	0	0	0	0	0	0	0	0	0	0	0	67564.6	591525	1.04511e+06
Cluster_03616_pos	13489.5	124546	69255.2	19263.9	22089.2	28366.8	34658.7	44025.6	28012.3	47147.5	38241.7	53275.6	32108.7	25001.6	46417.9	64411.6	123873	152698	169220	109831	152943	293501	552735	806616	970566	862767	731711	627934	528836	390553	371877	392098	352553	395256	424967	421419	481049	515102
Cluster_03734_pos	43311.2	307565	289616	81345.8	25177.7	0	0	0	0	0	0	0	0	0	0	0	0	13851.3	24893	36472.1	65419.5	77024.8	73482.8	104181	241209	326571	816510	830015	966939	1.06038e+06	954656	537715	443049	294032	118203	79441.8	43430.2	25240.5
Cluster_03823_pos	0	0	0	0	0	0	0	0	0	0	0	0	0	0	0	0	0	0	0	0	0	0	0	0	6057.33	10525.9	62202.3	49617.6	119235	119216	90365.1	32186.9	22870	0	0	0	0	0
Cluster_03863_pos	0	0	0	0	0	0	0	0	0	0	0	0	0	0	0	0	0	0	0	0	0	0	0	0	41946.6	32418.8	92284.6	132273	180857	226665	206245	217918	63169	0	0	0	0	0
Cluster_03879_pos	0	87585.4	50601.7	0	0	0	0	0	0	0	0	0	0	0	0	0	0	0	0	0	11530.9	10386.5	10302.7	37076.2	100389	163634	329777	330969	365936	444473	348875	224227	165851	61097	23135	0	0	0
Cluster_03974_pos	40979.2	153722	136060	62591.5	20771.3	0	0	0	0	0	0	0	0	0	0	0	0	14703.4	24545.8	40298	57932.2	71062.4	72266.9	108293	98923.9	211819	467528	460837	558197	678866	548983	306720	229550	196717	49575.5	50414.4	35960.1	13171.2
Cluster_04035_pos	0	0	0	0	0	0	0	0	0	0	0	0	0	0	0	0	0	0	0	0	0	45359.6	68845.8	112300	166345	151818	92251.6	21597	7168.52	0	0	0	0	0	0	0	0	0
Cluster_04271_pos	0	0	0	0	0	0	0	0	0	0	0	0	0	0	48791.8	132528	206262	117093	99297.2	88626.2	34296.8	11860.2	0	0	0	0	0	0	0	0	0	0	0	0	0	0	0	0
Cluster_04358_pos	0	0	0	0	0	0	0	0	0	0	0	0	0	0	0	0	16001.5	21459.5	8371.67	15081	0	0	0	0	0	0	0	0	0	0	0	0	0	0	0	0	0	0
Cluster_04495_pos	195095	316628	391706	279105	156872	63536.3	79882.4	63854.8	54524.7	0	9506.57	7013.64	6004.03	0	0	0	0	0	0	0	0	26750.9	72774.8	112221	161467	184992	188126	112360	97413.7	24517.3	0	0	0	0	0	0	0	0
Cluster_04546_pos	18772.8	502707	160144	0	0	0	0	0	0	0	0	0	0	0	0	0	0	0	0	0	0	0	0	0	0	0	0	0	0	0	0	0	0	0	0	0	0	0
Cluster_04554_pos	0	0	0	0	0	0	0	0	0	0	0	0	0	22060.9	49065.8	83522.7	134955	78485.5	130301	72345.6	56378.9	21002	0	0	0	0	0	0	0	0	0	0	0	0	0	0	0	0
Cluster_04597_pos	0	0	0	0	0	0	0	0	0	0	0	0	0	0	0	0	0	0	0	0	0	39381.7	25869.1	93876.8	79283.4	50926.6	15152.8	7244.19	0	0	0	0	0	0	0	0	0	0
Cluster_04684_pos	11524.9	222097	175263	52926.5	18523.4	5179.31	6877.84	0	0	0	0	0	0	0	0	21770.7	7820.64	13289.1	24750.9	51574.1	51608.7	53228.8	31238	116985	237834	469906	670334	887643	947829	1.06272e+06	839599	503905	333776	218903	63466.1	26219.7	23993.1	25359.2
Cluster_04693_pos	0	0	0	0	0	0	0	0	0	0	0	0	0	0	22691.8	150778	467617	789271	1.25198e+06	945953	813488	523246	340487	415716	429863	418870	605796	571446	444319	339845	297740	153574	95915.1	41495.9	0	0	0	0
Cluster_04714_pos	21184.2	266952	24902.3	0	0	0	0	0	0	0	0	0	0	0	0	0	0	0	0	0	0	0	0	0	0	0	0	0	0	0	0	0	0	0	0	0	0	0
Cluster_04787_pos	32897.8	183893	201320	77777.6	30376.5	6176.95	0	0	0	0	0	0	0	0	0	0	0	0	0	0	0	0	0	0	0	0	0	0	0	9564.78	9175.92	11158.9	3390.06	0	0	0	0	0
Cluster_04826_pos	0	0	0	0	0	0	0	0	0	0	0	0	0	17977.2	106062	389819	606627	483017	363796	230813	72586.5	16632.2	0	0	0	0	0	0	0	0	0	0	0	0	0	0	0	0
Cluster_04929_pos	31832.4	272024	291920	92264.8	38645.6	34589.8	0	0	0	0	0	0	0	0	0	0	0	0	0	0	0	0	0	0	0	0	0	0	0	14073.4	30353.6	25785.3	16147.9	0	0	0	0	0
Cluster_04942_pos	0	0	0	0	0	0	0	0	0	0	0	0	0	17187.4	62946.7	152346	126628	92063.8	67409.1	35307.7	32419.5	0	0	0	0	0	0	0	0	0	0	0	0	0	0	0	0	0
Cluster_04994_pos	0	0	0	0	0	0	0	0	0	0	0	0	0	0	0	0	0	0	89889.5	150515	51076.8	21027.9	34397.5	17485.6	0	0	0	0	0	0	0	0	0	0	0	0	0	0
Cluster_05009_pos	85635.9	301858	363678	150746	62684.3	27027.7	11054.5	0	0	0	0	0	0	0	0	0	0	0	0	0	0	0	0	0	0	0	0	0	0	0	0	0	0	0	0	0	0	0
Cluster_05054_pos	0	0	0	0	0	0	0	0	0	0	0	0	0	0	0	0	0	532.037	103.247	0	0	0	0	0	0	0	0	0	25250.1	46290	28423.1	14573.2	0	0	0	0	0	0
Cluster_05219_pos	0	0	0	0	0	0	0	0	0	0	0	0	0	0	0	0	20701.6	33348.8	54916.1	46024.6	45798.8	228351	531657	1.04736e+06	1.25567e+06	1.24879e+06	681533	399971	178713	96711.1	23856.5	0	0	0	0	0	0	0
Cluster_05234_pos	0	0	0	0	0	0	0	0	0	0	0	0	0	0	0	0	0	0	0	0	0	0	2252.82	234.095	2135.42	4094.07	160.388	0	0	0	0	0	0	0	0	0	0	0
Cluster_05249_pos	0	0	0	0	0	0	0	0	0	0	0	0	0	0	0	81549.4	304851	805726	1.19433e+06	873250	471866	199279	51611.8	0	0	0	0	0	0	0	0	0	0	0	0	0	0	0
Cluster_05432_pos	0	0	0	0	0	0	0	0	0	0	0	0	0	0	12269.4	37679.5	100949	67470.1	72529.3	35266.4	25528.3	0	0	0	0	0	0	0	0	0	0	0	0	0	0	0	0	0
Cluster_05550_pos	134245	767262	900870	16653.5	40598.4	61668.6	175640	0	0	0	0	0	0	8125.75	39176.8	0	0	0	0	0	0	0	0	0	0	0	0	0	0	0	0	0	0	0	0	0	0	0
Cluster_05555_pos	0	0	0	0	0	0	0	0	0	0	0	0	0	0	0	0	0	0	0	0	0	0	0	0	0	0	0	26417.1	115258	215913	151001	62535.5	19384.7	0	0	0	0	0
Cluster_05593_pos	307621	2.60535e+06	4.50628e+06	1659231	1.14541e+06	830046	775951	539000	594792	405498	187810	248452	193720	158672	206274	77653.9	227882	109227	34561.1	91196.7	56933.8	32082	16771.1	12411	15836.6	98210.9	66963.7	64666.8	29797.4	58891.5	15319.7	7143.59	30723	41915.4	48481.5	108275	67213.8	48224.1
Cluster_05601_pos	0	184802	377568	148037	72746.1	20035	36875.1	24856.3	19535.1	32502.6	0	0	0	0	0	0	0	0	0	0	0	0	0	0	0	0	0	0	0	0	0	0	0	0	0	0	0	0
Cluster_05633_pos	0	0	0	0	0	0	0	0	0	0	0	0	0	0	0	0	0	26179.6	238170	275645	459332	268090	62101.3	0	0	0	0	0	0	0	0	0	0	0	0	0	0	0
Cluster_05696_pos	0	0	72506.2	256692	81347.3	0	0	0	0	0	0	0	0	0	0	0	0	0	0	0	0	0	0	0	0	0	0	0	0	0	0	0	0	0	0	0	0	0
Cluster_05736_pos	0	0	0	0	0	0	0	0	0	0	0	0	0	0	0	0	0	0	0	0	0	19663.6	35846.5	106163	140503	94923.6	44117.4	10877.8	0	0	0	0	0	4984.11	7470.76	43191.9	51602.7	15847.7
Cluster_05753_pos	0	0	0	0	0	0	0	0	0	0	0	0	0	0	34595.1	90121.7	126871	132172	100558	33378.1	19124	0	0	0	0	0	0	0	0	0	0	0	0	0	0	0	0	0
Cluster_05804_pos	0	0	0	0	0	0	0	0	0	0	0	0	16287.6	51575.3	95979.6	144989	209287	247795	198836	182693	110751	98479.7	49168.8	14685.4	0	0	0	0	0	0	0	0	0	0	0	0	6859.87	10167.7
Cluster_05826_pos	5233.7	3995.29	0	0	0	0	0	0	0	0	0	0	0	0	30002.3	56862.4	41902.4	68286.4	39526.7	23339.9	33544.7	52976.3	43759.5	14376.9	47004.5	0	0	0	0	0	0	0	0	0	0	0	0	0
Cluster_05851_pos	77046.1	54786.7	0	350723	1346087	493228	241093	3586.24	0	0	0	0	0	0	0	0	0	0	0	0	0	0	0	0	0	0	0	0	0	0	0	0	0	0	0	0	0	0
Cluster_05910_pos	2177.52	7299.75	662209	2.89823e+06	1167206	163569	0	712.282	3375.83	458.673	0	0	0	0	0	0	0	0	0	0	0	0	0	0	0	0	0	0	0	596.471	619.029	192.549	788.384	0	2347.23	675.944	0	0
Cluster_05918_pos	0	50738	14047.2	0	0	0	0	0	0	0	0	0	0	0	0	0	0	0	28878.9	61912.3	70368.2	132449	83851.9	32512.9	103438	128264	294057	246357	222742	490224	625189	702228	441880	187913	113900	20990.8	24141.6	0
Cluster_05921_pos	0	0	0	157636	492913	418090	89394.6	32559.1	0	0	0	0	0	0	0	0	0	0	0	0	0	0	0	0	0	0	0	0	0	0	0	0	0	0	0	0	0	0
Cluster_05971_pos	109876	1.4545e+06	1.01342e+06	205122	60485.8	15893.3	898541	0	0	0	0	0	0	0	10539.1	55691.8	116701	61709.9	143053	176072	118702	198844	157932	186205	68815.5	95431.2	66064.2	52251.7	35150.2	0	0	0	0	0	0	0	0	0
Cluster_06008_pos	0	0	0	0	0	0	0	0	0	0	0	0	0	0	0	0	0	0	0	0	0	0	0	0	20112.5	31441.2	36017.2	43321.1	35558.8	71661.9	99853.7	166740	74569.9	29572.5	0	0	0	0
Cluster_06016_pos	0	0	0	0	0	0	0	0	0	0	0	0	0	0	0	0	0	0	0	0	0	0	7344.82	15676.3	26080.1	58418.3	72590.7	67691	57589	207858	140313	159792	122651	73037.6	35405.1	0	0	0
Cluster_06027_pos	255507	70702.5	84387	23086.4	671149	752654	819784	108630	0	0	0	0	0	0	0	0	0	0	0	0	0	0	0	0	0	0	0	0	0	0	0	0	0	0	0	0	0	0
Cluster_06036_pos	0	0	0	0	0	0	45482.4	62737.8	84607.6	27944.9	18500.2	20611.5	11331.4	0	0	0	62246.2	119616	276966	419574	347423	219529	201035	215767	65815.7	18357.3	0	0	12909.4	82458.7	146990	390203	312850	136850	20473.5	0	0	0
Cluster_06076_pos	0	0	0	0	0	0	0	0	0	0	0	0	0	0	0	0	0	0	0	0	0	0	6833.4	26673.3	78848.9	96804.1	182936	197067	264329	281863	398928	443141	242123	117711	31260.4	15947.1	0	0
Cluster_06139_pos	0	0	0	0	0	0	0	0	0	0	0	0	0	0	0	0	0	0	0	0	0	0	0	0	0	0	0	0	0	0	61440.9	347809	342856	390725	130921	0	0	0
Cluster_06152_pos	29531.7	86855.7	55825	9659.77	0	0	0	0	0	0	0	0	0	0	0	0	8894.07	18512.6	28437.1	55826.1	40637.7	50346.4	101560	118657	378870	445380	661057	673538	759540	1.11169e+06	1465959	1.4123e+06	1.20031e+06	433253	159410	74429.1	21051.6	8133.36
Cluster_06160_pos	0	0	0	0	0	0	0	0	0	0	0	0	0	0	0	0	0	0	0	0	0	0	0	42605.1	42370.8	40359.3	48831.1	54186.6	42417.3	82022.5	134114	146022	120121	19018.1	34914.5	0	0	0
Cluster_06230_pos	0	0	0	0	0	0	0	0	0	0	0	0	0	0	23183.4	61949.6	81353.3	83326.5	50558.2	32193.7	15219.7	0	0	0	0	0	0	0	0	0	0	0	0	0	0	0	0	0
Cluster_06263_pos	0	0	0	0	0	0	0	0	0	0	0	11564.2	40673.7	45740.4	144963	302905	868911	1.28909e+06	1.75494e+06	1.48681e+06	1104762	373195	54546.5	13860.8	0	0	0	0	0	0	0	0	0	0	0	0	0	0
Cluster_06279_pos	0	0	0	0	0	0	0	0	277242	260859	115696	8420.41	8.98827	0	0	0	0	0	0	0	0	0	0	0	46692.8	37255	0	0	0	0	0	0	0	0	0	0	0	0
Cluster_06292_pos	0	0	0	0	0	0	0	26292.7	26966.6	0	0	0	0	0	0	0	0	0	0	0	68968.6	165172	475930	178929	0	0	0	0	0	0	0	0	0	0	0	0	0	0
Cluster_06305_pos	0	0	0	0	0	0	0	0	0	0	0	0	0	0	0	0	0	0	0	0	0	0	0	0	15675.7	32589.8	85088.2	88799.4	63324.6	41903.6	49593.4	83176.4	25615.9	34868.8	0	0	0	0
Cluster_06324_pos	0	9148.94	83646.6	134621	101551	26465.7	162066	106980	960569	676402	0	0	0	0	0	0	134909	10761.2	0	0	0	0	17389.9	41303	284111	0	0	0	0	0	0	0	0	0	0	0	0	0
Cluster_06375_pos	9768.79	32872.1	20795.9	12120.2	12778.8	18174	0	0	0	9800.49	14899.9	0	9919.56	8568.98	0	0	21738.3	21320.7	16242.6	28814.9	29368.4	21254.3	42867.3	55128.2	256691	576162	660494	663549	613442	660407	527194	339741	199946	129405	73032.2	50651.8	35642.6	21253.1
Cluster_06437_pos	0	0	0	0	0	0	0	0	0	0	0	0	17681.1	29837.6	65276.6	120075	218304	168790	193896	150284	102617	40314.7	8521.98	0	0	0	0	0	0	0	0	0	0	0	0	0	0	0
Cluster_06467_pos	0	0	0	0	0	0	0	0	0	0	0	0	0	0	0	0	0	0	0	0	0	0	0	0	0	0	21321.2	135004	292315	278962	153596	85057.4	31192	0	0	0	0	0
Cluster_06515_pos	0	0	0	0	0	0	0	0	0	0	0	0	0	0	0	0	31598.5	140317	42081.9	29679.1	18420.4	0	0	0	0	0	0	0	0	0	0	0	0	0	0	0	0	0
Cluster_06534_pos	23886.5	17999.5	19882.4	16101	20010.3	12258.6	242173	3515.48	0	0	0	0	0	15202.4	4059.31	6722.79	0	25500.6	98262.6	469663	1.4261e+06	2129925	1965192	884617	9993	0	0	0	0	0	18195.2	639.165	16381.2	16025.5	0	0	0	0
Cluster_06543_pos	289417	1.12426e+06	309862	24380.2	0	0	0	0	0	0	0	0	0	0	0	0	0	0	0	0	0	0	0	0	0	0	0	0	0	0	0	0	0	0	0	0	0	0
Cluster_06580_pos	0	0	0	0	0	0	0	0	0	0	0	0	0	0	0	0	0	1410.35	31859.5	96028.6	257978	46537	122625	0	0	0	0	0	0	0	0	0	0	0	0	0	0	0
Cluster_06788_pos	0	83027.6	61864.7	0	35248.3	92275.8	33084.7	0	0	0	0	0	0	0	0	0	0	0	0	119967	531464	720493	742887	363565	104524	23691.5	0	0	0	0	0	0	0	0	0	0	0	0
Cluster_06803_pos	0	0	0	0	0	0	0	0	0	0	0	0	0	0	0	0	0	20498.4	17713.7	8704.85	0	0	0	0	0	84945.1	165918	1240870	1.90767e+06	1.11616e+06	256197	505332	122928	121442	0	0	0	0
Cluster_06925_pos	246197	192603	8738.99	96232.4	338672	318117	183635	60106.5	419859	75481.9	33055.5	66350.3	49430.9	122575	598068	169865	704538	66267.1	149926	66872	309726	971682	3.12944e+06	1.63212e+06	249922	125718	148063	35889.5	39975	34803.4	0	0	0	0	0	0	0	0
Cluster_06951_pos	0	0	0	0	0	0	0	0	0	0	0	0	0	0	0	0	0	13192.1	27522.4	47946	11603.8	0	0	0	0	0	0	0	0	0	0	0	0	0	0	0	0	0
Cluster_06980_pos	0	0	0	0	42493.5	325221	130916	139672	32107.8	11513.9	0	0	0	0	0	0	332511	86413.5	0	0	32486.7	83020.7	182165	71608.4	0	0	0	0	0	0	0	0	0	87849.5	44747.7	54589.4	0	0
Cluster_06996_pos	0	74609.2	55792.8	0	0	0	0	0	0	0	0	0	0	0	0	0	0	0	0	0	0	0	0	0	0	0	0	0	0	0	0	0	0	0	0	0	0	0
Cluster_07091_pos	0	0	0	0	0	0	0	0	0	0	0	0	0	0	0	0	0	9323.2	14610.7	0	12730.2	40450.1	119217	115654	149372	116438	18123.4	109986	43555.6	0	0	0	0	0	0	0	0	0
Cluster_07227_pos	0	0	0	0	0	0	0	17768.3	279276	0	0	0	0	0	0	0	0	0	69332.1	424523	1.06327e+06	1061257	1498605	1.43595e+06	0	0	0	0	0	0	0	0	0	0	0	0	0	0
Cluster_07244_pos	0	0	0	0	0	0	0	0	0	0	0	0	0	0	0	88064.4	234931	454705	525864	279468	88621.2	0	0	0	0	0	0	0	0	0	0	0	0	0	0	0	0	0
Cluster_07299_pos	0	0	0	0	0	0	0	0	0	0	0	0	0	0	0	0	0	0	0	0	0	0	0	0	21655.9	34332.1	24454.3	33481.2	31982	0	0	0	0	0	0	0	0	0
Cluster_07300_pos	0	0	0	0	0	0	0	0	0	0	0	0	0	0	0	0	0	0	0	0	0	0	0	0	21655.9	26955.3	21699.2	30748.9	31916.2	0	0	0	0	0	0	0	0	0
Cluster_07362_pos	0	0	0	0	0	0	0	0	0	0	0	0	0	0	0	31463.6	37721.5	150820	129287	100238	10888.5	0	0	0	0	0	0	0	0	0	0	0	0	0	0	0	0	0
Cluster_07388_pos	0	0	0	0	0	0	0	0	0	0	0	0	0	0	0	0	0	0	0	0	0	0	0	23056.7	111727	74953.5	85509.7	79160.1	37489	11331.8	0	0	0	0	0	0	0	0
Cluster_07621_pos	0	103673	90665.6	23985.5	20504	50063.3	61520.9	32211.6	20993.4	17071.1	0	0	12462.1	76832.3	292749	590742	663425	629604	440994	255507	155372	145684	175555	249512	232147	129728	73548.5	13694.6	0	0	0	0	0	0	0	0	0	0
Cluster_07622_pos	0	0	0	0	0	14801.8	29497.3	16095.5	0	0	0	0	0	0	0	0	0	0	0	0	0	0	0	0	0	0	0	0	0	0	17036.6	389207	1.31488e+06	1744219	742325	81221.3	13156.6	0
Cluster_07633_pos	0	0	0	0	0	0	0	0	0	0	0	0	0	0	0	0	0	0	0	0	0	0	0	0	0	250.556	177725	1.63369e+06	1.20704e+06	1.09935e+06	605546	373178	200502	64803.9	70033.6	0	0	0
Cluster_07651_pos	0	0	0	0	0	0	0	0	0	0	0	0	0	0	0	0	0	0	0	0	0	0	0	0	0	0	0	0	0	0	0	14082.5	37435.9	144494	69047.1	125778	142716	521810
Cluster_07781_pos	0	0	0	0	0	0	0	0	0	0	0	0	0	0	0	0	0	0	144005	198483	411881	575421	481261	165383	0	0	0	0	0	0	0	0	0	0	0	0	0	0
Cluster_07833_pos	0	0	0	0	0	0	0	0	0	0	0	0	0	0	17169	44095.8	149586	74803.7	91492.5	25836.2	15404.1	0	0	0	0	615.704	388.841	0	0	0	0	0	0	0	0	0	0	0
Cluster_07858_pos	0	0	0	0	0	0	0	0	0	0	0	0	0	12116	207686	533875	610652	716374	455771	98678.1	145955	32332.3	0	0	0	0	0	0	0	0	0	0	0	0	0	0	0	0
Cluster_08058_pos	0	0	0	0	0	0	0	0	0	0	0	0	0	0	0	0	0	0	0	0	0	25626.9	151041	1.94089e+06	542981	94556.2	136152	166599	62455.7	151781	14975.2	360150	596818	0	186957	15258.7	756892	16700000
Cluster_08081_pos	0	0	0	0	0	0	0	0	0	0	0	0	0	0	0	0	0	0	0	0	8739.39	50513.6	46159.6	102221	284367	686932	1.41873e+06	1.51994e+06	1.81017e+06	1812496	1.46098e+06	1.73806e+06	1.77661e+06	1.96998e+06	2.31635e+06	2.19586e+06	2777798	2974683
Cluster_08187_pos	0	0	0	0	0	0	0	0	0	0	0	0	0	0	0	0	0	0	0	0	0	0	0	189624	294007	0	0	0	0	0	0	0	0	0	0	0	77737.2	1.2289e+06
Cluster_08189_pos	0	0	0	0	0	0	0	0	0	0	0	0	0	0	0	0	0	0	0	0	0	0	0	0	17777	105105	145300	185411	190661	189542	146333	149642	167567	203842	217607	226161	243378	387834
Cluster_08232_pos	0	0	0	0	0	0	0	0	0	0	0	0	0	0	0	0	0	0	0	0	0	0	0	0	0	0	0	0	0	0	31618.1	144392	343786	219528	55011.1	0	0	0
Cluster_08240_pos	0	0	0	0	0	0	0	0	0	0	0	0	0	0	0	9936.88	40069.9	226276	410323	238300	97007.8	13898.1	0	0	0	0	0	0	0	0	0	0	0	0	0	0	0	0
Cluster_08278_pos	0	0	0	0	0	0	0	0	0	0	0	0	0	0	31883.5	63442.7	131150	103205	119634	116628	80084.4	42898.9	20064.7	0	0	0	0	0	0	0	0	0	0	0	0	0	0	0
Cluster_08506_pos	0	0	0	0	0	0	0	0	0	0	0	0	0	0	0	0	0	49153.1	59193.8	81334.7	46513	142043	298604	579832	644019	647865	289829	287784	138136	46191.3	19877.3	25120.2	71515.3	14910.4	0	0	0	0
Cluster_08563_pos	0	0	0	0	0	0	0	0	0	0	0	0	0	0	0	0	0	0	0	0	0	0	0	0	0	0	0	0	0	0	54851.8	103721	150076	63894.3	25377.9	0	0	0
Cluster_08647_pos	0	0	0	0	33934.8	17225.6	9955.66	0	0	0	0	0	0	0	0	0	10372.6	63522.7	95199.6	207212	347688	222896	103169	18207.8	0	0	0	0	0	0	0	0	0	0	0	0	0	0
Cluster_08668_pos	35525.2	16597.4	23456.5	15751.2	15515	0	0	9444.33	92278.3	12430.3	9902.93	0	0	0	0	0	17461.7	14982.2	24658.9	28668.1	22000.2	33159.3	56071	79369.1	33510.7	75979.6	250170	277414	166313	359545	314344	211618	128711	63483.1	157078	65090.5	50129	28045.4
Cluster_08917_pos	0	0	0	0	0	0	0	0	0	0	0	0	0	0	0	0	0	0	0	0	7215.68	14162.7	34007.4	59160.8	76858.3	252210	602263	592497	658469	394158	567334	575090	676095	743929	927122	1.02401e+06	1.2101e+06	2257580
Cluster_09061_pos	0	0	0	0	0	0	0	0	0	0	0	0	0	0	0	30069.4	5389.66	22729.7	0	0	0	145030	503465	4.00548e+06	795259	321765	187547	375774	183684	328098	83408.3	937671	1.82566e+06	98761.5	981060	203370	5576857	76700000
Cluster_09087_pos	0	30730.9	12549.4	0	0	0	0	0	0	0	0	0	7245.8	5865.57	31564.8	113855	483707	304032	385598	985398	578919	193233	169098	66506.2	0	0	10251.6	85202.9	10249.4	46352	61355.8	111107	60955.3	0	0	0	0	0
Cluster_09095_pos	0	0	0	0	0	0	0	0	0	0	0	0	0	0	0	0	0	0	23213.5	38689.1	97670.8	135421	204471	353557	714967	1.30782e+06	2.81096e+06	2.91748e+06	3.34315e+06	3391650	2833393	3.13577e+06	3.25357e+06	3.57509e+06	4177391	3.87594e+06	5027905	7489292
Cluster_09107_pos	0	0	0	0	0	0	0	0	0	0	0	0	0	0	41329.4	215057	373945	194322	173892	100068	39095.2	0	0	0	0	0	0	0	0	0	0	0	0	0	0	0	0	0
Cluster_09109_pos	0	0	0	0	0	0	0	0	0	0	0	0	0	0	0	0	0	0	0	0	0	0	0	0	0	0	0	0	0	0	61698.2	42716.4	81794.2	61721.5	17239	0	0	0
Cluster_09214_pos	0	0	0	0	0	0	0	0	0	0	0	0	0	0	0	0	0	74180.1	66397.4	116245	180672	74035.7	64740.4	7218.36	0	0	0	0	0	0	0	0	0	0	0	0	0	0
Cluster_09244_pos	0	0	0	0	0	0	0	0	0	0	0	0	0	0	0	0	0	0	0	274617	1.06344e+06	1.61842e+06	1.15569e+06	730953	300178	101696	67154.3	18099.7	9031.53	0	0	0	0	0	0	0	0	0
Cluster_09257_pos	0	0	0	0	0	0	0	0	0	0	0	0	0	0	0	0	0	0	0	0	0	0	30805.4	1.43342e+06	889989	21149	19583	22177.2	37083.1	243665	234542	213390	226472	0	0	0	1157782	12600000
Cluster_09259_pos	0	0	0	0	0	0	0	0	0	0	0	0	0	0	0	0	0	0	0	0	0	0	0	25524.8	70763.7	135281	327575	334114	386477	398973	331577	353390	379718	478387	503835	360908	516334	1.0304e+06
Cluster_09289_pos	0	0	0	0	0	0	0	0	0	0	0	0	0	0	0	0	0	0	0	0	0	0	0	21529.9	38030.8	0	0	0	0	0	0	0	0	0	0	0	29480.2	504255
Cluster_09349_pos	0	0	0	0	0	0	0	0	0	0	0	0	0	0	0	0	0	0	0	0	0	0	0	0	0	0	0	0	0	0	0	0	0	0	7111.12	36363.5	36175.3	242277
Cluster_09382_pos	0	0	0	0	0	0	0	0	0	0	0	0	0	0	0	0	0	12540.9	53638.8	55171.2	36153.9	30509.9	174517	69019.7	45695.1	7098.27	17009	0	0	0	0	0	0	0	0	0	0	0
Cluster_09397_pos	0	0	0	0	0	0	0	0	0	0	0	0	0	0	0	0	0	0	0	0	0	0	0	0	0	0	0	0	0	31089.1	45508.3	0	0	56522.4	17553.3	19110.7	85475.9	217922
Cluster_09425_pos	0	0	0	0	0	0	0	0	0	0	0	0	0	0	0	0	0	0	0	24146.5	111128	628915	713234	688506	228252	101725	39079.1	22007.1	0	0	0	0	0	0	0	0	0	0
Cluster_09439_pos	0	0	0	0	0	0	0	0	0	0	0	0	0	0	0	0	0	0	0	0	0	0	0	89678.4	128543	0	0	0	0	0	0	0	0	0	0	0	174592	1.55954e+06
Cluster_09447_pos	0	0	0	0	0	0	0	0	0	0	0	0	0	0	0	0	0	0	0	0	0	0	0	0	0	0	0	0	0	0	0	22536.1	14347.3	30424	0	23802.6	90222.1	19835.2
Cluster_09451_pos	0	0	0	0	0	0	0	0	0	0	0	0	0	0	0	0	0	0	0	0	0	0	0	0	0	27269.3	57763.9	78919.9	63987	50247.9	47069.9	51227.9	47602.1	40403.5	30897.8	72056.6	67584.6	230389
Cluster_09456_pos	0	0	0	0	0	0	0	0	0	0	0	0	0	0	0	0	0	0	0	0	0	8571.65	25140.9	111440	241922	147276	308974	112805	137400	78012	0	0	0	0	0	0	0	0
Cluster_09492_pos	0	0	0	0	0	0	0	0	0	0	0	0	6293.78	94174.7	250972	811000	862348	880542	781028	553064	216725	51928.9	19601.3	0	0	0	0	0	0	0	0	0	0	0	0	0	0	0
Cluster_09522_pos	0	0	0	0	0	0	0	0	0	0	0	0	0	0	0	0	0	0	0	0	0	0	0	0	0	0	0	0	12855.1	72590.2	0	0	0	0	30569	56646.7	65974.8	295560
Cluster_09526_pos	0	0	0	0	0	0	0	0	0	0	0	0	0	0	0	0	0	0	0	0	0	0	0	276737	357850	0	0	0	0	13746.8	11071.7	0	0	0	0	0	461283	2529670
Cluster_09618_pos	0	0	0	0	0	0	0	0	0	0	0	0	0	0	0	0	0	0	0	0	0	0	0	979092	1.08199e+06	0	0	0	0	95635.2	88489	155399	147156	0	0	0	283228	9057598
Cluster_09643_pos	0	0	0	0	0	0	0	0	0	0	0	0	0	0	0	0	0	0	0	0	0	0	0	0	0	0	0	0	0	0	2464.47	35745	64142.8	11276	0	0	0	0
Cluster_09653_pos	0	0	0	0	0	0	0	0	0	0	0	0	0	0	0	0	0	0	0	0	0	0	0	0	19641.9	51250.2	134101	153271	172819	154549	101443	77726.8	90634.9	77284.6	110364	143199	222633	488358
Cluster_09706_pos	0	0	0	0	0	0	0	0	0	0	0	0	0	43283.9	321196	627550	998447	457670	383632	291758	118848	62365.6	22341.2	0	0	0	0	0	0	0	0	0	0	0	0	0	0	0
Cluster_09739_pos	0	0	0	0	0	0	0	0	0	0	0	0	0	24910.4	74584.2	176767	189945	189385	130443	115396	111693	19204.3	0	0	0	0	0	0	0	0	0	0	0	0	0	0	0	0
Cluster_09992_pos	0	0	0	0	0	0	0	0	0	0	0	0	0	0	0	0	0	11242.2	25427.8	0	0	0	0	0	0	0	0	0	0	13444.3	93104.1	260025	243838	316022	83865.4	0	0	0
Cluster_10001_pos	0	0	0	0	0	0	0	0	0	0	0	5265.06	7596.22	0	0	0	0	0	0	0	0	9928.25	44844.6	77110.9	105228	94775.9	28885.1	38610.4	16684	7201.65	0	0	0	0	0	0	0	0
Cluster_10174_pos	0	0	0	0	0	0	0	0	0	0	0	0	0	78501.3	299178	554661	824805	574021	506095	421327	230899	90974.4	29885	0	0	0	0	0	0	0	0	0	0	0	0	0	0	0
Cluster_10206_pos	0	0	0	0	0	0	0	0	0	0	0	0	0	0	0	0	0	0	0	0	0	0	0	0	0	0	35086.7	46084.1	46934.4	17246.5	15301.4	14333.7	16652.8	17965.8	10538.3	15098.8	43798.8	160730
Cluster_10323_pos	0	0	0	0	0	0	0	0	0	0	0	0	0	0	0	0	0	0	0	0	0	0	10571.7	889071	1.06914e+06	0	0	0	0	111166	103255	136723	148185	0	0	30649.2	2382033	14100000
Cluster_10344_pos	0	0	0	0	0	0	0	0	0	0	0	0	0	0	0	16597.5	23210.9	256475	240685	190163	208177	31579.6	0	0	0	0	0	0	0	0	0	0	0	0	0	0	0	0
Cluster_10363_pos	0	0	0	0	0	0	0	0	0	0	0	0	0	0	0	0	0	0	0	0	0	0	0	0	55119.6	39634.1	135377	148858	220754	150726	96455.4	141889	242522	248217	287928	261938	535578	1.1834e+06
Cluster_10402_pos	0	106453	82575.6	38240	0	0	0	0	0	0	0	0	0	0	0	0	0	0	0	0	0	0	0	0	0	0	0	0	0	0	0	0	0	0	0	0	0	0
Cluster_10512_pos	0	0	0	0	0	0	0	0	0	0	0	0	0	0	0	0	0	0	0	0	0	0	0	0	0	0	6412.47	13565	0	0	0	0	0	0	0	0	13502.8	94604.6
Cluster_10513_pos	0	0	0	0	0	0	0	0	0	0	0	0	0	0	0	0	0	0	0	0	0	0	0	100645	119474	0	0	0	0	0	0	0	0	0	0	0	499098	2940041
Cluster_10524_pos	0	0	0	0	0	0	0	0	0	0	0	0	0	0	0	0	93413.6	321995	1.02034e+06	1.02263e+06	777793	944490	286290	63346.2	10075.5	0	0	0	0	0	0	0	0	0	0	0	0	0
Cluster_10597_pos	0	0	0	0	0	0	0	0	0	0	0	0	0	0	0	0	0	0	39506.5	36229.5	51500.8	0	0	0	0	0	0	0	91026.8	207475	1.44959e+06	1.14825e+06	1.35909e+06	758136	157308	0	0	0
Cluster_10627_pos	0	0	0	0	0	0	0	0	0	0	0	0	0	0	0	0	0	0	0	0	0	0	0	0	0	0	0	0	0	0	0	0	8530.98	37016.7	47612.7	10671.9	45873	247215
Cluster_10657_pos	30852.8	454116	249946	110462	18813.3	0	0	0	0	0	0	0	0	0	0	0	0	0	0	0	0	0	0	0	0	0	0	0	0	0	0	0	0	0	0	0	0	0
Cluster_10788_pos	0	0	220229	339665	326451	0	0	0	0	0	0	0	0	0	0	0	0	0	0	0	0	0	0	0	0	0	0	0	114596	221424	347272	314225	149919	10928.1	0	0	0	0
Cluster_10820_pos	0	0	0	0	0	0	0	0	0	0	0	0	0	0	0	0	0	0	0	0	0	0	0	12275.5	24029.1	0	0	0	0	0	0	0	0	0	0	0	77800.1	566727
Cluster_10845_pos	797099	62111.6	23575.5	23569.1	15767.4	13237.8	18091.3	25029.3	18508.8	11231.4	29663.1	23530.3	16362.4	32346.3	62619.9	88835.3	173940	460585	338445	355681	41870.9	54096	93037.8	106488	86788.3	70800.2	97161.2	98384.2	244195	827391	1.6627e+06	1.88172e+06	1.83266e+06	1.49782e+06	1.09008e+06	853566	770986	634438
Cluster_10879_pos	0	0	0	0	0	0	0	0	0	0	0	0	0	0	72650.9	290484	369536	398470	176455	110230	25256.7	0	0	0	0	0	0	0	0	0	0	0	0	0	0	0	0	0
Cluster_11032_pos	0	0	0	0	0	0	0	0	0	0	0	0	0	0	0	0	0	0	0	0	0	0	0	0	0	0	0	12373.6	68841.2	86490.2	148778	110727	157245	193095	48172.9	170884	172482	1.10158e+06
Cluster_11033_pos	0	0	0	0	0	0	0	0	0	0	0	0	0	0	0	0	0	0	0	0	0	0	0	0	0	0	0	0	0	115352	32243.9	40774	55478.8	55536.4	123290	175885	89217.2	316536
Cluster_11039_pos	0	0	0	0	0	0	0	0	0	0	0	0	0	0	0	0	0	0	0	0	0	0	0	0	0	0	0	0	26994.4	130370	48127.2	128871	98447.2	66657.4	149590	165567	151231	384911
Cluster_11066_pos	0	0	0	0	0	0	0	0	0	0	0	0	0	0	0	40089.6	106043	158298	247132	467825	697826	597860	249898	102579	74762.1	0	0	0	0	0	0	0	0	0	0	0	0	0
Cluster_11072_pos	0	0	0	0	0	0	0	0	0	0	0	0	0	0	0	0	0	0	0	0	0	0	0	0	0	0	0	0	0	0	0	0	0	0	150709	227225	71647.1	44477.3
Cluster_11297_pos	0	0	0	0	0	0	0	0	0	0	0	0	0	0	0	0	0	0	0	0	0	0	0	0	0	0	0	0	0	0	0	0	1063.88	17375	0	0	67281.6	67859.6
Cluster_11313_pos	0	0	0	0	0	0	0	0	0	0	0	0	0	0	151086	575344	3.471e+06	5.34634e+06	5.67434e+06	3475918	1.7062e+06	581812	203674	52299.9	0	0	0	0	0	0	0	0	0	0	0	0	0	0
Cluster_11389_pos	0	0	0	0	0	0	0	0	0	0	0	0	0	0	0	0	0	0	0	0	0	0	0	0	0	0	0	39475.3	66313.3	119674	51609.5	0	0	0	0	0	0	0
Cluster_11395_pos	0	0	0	0	0	0	0	0	0	0	0	0	0	0	0	0	0	0	0	0	0	0	0	0	0	0	0	50669.7	176498	542116	523085	336371	408143	43586.6	0	0	0	0
Cluster_11431_pos	37261.4	22694.1	1.46399e+06	5654535	2796637	701963	121102	174530	60772	106660	0	0	0	0	0	38397.6	30069.5	116384	66094.8	128448	128146	184761	99865.5	67681.2	108003	0	0	0	0	0	0	0	0	0	0	0	0	0
Cluster_11469_pos	0	0	0	0	0	0	0	0	0	0	0	0	0	0	38932.6	334548	449371	333101	260882	136880	59224.4	0	0	0	0	0	0	0	0	0	0	0	0	0	0	0	0	0
Cluster_11560_pos	0	0	0	0	0	0	0	0	0	0	0	0	0	0	5023.96	36007.3	171827	337844	418722	520477	631430	299984	512263	180688	105721	30994.1	16247.1	0	7405.56	10425	0	0	0	0	0	0	9045.52	42131.7
Cluster_11704_pos	0	0	0	0	0	0	0	0	0	0	0	0	0	0	0	0	0	0	17995.8	43583.1	262297	386087	451126	377976	255134	76456.3	22392	0	0	0	0	0	47407.6	442651	948440	49248.3	98139.3	482838
Cluster_11811_pos	0	254856	513557	65510.3	61715	0	0	0	0	0	0	0	0	0	0	0	0	0	0	0	0	0	0	0	0	0	0	0	0	0	0	0	0	0	0	0	0	0
Cluster_11909_pos	0	0	0	0	128853	643204	398341	171799	2985.98	57161.1	0	26880	8348.64	0	0	0	0	0	0	0	0	0	0	0	19961	3471.53	0	0	0	0	0	0	752.054	1134.53	1628.81	62500.9	9408.3	13066.9
Cluster_11973_pos	0	0	0	0	0	0	0	0	0	0	0	0	0	0	0	6454.79	70672.7	128380	59834.3	146452	186107	109339	141505	86714.4	26743.6	0	0	0	0	0	0	0	0	0	0	0	0	0
Cluster_12008_pos	798380	2267269	1.75731e+06	653249	336408	98538.1	87541.3	64816.9	96075.9	56112.5	205482	130958	125971	174345	176679	392775	557331	766137	1.20153e+06	1.59358e+06	1.9779e+06	2.46725e+06	3.30542e+06	4860071	7.22456e+06	7519298	11300000	10900000	12800000	17600000	21000000	23600000	14700000	8987440	5430132	2960653	1.27034e+06	630810
Cluster_12122_pos	0	235907	93815.4	0	0	0	0	0	0	0	0	0	0	0	0	0	0	0	0	0	0	0	0	0	0	0	0	0	0	0	0	0	0	0	0	0	0	0
Cluster_12168_pos	0	0	0	0	0	0	0	0	0	0	0	0	0	0	0	0	0	0	0	0	0	0	0	0	0	0	0	0	48844.6	33181.6	71772.5	94243.8	0	0	0	0	0	0
Cluster_12181_pos	0	0	0	0	0	0	0	0	0	0	0	0	0	0	0	0	0	0	0	0	0	0	0	0	0	0	0	0	0	48574.1	95861.6	22110.9	39606.5	0	0	0	0	0
Cluster_12336_pos	98318	335646	316611	78910.1	59185.5	43641.5	16791.1	0	13277.3	22013.1	16468.4	11031.6	15277.2	20242.1	33216.2	42527.1	52991.4	70192.1	155274	283297	254069	380396	496043	866358	1.45387e+06	1.47244e+06	2210599	2.31876e+06	2.84748e+06	3.55492e+06	4225463	5.02041e+06	2.91523e+06	1.86383e+06	1.15778e+06	555510	220319	72580.2
Cluster_12406_pos	0	0	0	0	0	0	0	0	0	0	0	0	0	0	0	0	0	0	0	0	0	0	0	0	0	0	15514.1	44680.8	63841	125709	248685	316125	39374.8	0	0	0	0	0
Cluster_12466_pos	0	0	0	0	0	0	0	0	0	0	0	0	0	0	0	0	0	0	0	0	0	0	0	0	0	0	0	0	3917.98	56224.2	457677	539852	291885	71042.1	0	0	0	0
Cluster_12575_pos	0	0	0	0	0	0	0	0	0	0	0	0	0	0	0	0	0	0	0	7330.16	7902.08	15721.6	20866.8	38868.9	126143	142368	231496	266907	324536	457759	509119	591012	290190	153936	77082.9	18942.6	10336.9	0
Cluster_12584_pos	0	0	0	0	0	0	0	0	0	0	0	0	0	13406.8	4488.99	16371.2	18233.2	0	0	0	0	0	0	0	0	0	0	0	0	0	0	0	0	0	0	0	14172.6	67054.6
Cluster_12680_pos	5450.26	133715	84898.7	42077.5	0	0	0	0	0	0	0	0	0	0	0	0	12428.5	35357.3	35644.2	31308.5	31848.2	59642.3	87974.9	186180	306918	332808	590884	610236	751713	941340	1.04835e+06	1.26696e+06	757883	455940	281616	106312	29484	13408.5
Cluster_12705_pos	164526	272336	249925	239915	175032	300594	332492	263320	269263	290681	453526	621236	981037	739630	484149	47177.6	0	0	0	0	0	0	0	0	0	60027.7	111890	261319	543635	1.9134e+06	2630735	1568061	170214	49409	0	68531.7	128286	0
Cluster_12761_pos	66906.5	15234.3	14257.5	195079	17589	508602	31795.3	471166	1.81553e+06	1.11888e+06	0	0	0	0	0	0	0	0	0	0	0	11257	69736.4	14727.3	469352	0	0	0	0	0	0	0	0	0	0	0	0	0
Cluster_12764_pos	0	0	0	0	0	0	0	0	0	0	0	0	0	0	51085	104163	233589	207724	110826	40158.6	0	0	0	0	0	0	0	0	0	0	0	0	0	0	0	0	0	0
Cluster_12796_pos	0	0	0	0	0	0	0	0	0	0	0	0	0	0	0	0	41102.4	154419	578067	862493	923485	404113	87924.7	56115.7	0	0	0	0	0	0	0	0	0	0	0	0	0	0
Cluster_12869_pos	0	0	0	0	0	0	0	0	0	0	0	0	0	0	0	0	0	0	0	0	0	0	0	0	0	0	0	1931.06	17661.1	0	0	0	0	0	0	0	82649	1.99689e+06
Cluster_12937_pos	0	0	0	0	0	0	0	0	0	0	0	0	0	0	0	0	0	9860.27	90003.6	64323.1	52993.8	128612	29998.8	0	0	0	0	0	0	0	0	0	0	0	0	0	0	0
Cluster_13192_pos	1.47975e+06	371122	434527	418678	473171	401950	287834	699633	1.61615e+06	543296	0	0	55021.7	68567.9	170366	70752.9	165988	268968	1.09862e+06	3.66426e+06	8615382	7.61052e+06	11700000	5903541	349927	0	0	0	101138	439237	16690.3	0	50490.3	97577.1	30449.4	115842	96108.9	37565.8
Cluster_13252_pos	0	0	0	0	0	0	0	0	0	0	0	0	0	0	0	0	0	0	0	0	0	0	0	0	0	0	0	0	0	0	0	0	0	0	0	0	467590	1.82747e+06
Cluster_13267_pos	0	0	0	0	0	0	0	0	0	0	0	0	0	0	0	0	0	0	0	0	0	0	0	0	0	0	0	0	0	0	0	0	18167.4	40990	73665.7	44572.7	147821	29227.8
Cluster_13503_pos	0	0	0	0	0	0	0	0	0	0	0	0	0	0	0	0	0	0	8475.16	32250.1	116891	104862	45278.7	0	0	0	0	0	0	0	0	0	0	0	0	0	0	0
Cluster_13624_pos	0	0	0	0	0	0	0	0	0	0	0	8471.37	9790.49	0	94017.3	176393	290165	371515	225116	36611.8	39029.4	10886.8	0	2667.91	16385.7	0	0	0	0	0	0	0	0	0	0	0	0	0
Cluster_13727_pos	0	88684.6	52451.2	0	0	0	0	0	0	0	0	0	0	0	0	0	0	0	0	0	0	0	0	0	0	0	0	0	0	0	0	0	0	0	0	0	0	0
Cluster_13922_pos	0	0	0	0	0	0	0	0	0	0	0	0	0	0	0	0	0	0	0	0	0	0	0	0	0	0	0	0	0	0	0	170473	194577	510856	311580	15133.2	0	0
Cluster_14050_pos	0	0	0	0	0	0	0	0	0	0	0	0	0	0	0	0	43405.4	27122.8	91373.2	42455.5	23051	0	0	0	0	0	0	0	0	0	0	0	0	0	0	0	0	0
Cluster_14159_pos	52313.1	106760	138878	44564.2	224.07	1812.94	0	25186.8	132862	0	95971.7	50791	18189.8	9448.2	0	0	0	3127.39	125219	94730.7	91453.8	0	2914.8	9197	0	0	8999.3	48304.5	292.22	20546.3	8616.57	52007.2	0	0	0	0	45037.8	1.44605e+06
Cluster_14401_pos	0	0	0	0	0	0	0	0	0	0	0	0	0	0	0	0	0	0	0	0	0	0	0	0	0	0	271.029	132807	9407.46	571.144	0	0	0	0	0	0	57430.2	274927
Cluster_14453_pos	0	0	0	0	0	0	0	0	0	0	0	0	0	0	0	0	0	0	0	0	0	0	0	0	0	0	0	0	0	0	0	0	0	0	0	0	248357	631730
Cluster_14539_pos	0	0	0	0	0	0	0	0	0	0	0	0	0	0	0	0	0	0	0	67045.4	114702	115065	25923.3	0	0	0	0	0	0	0	0	0	0	0	0	0	0	0
Cluster_14581_pos	0	0	0	0	0	0	0	0	0	0	0	0	0	0	0	0	0	0	0	0	0	0	0	0	0	0	0	0	0	0	0	0	0	0	3370.86	12466.6	290288	345444
Cluster_14794_pos	0	0	0	0	0	0	0	0	0	0	0	0	0	0	0	0	0	0	0	0	0	0	0	0	0	0	0	0	0	0	0	0	0	0	0	0	240559	650310
Cluster_14860_pos	0	34346.6	180423	400735	272141	244951	135298	64108.1	323711	15631.8	0	0	0	0	0	0	0	0	0	0	0	0	0	0	0	0	0	0	0	0	0	0	0	0	0	0	0	0
Cluster_15047_pos	161794	914831	186918	154144	13577.7	0	0	0	0	0	0	0	0	0	0	0	0	0	0	0	0	0	0	0	0	0	0	0	0	0	0	0	0	0	0	0	0	0
Cluster_15290_pos	0	0	0	0	0	0	0	0	0	0	0	0	0	0	0	0	0	0	5070.26	5827.97	0	0	0	0	0	0	0	0	0	0	0	0	0	0	0	0	137095	745413
Cluster_15333_pos	0	0	0	0	0	0	0	0	0	0	0	0	0	0	0	0	0	0	0	0	0	0	0	0	0	0	0	0	0	0	0	0	0	0	0	0	234021	532058
Cluster_15351_pos	0	0	0	0	0	0	0	0	0	0	0	0	0	0	0	0	0	0	0	0	0	0	0	0	0	0	0	0	0	0	0	0	0	0	0	70475.3	559113	980562
Cluster_15440_pos	0	0	0	0	0	0	0	0	0	0	0	0	0	0	0	0	0	0	0	0	0	0	0	0	0	0	0	0	648.47	15600.7	21554.4	47293.1	15682.1	30802.4	35452.8	91014.9	197474	156836
Cluster_15691_pos	0	0	0	0	0	0	0	0	0	0	0	0	0	0	0	0	0	0	0	0	0	0	0	0	0	0	0	0	0	0	0	0	0	0	0	90278	381058	563752
Cluster_15748_pos	0	0	0	0	0	0	0	0	0	0	0	0	0	0	0	0	0	0	0	0	0	0	0	0	0	0	0	0	0	0	0	0	0	0	0	0	379501	1.21514e+06
Cluster_15770_pos	0	0	0	0	0	0	0	0	0	0	0	0	0	0	0	0	0	0	0	0	0	0	0	0	0	0	0	0	0	0	0	0	0	0	0	952849	2574726	3.98713e+06
Cluster_15792_pos	0	38931.4	191042	210022	289801	337991	248732	116571	15558.9	78645.2	0	0	0	0	0	0	0	0	0	0	0	0	0	0	0	0	0	0	0	0	0	0	0	0	0	0	0	0
Cluster_15808_pos	0	0	0	0	0	0	0	0	0	0	0	0	0	0	0	0	0	0	0	0	0	0	0	0	0	0	0	0	9425.18	17673.6	80210.4	248385	244040	238042	625717	251148	87329.8	713735
Cluster_15824_pos	0	0	0	0	0	0	0	0	0	0	0	0	0	0	0	0	0	0	0	0	0	0	0	0	0	0	0	0	0	0	0	0	0	0	0	58664.5	311503	33452.6
Cluster_15969_pos	0	0	0	0	0	0	0	0	0	0	0	0	0	0	0	0	0	0	0	0	0	0	0	0	0	0	0	0	0	0	0	0	0	0	0	7361.2	444196	1.1132e+06
Cluster_16056_pos	0	0	0	0	0	0	0	0	0	0	0	0	0	0	0	0	0	0	0	0	0	0	0	0	0	0	20569.9	15075.5	15101.4	18470.5	0	0	0	0	20958.5	35929.5	0	0
Cluster_16070_pos	0	0	0	0	0	0	0	0	0	0	0	0	0	0	0	0	0	0	0	0	0	0	0	0	0	0	0	0	7470.69	6536.32	108372	187548	190129	286875	358819	344692	89832.4	776486
Cluster_16071_pos	0	0	0	0	0	0	0	0	0	0	0	0	0	0	0	0	0	0	0	0	0	0	52987.6	1.08844e+06	220736	21347.3	71216.1	39786.4	42876	160423	248638	236406	236230	0	0	0	431556	7008079
Cluster_16085_pos	0	0	0	0	0	0	0	0	0	0	0	0	0	0	0	0	0	0	0	0	0	0	0	0	105411	20560.3	69009.3	29691.6	0	0	0	0	0	0	0	0	0	0
Cluster_16142_pos	0	0	0	0	0	0	0	0	0	0	0	0	0	0	0	0	0	0	0	0	0	0	0	0	0	0	0	0	0	0	0	0	0	0	0	111283	35735.6	12872.5
Cluster_16155_pos	0	6253825	4.8289e+06	242773	0	0	0	0	0	0	0	0	0	0	0	0	0	0	0	0	0	0	0	0	0	0	0	0	0	0	0	0	0	0	0	0	0	0
Cluster_16196_pos	0	0	0	0	0	0	0	0	0	0	0	0	0	0	0	0	0	0	0	0	0	0	0	346683	376830	0	0	0	0	0	0	0	0	0	0	0	187036	2.18576e+06
Cluster_16229_pos	0	0	0	0	0	0	0	0	0	0	0	11134	11518.2	0	0	0	0	0	0	13864.8	8267.22	0	3377.37	16801.4	0	0	0	0	0	0	0	0	0	0	0	0	0	0
Cluster_16232_pos	0	0	0	93435.5	31111.9	0	0	0	12674	14897.8	15860.2	10863.3	92796.3	46416.3	20833.6	8147.51	0	0	0	0	0	0	0	0	0	0	0	0	0	0	0	0	0	0	0	21609.1	143364	132872
Cluster_16311_pos	0	4215276	4505633	880691	122142	0	0	0	0	0	0	0	0	0	0	0	0	0	0	0	0	0	0	0	0	0	0	0	0	0	0	0	0	0	0	0	0	0
Cluster_16315_pos	0	0	0	0	0	0	0	0	0	155422	374812	414964	474264	176317	0	0	0	0	0	0	0	0	0	0	0	0	0	0	0	0	2999.51	4053.49	0	0	0	24445.2	8771.79	24165.9
Cluster_16511_pos	13702.7	61326.2	13235.8	5318.03	38518.1	28394.7	32283.5	12555.3	23769	196005	253402	138892	373046	147594	149489	59107.5	298438	50097.7	107389	100721	144972	22524.3	47348.7	84781	56329.6	126557	446551	205294	347302	342247	423635	423177	587027	459073	342317	434295	962413	663700
Cluster_16772_pos	0	0	0	0	0	0	0	0	0	0	24242.1	12793.7	2286.16	0	0	0	0	0	0	0	0	0	0	0	0	0	0	0	0	0	0	0	0	0	0	8599.13	15299.5	13126.7
Cluster_16890_pos	0	0	0	0	0	0	0	0	0	0	0	0	0	0	0	0	0	0	0	0	0	0	0	0	10817.6	74605.9	133866	143530	139506	84488.3	122767	119418	147604	191643	195964	163886	218797	399773
Cluster_16935_pos	18628.8	32387.1	22694.6	0	0	0	8422.88	30182	0	0	0	35625.9	4209.04	22480	0	0	18326.6	15359.4	0	0	0	1787.95	2680.96	0	0	0	0	0	0	0	0	0	0	0	0	0	64914.9	424932
Cluster_16977_pos	0	0	0	0	0	0	0	0	0	0	0	0	0	0	0	0	0	0	0	0	0	10064.3	95023	1.22533e+06	146768	50301.3	53216.4	49904.8	29198.4	214170	311811	300410	302439	0	0	38554.4	1886464	19900000
Cluster_17007_pos	0	0	0	0	0	0	0	0	0	0	0	0	0	0	0	0	0	0	0	0	0	0	0	0	0	0	0	0	0	0	0	0	0	0	33535.3	29317.7	15835.5	42938.3
Cluster_17080_pos	0	0	0	0	0	0	0	0	0	0	0	0	0	0	0	0	0	0	0	0	0	0	0	0	0	0	0	0	0	0	0	0	0	0	0	352559	229422	424861
Cluster_17092_pos	0	0	0	0	0	0	0	0	0	0	0	0	0	0	0	0	0	0	0	0	0	0	0	320825	378697	0	0	0	0	0	0	0	0	0	0	0	578419	4.20816e+06
Cluster_17182_pos	0	0	0	0	0	0	0	0	0	0	0	0	0	0	0	0	0	0	0	0	0	0	0	0	0	0	0	0	93513.1	800883	0	0	0	0	0	184632	53090.7	1.37031e+06
Cluster_17223_pos	0	0	0	0	0	0	0	0	0	0	0	0	0	0	0	0	0	0	0	0	0	0	0	217069	255950	0	0	0	0	0	0	0	0	0	0	0	317886	1.96676e+06
Cluster_17543_pos	0	34477.2	181239	87255	46638.2	0	0	0	0	0	0	0	0	0	0	0	0	0	0	0	0	0	0	0	0	0	199395	49141.3	145672	995592	1.66788e+06	1.72754e+06	898128	229502	0	0	0	0
Cluster_17705_pos	0	0	0	0	0	0	0	0	0	0	0	0	0	0	0	0	0	0	0	0	0	0	0	0	0	0	0	0	0	0	0	0	0	0	0	37627.9	336088	175792
Cluster_17930_pos	15391	67031.3	0	5721.67	44635.2	38972.4	18605	16627	37031.4	33705.8	6758.13	2918.24	16217	41066.3	22241.8	1366.41	91650.8	8387.58	57699.3	65.5877	32767.1	24261	14611.9	28810.4	31832.2	26284.1	0	0	0	0	0	0	42021.2	14016.6	0	0	23448.7	6318.81
Cluster_18221_pos	0	19063.7	8055.01	5754.2	0	0	0	0	0	0	0	0	0	0	0	0	0	0	0	0	0	45511	129470	2384118	8529178	8256310	4391442	2.76926e+06	1949789	1.27283e+06	787935	499895	521639	235492	96521.7	34406.9	21051.9	0
Cluster_19172_pos	0	0	0	0	0	0	0	0	0	0	0	0	0	0	0	0	0	0	0	0	0	0	12751.3	582821	4747615	6.43532e+06	4.43553e+06	2.8038e+06	2862499	2159665	1.14342e+06	749793	320876	150870	54629.4	21942.7	0	0
Cluster_21957_pos	0	0	0	0	0	0	0	0	0	0	0	0	0	0	0	0	0	0	0	0	20164.7	17126.3	65828.9	158990	177173	223577	38368.1	40918.8	27336.8	0	0	0	0	0	0	0	0	0
Cluster_19469_pos	0	0	0	0	0	0	0	0	0	0	0	0	0	0	0	0	0	0	0	0	0	35022.7	333664	5.51746e+06	18400000	17400000	10400000	6.27866e+06	4269648	3.6569e+06	1.81406e+06	1.22933e+06	628496	311449	137508	52832.5	15941.3	0
Cluster_19901_pos	0	0	0	0	0	0	0	0	0	0	0	0	0	0	0	0	0	0	114957	1.22084e+06	2.15863e+06	2.1805e+06	3.46614e+06	7.81907e+06	15600000	17000000	15700000	9616980	8.277e+06	6579036	4.12634e+06	2.69352e+06	1.22523e+06	577853	265871	91766.7	35863.3	14878.1
Cluster_19997_pos	0	0	0	0	0	0	0	0	0	0	0	0	0	0	0	0	0	0	0	0	25451.8	212871	3458059	15200000	38900000	18800000	12100000	11000000	4800593	3.27975e+06	1.71357e+06	875666	267844	114023	43370.1	0	0	0
Cluster_20495_pos	0	0	0	0	0	0	0	0	0	0	0	0	0	0	0	0	0	0	0	0	22736.6	72853.2	1.59056e+06	7670467	24500000	17700000	14600000	6.26074e+06	3803634	2376696	909956	615775	349903	107692	64807.8	5529.86	0	0
Cluster_20504_pos	0	0	0	0	0	0	0	0	0	0	0	0	0	0	0	0	4590.56	81271.7	127732	156520	219603	61346.9	28976.6	0	0	0	0	0	0	0	0	0	0	0	0	0	0	0
Cluster_20966_pos	1.69358e+06	12500000	11900000	5267640	2749604	1.55531e+06	1.14081e+06	762510	532671	440565	393816	365154	349765	489413	585784	883531	1.94075e+06	1.79142e+06	3.16302e+06	3.82954e+06	5071083	5045283	5403874	8.15986e+06	13000000	23200000	36000000	37300000	43400000	46600000	42900000	28300000	21100000	12400000	7008060	3888843	3.73663e+06	2.62106e+06
Cluster_21387_pos	31521.7	399104	438550	157307	66022.6	30838.4	12922.7	0	0	0	0	0	0	0	0	25116.4	29691.7	22519.8	81901.8	99926.8	144826	145200	180128	318151	517789	1.28519e+06	1.85094e+06	2.20832e+06	3105594	2.66216e+06	2.39499e+06	1.2673e+06	910512	581887	276761	262199	192412	48939
Cluster_27539_pos	0	0	0	0	0	0	0	0	0	0	0	0	0	0	0	0	0	0	0	0	0	0	0	0	0	104508	256627	378817	621868	522346	408422	96527.3	40698	10510.2	0	0	0	0
Cluster_21399_pos	656607	5.26788e+06	4.10071e+06	2538538	629770	416819	154726	226059	187390	197084	143691	168617	163241	157529	125633	207074	85974.8	158506	66196.3	49497.6	46699.7	118289	185488	186024	241678	101639	95171.3	0	0	0	0	0	0	0	0	17804	204431	343501
Cluster_21029_pos	305824	4674619	6.71235e+06	2.1647e+06	876877	479605	306398	239678	183544	124959	210023	273109	216371	84450.9	106761	74473.5	56607.6	48474.3	14731.7	14458.9	30370	101897	130595	153222	83504.6	40742	42712.3	29182.8	16843.1	12240	0	0	0	0	0	0	0	0
Cluster_21433_pos	67100000	607000000	564000000	256000000	163000000	91200000	69200000	54100000	51100000	45900000	66100000	57200000	46600000	38800000	38500000	35100000	32400000	26400000	25800000	29500000	44600000	72900000	104000000	145000000	147000000	137000000	137000000	128000000	102000000	45100000	340340	242453	137802	84854.9	42206.5	55868.6	100153	60901.6
Cluster_21732_pos	15200000	243000000	231000000	88300000	44700000	20600000	12400000	10300000	8.0188e+06	6286392	8483670	7.25959e+06	6850355	4.8841e+06	4.95027e+06	4.86252e+06	3.88088e+06	3.06371e+06	2312129	2.2652e+06	3.1645e+06	5923052	7.77808e+06	15200000	20600000	21100000	14900000	8218822	4.70074e+06	3.15692e+06	1.84532e+06	1.59385e+06	1.24295e+06	1.60205e+06	1731534	1.73107e+06	1.72165e+06	1.72102e+06
Cluster_22212_pos	3.55533e+06	12700000	12200000	14400000	11400000	5.51816e+06	4.17034e+06	3595219	3082002	2.56647e+06	2532526	2894797	2.3115e+06	1889199	1.34325e+06	1.50331e+06	1107518	904232	783222	727495	1.18998e+06	1.72257e+06	2.56895e+06	3.48269e+06	4.30475e+06	5006022	3.4002e+06	2.09316e+06	1.39852e+06	824540	502154	409908	412867	505732	532089	687574	600393	522250
Cluster_28990_pos	210097	59200000	56300000	10800000	2.76083e+06	517212	211043	114457	57595.4	19691.9	43466.6	34770.8	16171.2	0	0	0	0	0	0	0	0	20337.5	20221.3	83894.3	170816	205491	336499	28602.2	0	0	0	0	0	0	0	0	0	0
Cluster_29443_pos	218481	7390908	8416941	6179958	2.18275e+06	370351	192001	119734	79372.6	32868.8	66384.6	36083	19497	17893.4	14491.6	0	0	0	0	0	0	22996.4	42208.2	102604	162189	220275	100148	53757.6	6670.11	0	0	0	0	0	0	0	0	0
Cluster_22040_pos	26654.7	2208917	2.17435e+06	619203	246338	99343.8	55034.5	23076.4	32368.9	15512.4	31610.1	43028.2	24944.2	9400.21	17851.5	6501.91	0	0	0	0	0	0	0	0	0	0	0	0	13787.1	20980.3	0	0	0	0	0	0	0	0
Cluster_22390_pos	12844.2	382838	258867	142911	44735	35929.6	20798.1	0	0	0	0	0	0	0	2626.26	17153.6	38378.7	65831.7	25785	40863.2	43670.9	44626.3	53992.9	133377	371571	761743	996871	1.30127e+06	2.03145e+06	1.47346e+06	1534202	926849	758730	631770	243320	183714	106506	14617.6
Cluster_22910_pos	97364.6	145129	118160	132569	120954	133363	83657.8	71876.2	96239.2	145487	210951	162774	177483	178133	162555	165425	147780	140610	153703	103067	133824	124159	152772	156380	136563	244033	438024	650367	980645	1.67561e+06	1.46629e+06	1.03368e+06	798927	674363	613315	611065	584731	629234
Cluster_22465_pos	13822.6	87610.1	26738.8	0	0	0	0	0	0	0	0	0	0	0	0	0	0	0	0	0	0	0	0	0	0	0	0	0	0	0	0	0	0	0	0	0	0	0
Cluster_22621_pos	325850	2.07903e+06	2.1323e+06	1.0723e+06	707968	566469	378300	379554	318702	249216	167058	126390	108966	35985.3	37702.4	66720.3	63254.6	57878.8	13468.8	23218.2	12705.9	19592.1	0	0	0	0	0	0	0	0	0	0	0	0	10514.4	83105.2	557816	362803
Cluster_23402_pos	94066.8	63343.8	299661	3536193	2.19139e+06	690962	339536	158030	55205.9	15382.7	0	0	0	0	0	0	0	0	0	0	0	0	0	0	0	0	0	0	0	0	0	0	0	0	0	0	0	0
Cluster_23347_pos	12400000	33500000	29100000	35600000	19100000	17000000	9562779	12400000	9564536	8645609	5.60029e+06	6293899	7044669	5179412	5.62876e+06	6.2795e+06	2.34245e+06	5012671	3.03159e+06	3.42503e+06	2.74355e+06	2.57019e+06	1.64611e+06	2219948	4000315	5096550	5149978	5.71642e+06	5328489	3441962	4615414	3.74472e+06	2.57907e+06	1961871	2.09172e+06	2.57392e+06	2.69144e+06	3.45552e+06
Cluster_23903_pos	6186438	18500000	15800000	19500000	10300000	9518875	5.05958e+06	6117196	5469217	4.57553e+06	2799797	3685150	3.62532e+06	2810159	3.34531e+06	3.20854e+06	1.17952e+06	2.82983e+06	1.58247e+06	1.84577e+06	1.50923e+06	1.50306e+06	938875	1242271	2.26812e+06	2.59175e+06	2.49784e+06	3.175e+06	2.50769e+06	1689586	2.39661e+06	2.06274e+06	1.23509e+06	950873	1.21558e+06	1.27784e+06	1.50749e+06	1.7637e+06
Cluster_32294_pos	0	0	0	0	0	0	0	0	0	0	0	0	0	0	0	0	0	0	0	0	0	0	0	0	0	0	0	0	0	0	0	0	16116.5	8336.31	7881.61	0	12262.4	16362.4
Cluster_23683_pos	1115686	12600000	14000000	7686899	4.85584e+06	2.93341e+06	2029116	1.6034e+06	1.18987e+06	961058	809326	675359	526728	305516	316514	270513	217895	182518	158160	129409	85982.6	41290	27213.6	12347.8	8218.54	0	0	0	0	0	0	0	0	0	0	0	0	0
Cluster_23843_pos	56103.3	212426	187663	232578	167980	59034	39599.9	30906.7	15594.1	6786.67	10596.7	0	10036.8	4201.46	0	0	0	0	0	0	0	0	13476	42465.5	70175.5	68559.4	30650.2	21090.8	0	0	0	0	0	0	0	0	0	0
Cluster_23901_pos	85426.8	778319	772960	645921	349693	264064	168592	152263	184639	145282	48373	64274.5	93877.4	88688.4	50744.2	34337.8	31777.6	35440.9	18753.8	25504.2	35118.9	28577.4	23891.6	105190	91588.1	86416.9	87330.3	112838	60390.4	83099.6	49726.1	106013	21614.3	34884.6	16613.9	32783.6	0	0
Cluster_24027_pos	138897	2.08643e+06	2.95923e+06	1852505	1.06881e+06	884032	759842	658661	581831	352476	368599	389668	291947	199804	220699	289050	355400	286150	226334	117053	38637.2	0	0	0	0	0	0	0	0	0	0	0	0	0	0	0	0	0
Cluster_24640_pos	53086.7	33681.7	15643.3	12322.2	0	9066.99	11952.7	0	0	0	0	0	0	0	0	0	0	0	0	14690.9	29301.7	42231.7	73066.7	76916.3	0	0	108487	130524	277174	354773	674766	611289	483257	332210	329494	216249	163063	120183
Cluster_24111_pos	246952	3.15401e+06	3.43921e+06	1.8423e+06	1.36955e+06	839666	778361	635657	471051	237939	214013	182421	159294	100233	102851	57143.9	77641.2	36733.4	56693.2	33157	23753.3	0	0	0	0	0	0	0	0	0	0	0	0	0	0	0	0	0
Cluster_24252_pos	120274	183269	127784	91568.6	76515.2	61498.4	57638.4	58708.3	49206.9	101765	57735.6	83913.6	84632	98785.7	165752	348805	845336	879755	1.29781e+06	2389573	3.53617e+06	4.9254e+06	7.97579e+06	10200000	9746686	8242642	5.72653e+06	4.06861e+06	2.47347e+06	1482755	1.07183e+06	678372	636469	530159	364663	319341	236567	473782
Cluster_24799_pos	33480.7	53808.3	37265.8	15128.8	11051.1	0	17933.9	22315	22524.4	14642.4	14912.1	28671.2	19916.4	36945.5	25519.1	26831.4	67837.7	91596.1	159404	260184	391344	704762	1.18654e+06	1.61753e+06	1480578	1.12904e+06	702407	484338	263596	239943	132637	73860.8	51977.8	58595	34386.9	47987.5	64745.9	49812.1
Cluster_24254_pos	47066.3	150797	115870	44816.9	11465.4	11783.4	44709	32623.1	29546.5	30655	57385.5	63166.3	35516.2	37633.2	41176.4	83049.6	108325	137500	171987	109919	168057	611750	712945	866671	1.1204e+06	834479	839282	614009	588703	523533	425476	388983	405779	483312	494500	463094	538253	544767
Cluster_24516_pos	0	0	0	0	0	0	0	0	0	0	0	0	0	0	0	0	0	0	0	0	0	0	0	0	0	0	0	80436.7	206334	321769	248508	89779.9	11909.2	0	0	0	0	0
Cluster_25058_pos	0	0	0	0	0	0	0	0	0	0	0	0	0	0	0	0	0	11810.4	55503.6	99693.5	144385	102314	31447.9	90332.1	193862	319000	560221	861778	1.28357e+06	1.79899e+06	1.59559e+06	922601	318601	147715	0	0	0	0
Cluster_25607_pos	300424	1873131	1.62279e+06	759838	281645	207083	177037	135810	126103	106056	117736	151277	132906	167901	237212	314651	450955	744241	931374	1.29077e+06	1.05959e+06	1.07476e+06	1.28889e+06	2.91866e+06	3.70831e+06	2.27233e+06	4.8024e+06	6091031	7668783	10100000	12200000	10500000	9927972	4.52237e+06	3.09706e+06	1.74576e+06	852142	402158
Cluster_25666_pos	0	0	0	0	0	0	0	0	0	0	0	0	0	0	0	0	0	0	5153.45	39215.3	90858.2	158895	650834	1.28117e+06	1.75636e+06	1.58752e+06	1.2937e+06	762030	540431	245811	193440	92710.2	54124.1	22150.8	12167.7	0	0	0
Cluster_26224_pos	0	0	0	0	0	0	0	0	0	0	0	0	0	0	0	0	0	0	0	0	26029.2	93053.1	156623	329698	357273	332511	199639	152201	158617	53315.8	25940.7	9465.92	0	0	0	0	0	0
Cluster_26062_pos	313719	3.68842e+06	3.40211e+06	1.48046e+06	797396	501935	235718	192140	111771	83154.2	53386.3	25969.1	21442.8	37377.5	72944.9	102555	180792	267210	534697	712076	737254	603774	599243	820372	2.02297e+06	1.95346e+06	7773105	11900000	14400000	15500000	10000000	8754005	4798381	2.09503e+06	1.18377e+06	568713	280493	287378
Cluster_26736_pos	102717	542674	481839	228191	148046	29274	37837.5	55636.6	17070.7	51316.7	56405	31908.9	0	0	0	0	8165.91	40188.1	92026.6	67771.9	57414.3	62529.3	43762.2	91370.3	263591	233819	1.03635e+06	1.57176e+06	2.0174e+06	2.16496e+06	1.40094e+06	1.02824e+06	672584	246699	195655	119277	120465	93019.3
Cluster_26252_pos	32727.2	113347	56762.6	0	0	0	0	0	0	0	0	0	0	0	0	0	0	0	0	0	0	0	0	0	0	0	0	0	0	0	0	0	0	0	0	0	0	0
Cluster_26308_pos	1.60667e+06	4.17808e+06	1.70047e+06	506790	275515	87273	45689.2	26731.1	29636.9	6980.49	0	0	0	28678.5	19113.4	19221.7	19545.1	18871.2	0	11586.4	25230.4	15907.2	23482	54470.3	38839.2	0	0	0	0	10026	11746.1	0	0	0	0	0	0	0
Cluster_26783_pos	1.7955e+06	7.36602e+06	2.58639e+06	145911	81669.6	0	10267.1	117349	187019	2317.36	0	391151	100232	62257.8	207096	67153.3	573456	5880.84	25445.8	5082.44	8257.47	0	212967	22812.4	185578	0	0	0	0	0	0	0	0	0	0	0	0	0
Cluster_26851_pos	0	26193.7	16077.3	0	0	0	0	0	0	0	0	0	0	0	0	0	0	0	0	0	0	0	0	0	0	0	0	0	0	0	0	0	0	0	0	0	0	0
Cluster_27045_pos	4453003	9352418	2.32325e+06	399550	127143	29407	26437.5	0	0	0	0	0	0	0	0	0	0	0	0	0	0	0	0	0	0	0	14652.2	16681.7	42731.5	0	0	0	10105.6	9667.54	0	0	0	0
Cluster_27695_pos	3.73883e+06	7940957	2.3528e+06	461888	161007	33978.5	12621.7	0	0	0	0	0	0	0	0	0	0	0	0	0	0	0	0	0	0	0	0	0	0	0	0	0	0	0	0	0	0	0
Cluster_27047_pos	309238	945476	130838	90709.3	0	0	0	0	0	0	0	0	0	0	0	0	0	0	0	0	0	0	0	0	0	0	0	0	0	0	0	0	0	0	0	0	0	0
Cluster_27201_pos	5119700	45700000	17700000	2724041	1459692	336458	296224	374311	218819	24730.9	67719.5	29438.1	53981.5	29096.2	69489.8	68709.7	40091	36523.5	16484.7	35613.4	89167	130401	149747	176049	41503	21370.4	24336.4	0	0	0	0	0	0	11325.5	25218.6	0	0	0
Cluster_27277_pos	1.44002e+06	5.4195e+06	1.82898e+06	125280	24098.9	32676.4	37618.8	15755.8	0	0	14435.3	15993.9	0	0	0	10111.4	5244.41	14479.2	11697.4	15860.6	62524.8	6.04224e+06	0	0	0	0	0	0	0	0	12280	14000.6	0	0	0	0	0	0
Cluster_27885_pos	45290.1	184729	22496.6	0	0	0	0	0	0	0	0	0	0	0	0	0	0	0	0	0	0	0	0	0	0	0	0	0	0	0	0	0	0	0	0	0	0	0
Cluster_27426_pos	0	0	0	0	0	0	0	0	0	0	0	0	0	0	0	0	1374.17	2234.8	10129.5	7186.36	4695.78	0	0	0	0	0	0	0	0	0	0	0	0	0	0	0	0	0
Cluster_27443_pos	0	0	0	0	0	0	0	0	0	0	0	0	0	0	0	0	0	0	0	0	0	0	0	7734.46	28523.6	39873.1	46025.2	40962.9	32069.6	42688.7	31887.8	39348.3	42409.5	57138.2	42758.5	59541.4	83771.8	103587
Cluster_28083_pos	167873	497794	142228	0	0	0	0	0	0	0	0	0	0	0	0	0	0	0	0	0	0	0	0	0	0	0	0	0	0	0	0	0	0	0	0	0	0	0
Cluster_28496_pos	1.05907e+06	2573133	589575	184677	0	0	0	0	0	0	0	0	0	0	0	0	0	0	0	0	0	0	0	0	0	0	0	0	0	0	0	0	0	0	0	0	0	0
Cluster_04410_pos	0	0	0	0	0	0	0	0	0	0	0	0	8248.45	75212.8	102085	289636	421999	584341	642835	549611	288873	173207	84642	18050.3	0	0	0	0	0	0	0	0	0	0	0	0	0	0
Cluster_27808_pos	0	0	0	0	0	0	0	0	0	0	0	0	0	0	27711.6	64343.2	133370	105955	96837.5	61885.7	29765	26323.9	7348.97	0	0	0	0	0	0	0	0	0	0	0	0	0	0	0
Cluster_27849_pos	180421	505335	360857	36495	0	0	0	0	0	0	0	0	0	0	0	0	0	0	0	0	0	0	0	0	0	0	0	0	0	0	0	0	0	0	0	0	0	0
Cluster_27863_pos	0	0	0	0	0	0	0	0	0	0	0	0	0	0	0	0	0	0	0	0	0	0	0	0	0	0	0	0	6437.65	55852.1	112142	57423.2	21938	13041.3	0	0	0	0
Cluster_27920_pos	0	0	0	0	0	0	0	0	0	0	0	0	0	0	0	29147.8	134082	461976	733826	517219	199919	64192.3	0	19164.4	39399.8	20564	70322.4	57369.6	93330.9	92915	72384.7	39744.8	17732.6	0	0	0	0	0
Cluster_27970_pos	2.61956e+06	14200000	4.96182e+06	315286	110953	24411.1	33635.3	35079.9	0	0	0	0	0	0	0	0	0	0	0	0	0	828191	22017.8	66115.4	13060.7	0	0	0	0	0	0	0	0	0	0	0	0	0
Cluster_28421_pos	1.78142e+06	4802233	1.64938e+06	213117	43917.2	17772.4	0	0	0	0	192448	44837	3325.26	0	8848.31	6033.11	0	0	0	0	0	0	0	0	4059.8	38119.7	0	0	0	8903.79	8306.09	211468	82571	0	0	0	0	0
Cluster_28473_pos	0	0	0	0	0	0	0	0	0	0	0	0	0	0	0	0	20593.5	10401.6	23149.4	159206	321411	565678	654141	619941	401486	168083	39799.9	20270.2	0	0	0	0	150188	602407	51157.1	37303.1	208588	1.01044e+06
Cluster_29132_pos	68255.6	115030	121202	29275.4	133685	162715	136520	89267.3	103901	85060.7	77240.6	15109.2	25102.1	47865.1	77982.4	174849	229956	250692	218679	218574	96662.9	65193.2	34709.4	156403	139803	15048.5	24897	0	0	79252.9	119979	130863	321169	601692	1054069	2.83482e+06	2.41429e+06	2.19626e+06
Cluster_29251_pos	338386	844659	654193	154914	0	0	0	0	0	0	0	0	0	0	0	0	0	0	0	0	0	0	0	0	0	0	0	0	0	0	0	0	0	0	0	0	0	0
Cluster_29428_pos	0	0	0	0	0	0	0	0	0	0	0	0	9920.81	38213.1	68473.6	190896	251702	236870	239184	199746	90827.3	46520.1	14456.7	0	0	0	0	0	21919.8	42206	14590.5	0	0	0	0	0	0	0
Cluster_29858_pos	0	0	0	0	0	0	0	0	0	0	0	0	0	0	0	10897.7	20270.7	46061.4	34250.8	22693.2	0	0	0	0	0	0	0	0	0	0	0	0	0	0	0	0	0	0
Cluster_04800_pos	208321	8718271	8929346	3.56645e+06	1812122	843394	633761	415516	390039	245648	355883	339043	281466	233008	258664	335981	327573	274612	200120	157693	168380	190431	174985	143492	119654	77589.9	71268.7	32838.5	29156.7	9692.49	0	0	0	0	0	0	0	0
Cluster_29584_pos	83771.5	48320.7	58852.3	566525	329441	242851	209500	131481	147165	131280	101310	177837	173317	164807	218938	137009	25548.2	23041.2	30599.5	0	0	0	0	0	0	0	0	0	0	0	0	0	0	7895.14	27639.6	310842	846610	2.03034e+06
Cluster_04820_pos	604477	463190	481237	183135	120318	54774.2	56760.1	55181.6	52127.8	435412	43946.3	68632.7	74636.4	92670.9	109689	133732	97288.5	52834.1	168831	88833.2	39284.9	131322	53964.5	9805.28	0	0	0	0	0	0	0	11382.2	29631.6	127691	221383	1.15403e+06	1.28424e+06	3.10044e+06
Cluster_04935_pos	0	0	0	0	0	0	0	0	0	0	0	0	0	0	0	0	0	0	0	0	0	0	0	0	0	0	0	0	0	0	0	0	0	0	7944.81	5768.53	7953.45	66817.7
Cluster_04940_pos	0	0	0	0	0	0	0	0	0	0	0	0	0	22512.7	40112.8	71810.5	134534	93579	141639	116903	83214.9	43121.8	43404.2	0	0	0	0	0	0	0	0	0	0	0	0	0	0	0
Cluster_04950_pos	0	0	0	0	4406.81	17769.9	21252.7	38484.7	48027	16538.8	26204.5	28951.1	43948.2	87922.4	232375	381993	626805	401385	381969	312511	188196	57843.4	15050.9	0	0	0	0	0	0	0	0	0	0	0	0	0	0	0
Cluster_31201_pos	0	56012.6	96008.9	0	0	0	0	0	0	0	0	0	0	0	0	0	0	0	0	0	0	0	0	0	0	0	0	0	0	0	0	0	0	0	0	157836	890814	1.12942e+06
Cluster_30926_pos	0	16567.4	172926	280042	439273	453498	377365	247678	94361.5	64456.5	28427.9	24215.3	0	0	0	0	0	0	0	0	0	0	0	0	0	0	0	0	0	0	0	0	0	0	0	0	0	0
Cluster_05155_pos	81129.1	193493	95777.3	41454.8	10835	0	0	0	0	0	0	33069.7	41250.7	78617.5	109332	179381	137083	133344	385330	934788	2.00785e+06	3.12972e+06	3.55467e+06	3291588	1.94482e+06	1.03632e+06	477812	147811	71856.2	39749.5	35970.2	29187.9	300112	628337	645229	727769	1.51881e+06	6.39078e+06
Cluster_31046_pos	361584	821642	449249	140565	46079.8	19398.2	11870	0	0	7743.07	24862	99299.6	147979	303021	435770	472278	539173	572777	1246909	3.09476e+06	6.88431e+06	9752120	11700000	10200000	6818392	3.20532e+06	1.32458e+06	502835	305158	191054	86883.5	216760	738628	1294633	1.19914e+06	1.92558e+06	4.14309e+06	13400000
Cluster_31049_pos	6712.08	59860	32639.3	0	0	0	0	0	0	0	0	0	0	0	0	0	0	0	0	16943.6	34701.9	95412.6	173555	367885	58818.8	159370	347319	406957	589931	609474	280199	298220	84815.9	93368.2	48920.7	31993	15235.3	35038.1
Cluster_31573_pos	12712.5	104504	568742	1.67604e+06	899853	105213	73075	0	0	0	0	0	0	0	0	17947.8	35456.4	31636.5	45275.8	1145.79	15271.9	25732.1	21811.5	0	0	0	6950.76	13086.2	0	0	0	0	0	0	0	0	0	0
Cluster_31623_pos	23650.6	18557.4	42320.6	463943	1.05507e+06	619398	146860	80686.6	0	0	0	0	0	0	0	0	0	0	0	0	0	0	0	0	0	0	0	0	0	0	0	0	0	0	0	0	0	0
Cluster_31795_pos	159169	276646	201493	78534.7	66263.2	86820.3	175849	208663	229942	207599	138811	165418	138503	170816	143905	169090	225525	137496	178685	195190	290955	284595	418200	469252	416538	401603	333428	428666	813527	1.96701e+06	3.66006e+06	4261747	4.14774e+06	3511915	2.8079e+06	2.44848e+06	2.27369e+06	2145256
Cluster_31794_pos	0	0	0	0	0	0	0	0	0	0	0	0	0	0	0	0	0	0	0	0	0	0	0	0	0	0	0	0	0	0	36738.5	31939.4	40762	17608.1	11684.2	0	0	0
Cluster_32357_pos	0	0	0	0	0	0	0	0	0	0	0	0	0	0	0	0	0	0	0	0	0	0	0	0	0	0	0	0	0	0	0	0	0	0	0	46836.5	18948.4	61890.5
Cluster_32181_pos	0	0	0	0	0	0	0	0	0	0	0	0	0	0	0	0	0	0	0	0	0	0	0	0	0	0	0	0	0	0	40708.6	68036.8	27807.7	30512.6	0	0	0	0
Cluster_32654_pos	64992.1	330709	84584.9	739272	4.05667e+06	1.77416e+06	236375	77766.8	0	0	0	0	0	0	25.337	508.538	0	0	0	0	0	0	0	0	794.83	34327.8	455507	47785.2	0	0	0	0	0	0	0	0	0	0
Cluster_32421_pos	0	0	12878.3	839610	161760	16569.8	21489.8	7765.69	4137.64	775.448	0	0	0	0	0	0	0	0	0	0	0	0	0	0	0	0	0	0	0	0	0	0	26654.7	11357.7	0	0	0	0
Cluster_32487_pos	0	22327.5	500091	4886836	2200254	566251	47732.2	56270.4	50325.4	25802.4	8186.71	77246.5	36530.4	43628.1	59336.4	62113.3	14583.5	24727.4	35683.6	16867.6	22691.1	56567.8	37508.5	16985.9	38813.9	95657.6	124404	99646.3	51640.9	52896.9	52235.1	62581.7	61396	64699.5	50283.6	23526.6	50491.5	74573.3
Cluster_32927_pos	0	0	0	64203.9	72065.7	14286.6	0	0	0	0	0	0	0	0	0	0	0	0	0	0	0	0	0	0	0	0	0	0	0	0	0	0	0	0	0	0	0	0
Cluster_32494_pos	0	17885.8	1.78733e+06	2116319	1.09531e+06	703468	224124	24009.2	10657.7	0	0	0	0	0	0	0	0	0	0	0	0	0	0	0	0	0	0	0	0	0	0	0	0	0	0	0	0	0
Cluster_32491_pos	0	0	20046.1	842997	840975	105530	10149	0	0	0	0	0	0	0	0	0	0	0	0	0	0	0	0	0	0	0	0	0	0	0	0	0	0	0	0	0	0	0
Cluster_33127_pos	57183.5	682640	575797	379010	119362	104881	9456.38	0	27149.2	13331.3	0	0	0	0	0	0	0	0	0	0	0	0	42732.4	10396.7	0	0	0	0	0	0	0	0	0	0	0	15847.3	15629.4	18495.5
Cluster_32870_pos	0	0	0	14627.1	672075	1.4194e+06	1.00363e+06	63860.5	31004.2	0	0	0	0	0	0	0	0	0	0	0	0	0	0	0	0	0	0	0	0	0	0	0	0	0	0	0	0	0
Cluster_05810_pos	0	91302.8	99075.5	48190.7	30298.2	0	0	0	0	0	0	0	0	0	0	0	0	0	0	0	0	0	0	0	0	0	0	0	0	0	0	0	0	0	0	0	0	0
Cluster_33862_pos	0	0	0	0	0	0	0	0	0	0	0	0	0	0	0	0	0	28394.6	20926.3	105226	805657	1.93969e+06	3044070	2.68946e+06	1.61778e+06	746554	264793	172256	60059.3	14487.5	6273.42	0	0	0	0	0	0	0
Cluster_33982_pos	0	37406.3	35466.5	8423.58	0	0	0	0	0	0	0	0	0	0	0	0	0	0	0	0	0	0	0	0	0	0	0	0	0	0	0	0	0	0	0	0	0	0
Cluster_06033_pos	0	0	0	0	222973	87944.1	83695.7	72528	594738	339394	0	0	0	0	0	0	0	0	0	0	0	0	19820.4	113655	492628	0	0	0	0	0	0	0	0	0	0	0	0	0
Cluster_34202_pos	0	0	0	0	0	0	0	29844.8	727050	462888	0	0	0	0	0	0	0	0	0	0	0	0	0	100501	441588	0	0	0	0	0	0	0	0	0	0	0	0	0
Cluster_06070_pos	0	0	0	0	91990.4	655590	340230	165780	0	0	0	0	0	0	0	0	0	0	0	0	0	0	0	0	0	0	0	0	0	0	0	0	0	0	0	0	0	0
Cluster_34325_pos	0	0	0	79164.8	951278	3.46297e+06	2256236	213050	218773	0	0	0	0	0	0	0	0	0	0	0	0	0	0	0	0	0	0	4815.07	2539.37	671.403	615.043	0	0	500.277	6233.98	0	0	0
Cluster_34485_pos	0	0	0	0	16071.8	8645.18	0	0	0	0	0	0	0	0	0	0	0	0	20560.6	17505	51957.4	0	0	0	0	0	12961.8	30867.9	122786	32193.3	115118	495486	195592	128752	72623.4	14978.3	75783.1	842363
Cluster_06196_pos	0	0	0	0	0	0	0	0	0	0	0	0	0	0	0	0	0	0	0	0	0	0	36256.8	26935.6	69130.2	107380	88664.7	46757.5	123532	171205	165367	206871	332111	523460	669630	810868	1.13154e+06	360848
Cluster_34810_pos	0	3044927	2.8487e+06	332710	19875.4	0	0	0	0	0	0	0	0	0	0	0	0	0	0	0	0	0	0	0	0	0	0	0	0	0	0	0	0	0	0	0	0	0
Cluster_06330_pos	0	124706	81402.1	15622	0	0	0	0	0	0	0	0	0	0	0	0	0	15780.8	16922.4	13381.5	15682.8	0	0	0	0	0	0	0	0	0	0	0	0	0	0	0	0	0
Cluster_35144_pos	13492.8	252314	196638	45537.8	33095.3	7822.77	0	0	0	0	0	0	0	0	0	0	22016.3	75519.9	66908.1	68432.5	59855.2	32164.5	23830.1	0	0	0	0	0	0	0	0	0	0	0	0	0	0	0
Cluster_06446_pos	0	0	0	0	0	0	8731.89	45849.4	110080	138602	316787	705480	678173	292455	597173	1.0226e+06	2.46964e+06	4.60572e+06	2.49626e+06	1.71666e+06	946496	461652	40053.5	14959.9	0	0	0	0	0	0	0	0	0	0	0	0	0	0
Cluster_35428_pos	0	0	0	0	0	0	0	0	0	0	20382	34909.9	64333.2	37942.8	189736	71618.8	347886	839552	319857	169247	56577.1	38576.4	0	0	0	0	0	0	0	0	0	0	0	0	0	0	0	0
Cluster_35464_pos	0	0	0	0	0	0	0	0	0	0	9042.53	5122.13	0	0	0	0	0	0	0	0	0	0	0	0	0	0	0	54302.1	31805.6	27727.4	0	13571.8	14840.6	0	10957	30152.9	16111.5	137111
Cluster_35729_pos	0	0	0	0	0	0	0	0	0	0	0	0	0	0	0	0	0	0	2702.53	25754.8	19905.3	32809.6	72410.4	127630	278718	404805	638433	579755	676300	894614	748312	659335	669989	938536	734051	787548	1.61035e+06	5.22194e+06
Cluster_36060_pos	0	0	0	0	0	0	0	0	0	0	0	0	1670.55	26.5513	0	0	0	0	0	0	0	0	0	13880.1	45129.7	82908.3	112237	41899.3	136491	135327	129900	58132.2	117223	148690	102131	163961	437961	1.38945e+06
Cluster_06567_pos	0	0	0	0	0	0	0	0	0	0	0	0	0	0	0	0	0	11640.2	25165.7	11353	6221.23	18689.8	39119.2	96789.7	195067	320612	396163	464299	549906	860952	796294	629011	719994	883368	853500	876109	1.4509e+06	5679206
Cluster_06661_pos	271519	157713	200307	818736	730559	401581	226653	220948	318856	233979	345720	951136	1676889	2.15514e+06	1.70907e+06	2.60341e+06	3305121	97798.5	116897	111024	268475	169598	125474	259418	179431	197385	145216	168695	158065	146481	100664	53995.9	45328	5871.54	4443.42	6023.38	12857	13454.7
Cluster_35878_pos	0	0	0	0	167272	693656	398358	263069	15216	24036.5	0	0	0	0	0	0	0	0	0	0	15404.9	21054.1	65872.9	8025.32	3461.71	0	0	0	0	0	0	0	0	0	0	2272.8	528.747	1337.89
Cluster_35875_pos	0	0	0	0	0	0	0	0	0	0	0	0	0	0	0	0	0	0	0	0	0	0	0	0	16586.5	10952.1	8191.82	37998.7	43748.2	60623.8	214491	388112	444352	548926	282087	389446	224990	1.08286e+06
Cluster_06656_pos	0	36833.2	91619.1	134479	212719	138046	177063	85947.9	66425	0	0	0	0	0	0	0	0	0	0	0	0	0	0	0	0	0	0	0	0	0	0	0	0	0	0	0	0	0
Cluster_06866_pos	0	0	0	0	0	0	0	0	0	0	0	0	0	0	0	0	0	0	0	0	0	0	0	0	0	0	0	6769.72	330942	2330700	5.07629e+06	5.82457e+06	4.35891e+06	1.53592e+06	295580	9698	0	0
Cluster_36337_pos	0	0	0	0	0	0	0	0	0	0	0	0	0	0	0	0	0	0	0	0	0	0	0	0	0	0	0	0	26122.6	343512	1.34508e+06	1.3411e+06	974854	231579	11531.7	0	0	0
Cluster_06992_pos	0	0	0	0	0	0	0	0	0	0	0	0	0	0	0	0	0	0	0	0	0	0	0	0	0	6305.45	29680.3	65354.2	33569.6	44964.9	78359.2	86782.8	183882	191206	167988	55042.1	166003	1.29753e+06
Cluster_36461_pos	0	0	0	0	0	0	0	0	0	0	0	0	0	0	0	0	0	0	0	17927.5	20510.1	24481.2	4084.42	0	0	0	0	0	0	29336.1	51367.2	106536	140373	230292	316292	500502	15998.4	351249
Cluster_07028_pos	0	0	0	0	0	0	0	0	0	0	0	0	0	0	0	38709.5	55512.6	171200	271881	224609	184666	98150.8	50293.7	83308.9	92480	514357	190488	232715	153983	102472	48919.4	62849.9	127434	8425.22	0	0	0	0
Cluster_07036_pos	0	0	0	0	0	0	0	0	0	0	0	0	0	0	0	0	28308.3	16441.6	57928.8	50154.6	0	0	0	0	0	0	0	0	0	0	0	0	0	0	0	0	0	0
Cluster_36553_pos	0	0	0	0	0	0	0	0	0	0	0	0	0	0	0	0	24191.9	35368.8	41262.1	38288.8	15104.6	0	0	0	0	0	0	0	0	0	0	0	0	0	0	0	0	0
Cluster_07197_pos	1.4973e+06	3.72063e+06	1350687	305456	130522	23091.7	60030.6	43993.4	85411.4	52658.9	0	0	0	0	0	0	20609.8	29285.7	0	0	0	0	69887	38827.4	49205.3	24373.7	0	0	0	0	0	0	0	0	0	0	0	0
Cluster_36677_pos	0	82344.5	100862	0	0	0	0	0	0	0	0	0	0	0	0	0	0	0	0	0	0	0	0	0	0	0	0	0	0	0	0	0	0	0	0	0	0	0
Cluster_07145_pos	5601.26	13627.4	24155.1	28194.1	22374	6310.1	16972.6	54557.8	40960.5	24887.4	79228.8	54127	58290.2	47211.4	19496.9	35997.4	21243.8	11635.7	32828.4	25180.6	44669.1	47725.3	82111.7	203267	252579	253635	177739	85267.6	91633.2	82413.7	88720.8	81152.8	78570.1	108032	157598	137277	62648.1	77167.6
Cluster_36807_pos	0	0	0	0	0	0	0	0	0	0	0	0	0	0	0	0	0	0	0	0	0	0	0	0	0	0	0	37643.5	40317.5	317963	735317	800530	524177	91723.8	0	0	0	0
Cluster_07214_pos	0	0	0	0	0	0	0	0	0	0	0	0	0	0	0	20593.2	129993	539303	1.01687e+06	877026	555904	143501	16438.4	0	0	0	0	0	0	0	0	0	0	0	0	0	0	0
Cluster_07365_pos	0	0	0	0	0	0	0	0	0	0	0	0	0	0	0	0	65310.7	58841.5	136091	129697	54631.4	15113.6	0	0	0	0	0	0	0	0	0	0	0	0	0	0	0	0
Cluster_36908_pos	0	0	0	0	0	0	0	0	0	0	0	0	0	0	0	0	72190.6	184633	290357	218364	108888	14760.6	0	0	0	0	0	0	0	0	0	0	0	0	0	0	0	0
Cluster_07423_pos	82014.3	77758.9	83364.3	119803	306929	191886	188008	61318.7	34066	22637.6	146727	764687	1.40757e+06	1.88951e+06	1.098e+06	3.05965e+06	3.56077e+06	16811.4	43044.7	210414	175127	0	0	0	18785.5	82215.4	39530.2	958.394	13669.8	590.736	1634.97	639.255	13434.5	8918.56	0	0	32730.8	11583.4
Cluster_37220_pos	0	0	0	0	0	0	0	0	0	0	0	134125	261934	229066	637203	781692	880468	0	0	41965.1	58494.9	63728.7	118177	29815.6	0	0	0	0	0	0	0	0	0	0	0	0	0	0
Cluster_07445_pos	434137	1.50832e+06	488235	46937	102832	45333	48031.7	39222.1	57891.7	134613	0	0	15770.1	43590.9	87038.1	70853.1	43724.3	34782.4	33475.1	30331.9	50704.6	0	0	49655.4	206627	65099.4	13637.3	0	0	24179.3	37481.4	0	0	0	0	0	0	0
Cluster_37303_pos	0	0	0	0	0	0	0	0	0	0	0	0	0	0	0	0	0	11564.1	15376.3	22046.1	38841.7	31730.2	156253	305819	506078	742472	904979	875232	1.09805e+06	1.32433e+06	1.26953e+06	966158	1.14411e+06	1.38329e+06	1.33544e+06	1.55545e+06	3.55308e+06	21000000
Cluster_07479_pos	0	0	0	0	0	0	0	0	0	0	0	0	0	0	0	17914.3	35390.7	18978.4	49626.6	39840.3	74876.8	115921	333492	658431	958612	1.28115e+06	1.59918e+06	1.54403e+06	2.07828e+06	2.6486e+06	2.50004e+06	1.9819e+06	2.26565e+06	2.52209e+06	2.83314e+06	2618425	7604904	34200000
Cluster_07639_pos	0	0	0	0	0	0	0	0	0	0	0	0	0	0	0	0	0	0	0	0	0	0	0	0	27269	28686.8	66327.5	90315.5	84432.4	115598	203321	259742	314441	343802	103407	109562	477465	2.10389e+06
Cluster_07765_pos	0	0	0	0	0	0	0	0	0	0	0	0	0	0	0	0	0	0	0	0	0	0	0	0	0	0	10296.4	27235.5	21679.8	19724.5	59629	175738	201463	246734	213101	21270.8	141042	1.11789e+06
Cluster_37694_pos	0	0	0	0	0	0	0	0	0	91596.7	45652.4	188089	199105	178168	94553.5	44836.7	14148.4	114086	73270	22550.3	27098.3	14716.9	10029.9	0	0	0	0	0	0	0	0	0	0	0	0	0	0	0
Cluster_07886_pos	0	0	0	0	0	0	0	0	0	0	0	0	0	0	0	0	0	0	0	0	0	0	0	21387.3	100377	102820	146170	189976	220508	276446	266781	193602	183783	412946	351921	342867	1.53918e+06	4.49214e+06
Cluster_37804_pos	0	0	0	0	0	0	0	0	0	0	0	0	0	0	0	0	0	0	0	0	0	0	0	0	10735.6	9771.96	24298	26187.4	33435	38861.6	137809	191263	228466	279899	52952.7	48926.8	301267	1.89395e+06
Cluster_37884_pos	0	0	0	0	0	0	0	0	0	0	0	0	0	0	0	0	0	0	0	0	0	0	0	0	17970	41146.9	192668	214405	272262	292436	210891	227506	258642	330216	300907	308418	413536	509439
Cluster_07959_pos	0	0	0	0	0	0	0	0	0	0	0	0	0	0	0	0	0	0	0	0	0	0	0	0	53425	198822	185657	210351	254685	274727	197218	236045	280577	267101	365960	394287	456518	667043
Cluster_08057_pos	165176	127946	104994	88603.9	111404	188054	239274	243883	332050	248540	226135	177907	139146	136538	215215	674424	2.36649e+06	3936489	7.3117e+06	9213614	7133452	4.71753e+06	2160111	842241	235498	59125.6	57133.7	54347.5	91158.9	288626	573868	775383	943374	548389	74767.5	0	0	0
Cluster_08075_pos	0	0	0	0	0	0	0	0	0	0	0	0	0	0	0	0	0	0	0	0	0	0	0	12169.2	92065.5	385946	898728	922397	715002	447765	301472	117720	38238.8	51238.1	44198.7	183000	312477	215722
Cluster_08287_pos	0	0	0	0	0	0	0	0	0	0	0	0	0	0	0	0	0	0	0	0	0	0	0	0	0	77825.8	76240.8	86671.9	135328	172508	183755	181921	212363	261086	380140	386413	395747	810451
Cluster_38349_pos	0	0	0	0	0	0	0	0	0	0	0	0	0	0	0	0	0	0	0	0	0	6471.86	38911.6	13854.1	37584.4	218352	118921	27349.9	44224.7	0	0	0	0	0	0	21980.3	87208.4	48680.4
Cluster_38356_pos	0	0	0	0	0	0	0	0	0	0	0	0	0	0	0	0	0	0	0	0	0	0	0	0	0	0	0	0	16971.5	17788.1	132911	240984	205192	130994	207017	60057.4	397367	1457299
Cluster_38486_pos	0	0	0	0	0	0	0	0	0	0	0	0	0	0	0	0	0	0	0	0	0	0	0	0	0	0	0	0	0	0	13631.9	75641.8	60903.2	69879.2	150752	188800	126904	716298
Cluster_08438_pos	0	0	0	0	0	0	0	0	0	0	0	0	0	0	0	0	0	0	0	0	0	0	0	14065	48817.7	37157.8	93651.1	84751.6	173251	265007	230030	169109	215407	221093	298906	461328	2.59928e+06	6.13529e+06
Cluster_08583_pos	0	0	0	0	0	0	0	0	0	0	0	0	0	0	0	0	0	0	0	0	0	0	0	0	0	0	0	0	0	13834.1	21446	85127.5	121087	100136	190724	127554	285856	744307
Cluster_38376_pos	0	0	0	0	0	0	18723.9	33399.8	68732.4	30584	32750.3	19703.7	27375.4	25453.9	0	19690.8	175764	234142	340888	398989	409315	312054	132993	150315	122090	258875	323751	293392	344488	431799	397429	318888	172338	57595.3	0	0	0	0
Cluster_08672_pos	0	0	0	0	0	0	0	0	0	0	0	0	0	0	0	0	0	0	0	0	0	0	0	0	0	0	0	0	0	51262.7	168686	803237	1284384	1.00201e+06	294519	21180.1	0	0
Cluster_08878_pos	0	0	0	0	0	0	0	0	0	0	0	0	0	0	0	0	0	0	0	0	0	0	0	0	0	0	0	0	0	0	44268.1	77286.2	110063	141196	19966	0	0	0
Cluster_38586_pos	0	0	0	0	0	0	0	0	0	0	0	0	0	0	0	0	0	0	0	0	0	0	0	0	0	0	0	0	0	22250.3	103129	547355	900183	635863	156044	0	0	0
Cluster_08830_pos	0	0	0	0	0	0	0	0	0	0	0	0	0	0	0	0	0	0	0	0	0	0	0	0	0	0	0	0	0	0	34788.8	32943.7	38322.2	70066.9	44129.2	110614	238030	604950
Cluster_09085_pos	0	0	0	0	0	0	0	0	0	0	0	0	0	0	0	0	0	0	0	0	0	0	0	0	0	0	0	0	0	0	0	4645.64	29258.4	169169	334267	217769	458806	1.2358e+06
Cluster_38898_pos	0	0	0	0	0	0	0	0	0	0	0	0	0	0	0	0	0	0	0	0	0	0	0	0	0	0	0	0	0	0	0	0	0	0	10570.9	40953.8	12993.8	129408
Cluster_09137_pos	0	0	0	0	0	0	0	0	0	0	0	0	0	0	0	0	0	0	0	0	0	0	0	0	27504.4	104308	119386	172487	165659	128544	121639	163381	143104	168186	267498	277727	289704	578102
Cluster_09199_pos	0	0	0	0	0	0	0	0	0	0	0	0	0	0	0	0	0	0	0	0	0	0	0	0	26922.6	8428.94	0	0	0	0	0	0	0	0	0	0	150596	1.12561e+06
Cluster_09215_pos	0	0	0	0	0	0	0	0	0	0	0	0	0	0	0	0	0	0	0	0	0	0	0	0	0	0	0	0	0	0	0	0	0	0	0	0	86244.1	1.38271e+06
Cluster_09258_pos	0	0	0	0	0	0	0	0	0	0	0	0	0	0	0	0	0	0	0	0	0	0	0	0	0	12783.4	49790.9	140214	96405.4	131282	38487.4	118420	20685.7	30890.2	44381.5	56643.7	174940	632680
Cluster_09308_pos	0	0	0	0	0	0	0	0	0	0	0	0	0	0	0	0	0	0	0	0	0	0	0	0	19268	54835.6	139612	211083	232281	197611	207847	247576	222158	234559	258276	251327	370050	610192
Cluster_09401_pos	0	0	0	0	0	0	0	0	0	0	0	0	0	0	0	0	0	0	0	0	0	0	0	6043.05	50860.9	77295	297510	229020	351273	424525	460186	464602	611194	697103	873038	1.03767e+06	1.16374e+06	2491958
Cluster_09489_pos	0	0	0	0	0	0	0	0	0	0	0	0	0	0	0	0	0	0	0	0	0	0	0	0	0	0	0	0	0	16121	562803	1.70688e+06	2.17843e+06	2.31983e+06	747248	50209.4	26044.1	230907
Cluster_09712_pos	0	0	0	0	0	0	0	0	0	0	0	0	0	0	0	0	0	0	0	0	0	0	0	0	0	0	0	0	0	47549	115936	453642	665360	676161	196925	0	0	0
Cluster_39177_pos	0	0	0	0	0	0	0	0	0	0	0	0	0	0	0	0	0	0	0	0	0	0	0	0	0	0	0	0	0	60735.7	319924	1.08012e+06	1.4361e+06	1.29137e+06	396952	3281.82	0	0
Cluster_39363_pos	0	0	0	0	0	0	0	0	0	0	0	0	0	0	0	0	0	0	0	0	0	0	0	152471	165638	0	0	0	0	0	0	0	0	0	0	0	308167	1.77024e+06
Cluster_10297_pos	57534.2	136201	50102.9	13142	0	0	0	0	0	0	0	0	23381.2	56034	112946	127776	127809	155403	341145	820815	2.17933e+06	2.7195e+06	3.16937e+06	3.21184e+06	2.02917e+06	794940	287246	77899.5	62890.1	22053.3	43639	42480.8	173769	400706	346057	476571	1.10218e+06	3741841
Cluster_18023_pos	0	0	0	0	0	0	0	0	0	0	0	0	0	0	0	0	0	0	0	0	0	0	0	67657	762140	631892	444328	523446	321788	189546	175335	94028.2	26698.5	0	0	0	0	0
Cluster_18145_pos	50566.5	1.02341e+06	995315	241211	67977.2	11485.2	10365.7	0	0	0	0	6713.18	6207.95	0	0	0	0	0	0	0	0	0	0	0	0	0	0	0	0	0	0	0	0	0	0	0	0	0
Cluster_18144_pos	670806	8440288	5.86991e+06	3.15884e+06	919279	367798	129188	196319	187178	116945	122765	151448	155544	133077	90840.5	254505	67604.8	151351	53650.7	17200.9	53094.3	151582	243730	157247	269001	98869.1	72521.3	45356.3	33972.3	0	0	0	0	0	15607.5	114630	607930	793611
Cluster_18148_pos	0	0	0	0	0	0	0	0	0	0	0	0	0	0	0	0	0	0	0	0	0	0	0	16021.3	61760.8	155267	178746	131710	188207	179504	149382	63332.3	10489.2	6533.69	98659.9	466318	684749	1.10974e+06
Cluster_18151_pos	1.13828e+06	16500000	13400000	4.87087e+06	2.07248e+06	1.30602e+06	704047	655604	666026	425048	553948	638162	477000	329485	267446	202621	130282	152087	119863	71376.7	123042	307343	473598	490906	413776	206546	205309	184501	130361	82958	17659.7	7606.66	6057.78	0	0	0	0	0
Cluster_18217_pos	0	0	0	0	0	0	0	0	0	0	0	0	0	0	0	0	0	0	0	0	0	0	0	0	13468.2	8754.28	5787.64	17881.9	22681.8	24524.8	119714	226624	241530	149430	10515.5	18695	136391	850650
Cluster_18263_pos	0	0	0	0	0	0	0	0	0	0	0	0	0	0	0	0	0	0	0	0	0	0	29579.2	418503	1.10374e+06	280501	103724	68225.5	128539	71842.6	69029.5	13645.2	13683	0	0	0	0	0
Cluster_18301_pos	51908.9	57061.1	24612.5	0	0	0	0	0	0	0	0	0	0	40017.5	25997.7	33154.6	43025.1	77292.2	180367	423651	1.06304e+06	1.67941e+06	2028664	1.97833e+06	1.37622e+06	575543	190954	63637.6	21815.9	13894.2	15752.6	11084.4	58041.4	122014	219362	305701	895936	3.59573e+06
Cluster_18300_pos	64736.7	121373	116138	55696.8	68249.7	42862.2	42105.4	8189.82	11752.6	4191.41	18522.4	11591.2	22381.6	19921.6	29130.6	40724.2	32035.6	55077	88074.8	242448	630842	1.03781e+06	1.16847e+06	901489	698135	628036	382267	224444	232592	0	0	0	36437.7	142896	739382	877762	203473	0
Cluster_18414_pos	0	0	0	0	0	0	0	0	0	0	0	0	0	0	0	0	0	0	0	0	0	52282.8	36981.4	122765	90383.4	9225.51	27715.7	93868.7	134315	146698	202818	389909	374470	577008	579382	535341	834481	2.35052e+06
Cluster_18497_pos	0	0	0	0	0	0	9471.81	19283.3	0	0	0	0	0	16087.5	19162.3	29176.5	35184.9	50420.2	71566.1	73806.6	51886.3	18065.8	38112.5	17057.9	27940.9	24043	25653.1	19418.5	19336.5	18004.1	20943.7	12249.6	0	0	0	0	0	0
Cluster_18561_pos	26800000	172000000	149000000	61000000	33700000	24200000	21100000	21800000	18400000	16800000	21100000	19700000	14900000	12200000	11100000	10300000	7735006	7.99731e+06	9917588	9051351	12000000	15800000	21300000	29600000	27300000	27100000	28000000	30300000	27500000	13000000	131441	181779	58520.4	91731.3	335453	1.43329e+06	2952890	2.1255e+06
Cluster_18565_pos	407599	14400000	12500000	3.54697e+06	1.30413e+06	398395	330375	255544	187897	115828	196281	182420	106343	93153.4	59118	61158.8	56811.7	31760.5	25774.3	27250.2	57214	75980	67215.5	98381.3	61754.9	48613	49871.5	53568.8	41600.4	64988.8	6732.07	3370.85	5227.77	5534.02	6217.33	41735.6	36055.7	31794.6
Cluster_18560_pos	165193	1527144	1.64384e+06	823994	430992	346553	285886	166073	118249	135590	106338	111037	50254.8	36499.5	50465.6	27224.4	50029.9	79035.4	16830.9	18128.2	42675.5	52869.6	194098	259581	280660	246281	181583	164453	132376	94866.8	90630.8	87502.7	79566.7	116353	104229	98265.6	136274	136053
Cluster_18566_pos	80189.1	347114	325579	170143	260376	181832	170036	130477	132264	125802	62998	149474	175509	149083	173344	71312	9988.02	14145.5	55105.8	232434	831275	1.66127e+06	2.70531e+06	4.18114e+06	2.66961e+06	423504	0	0	0	0	0	0	30630.9	18433.2	24684.3	262206	465201	1.22471e+06
Cluster_18572_pos	22109.9	62198.5	66580.2	0	0	0	0	0	0	0	0	0	0	0	0	0	0	0	36205.5	16686.7	24622.4	45748.7	63435.5	135396	269997	256424	466290	465119	604480	695187	934328	940795	664110	320046	181403	84519.6	32238.2	11352.6
Cluster_18574_pos	0	0	0	0	0	0	0	0	0	0	0	0	0	0	0	0	0	0	37057.4	288496	615674	675964	978946	1.35688e+06	2.89122e+06	3.2005e+06	2755598	2.33164e+06	1.73934e+06	1.99463e+06	1.21018e+06	698395	307386	96587.5	28469.1	22157.3	0	0
Cluster_18723_pos	0	0	0	0	0	0	0	0	0	0	0	0	0	0	0	0	0	0	0	0	0	0	0	125115	227806	65538.1	24460.8	48045.5	30302.2	0	0	0	0	0	0	0	0	0
Cluster_18766_pos	82892.4	206777	212459	157213	155538	71632.7	130535	156162	122274	128787	125757	158958	131571	150087	121479	111728	124378	131228	143401	134078	110903	145486	162932	160077	392792	1.2728e+06	2201071	4.59895e+06	5429519	3.62536e+06	3533284	2.01132e+06	912928	386969	201642	128982	111978	58481.1
Cluster_18822_pos	0	0	0	0	0	0	0	0	0	0	0	0	0	0	0	0	0	0	0	0	0	0	46388.7	210335	286355	221247	278117	246012	74108.4	37998	25174.2	17751.8	20806.3	0	0	7521.16	9967.46	0
Cluster_18856_pos	0	0	0	0	0	0	0	0	0	0	0	15492.5	21964.7	8357.36	9351.43	23918	41266	80548.9	84426.3	176831	419699	541775	792576	899978	525432	329185	366977	468156	613566	329196	303609	379194	291053	281165	140997	63213.3	41668.9	58791.2
Cluster_18894_pos	31100000	332000000	299000000	109000000	58700000	30300000	16700000	15800000	15200000	11700000	12900000	10100000	10500000	8683324	6782758	6.07247e+06	4.88948e+06	4.5575e+06	4.15195e+06	3941035	5.48068e+06	8540817	11300000	14100000	15300000	17500000	12100000	7.45991e+06	4832066	3.04697e+06	2.4102e+06	1.94922e+06	1.46582e+06	2.73926e+06	1.94924e+06	2.06828e+06	2.03063e+06	1.83451e+06
Cluster_18893_pos	49548.9	708334	777455	535937	315593	182279	135540	79605.1	60911.4	42750	37435	69297.2	50099.7	54251.5	47688.3	29595.1	25996.7	14661.7	0	0	0	0	0	0	0	0	0	0	0	0	0	0	0	0	0	0	0	0
Cluster_18891_pos	201394	6271970	5332026	1.70607e+06	629492	340783	228680	180131	113427	91132.9	103258	100705	63472	33105.2	31772.5	35937.6	41264.9	52488	48039	28698.5	48421	35025.1	39007.5	30676.9	34212	11726	38283.6	26983.6	32991.7	28424.8	43629.7	26541.6	24798.2	121528	191733	609865	1.20376e+06	1.10885e+06
Cluster_18910_pos	205460	2.57299e+06	2466836	735471	384814	141513	102333	89436.1	92000.4	65110.6	91392.8	53171	61322.3	40021.1	37466.6	30310.3	17208.8	12811.3	5477.19	9799.77	19182	34549.1	65437.4	99891.5	73665.8	90928.9	43629.9	20497	9866.51	22330.5	7815.27	0	0	0	0	0	0	0
Cluster_18912_pos	0	0	0	0	0	0	0	0	0	0	0	0	0	0	0	0	0	0	0	0	0	0	0	15330.6	275429	971471	2.20492e+06	2.55015e+06	1.57735e+06	550311	224899	103437	0	0	0	0	0	0
Cluster_19119_pos	0	0	0	0	0	0	0	0	0	0	0	0	0	0	0	0	0	0	0	0	0	0	291947	1.96592e+06	3.87785e+06	1.70649e+06	1012092	882219	381006	217851	100492	52309.2	0	0	0	0	0	0
Cluster_19173_pos	73005.2	2156079	2.21846e+06	656913	274744	104616	62025.9	34055.4	44211.2	11183.6	19594.8	23099	21138.2	10112.2	13375.6	19415.9	27869.7	19549.2	0	0	0	0	0	0	0	0	0	0	0	0	0	0	0	0	0	0	0	0
Cluster_19225_pos	0	0	0	0	0	0	0	0	0	0	0	10307.9	16079.4	5795.41	10157.9	15009.3	29215.5	48626.6	48875	36611	118714	150006	171605	222575	167819	122370	112509	133908	157798	92294.2	96702.3	103312	58498.3	75520.2	35166.1	45041.5	16439.7	29618.5
Cluster_19468_pos	0	0	0	0	0	0	0	0	0	0	0	0	0	0	0	0	0	0	0	0	0	9012.47	9250.81	16512	47654.3	138847	200005	228718	275357	161158	153125	153861	160383	194193	232182	202165	351368	555404
Cluster_19467_pos	0	0	0	0	0	0	0	0	0	0	0	0	0	0	0	0	0	0	0	0	0	0	0	0	5245.67	27580.8	64280.9	76823.8	156260	137798	70468.3	112761	122375	121473	153469	168173	214484	247943
Cluster_19487_pos	0	0	0	0	0	0	0	0	0	0	0	0	0	0	0	0	0	0	0	0	16280.3	62755.4	46041.9	25850.5	30256.2	75404.8	110931	21452.5	25147.3	17407.4	9498.07	9774.97	14367.5	40951.2	108348	85605.3	1226.4	0
Cluster_19939_pos	57861	53704.3	37961	32973.9	61583.7	49060.6	38933.6	18599.6	28161	45681.6	26737.8	42632.8	34553.2	33254.7	60335.8	29438.4	37282.7	51997.1	54410.7	34704	53744.2	67348.8	108365	121811	157524	168615	195717	391610	506682	237469	347396	271083	140928	98224.9	121986	105050	147805	93248
Cluster_20049_pos	920.434	80600.4	84444.9	45318	74624.5	115293	165820	150729	115492	77859.6	132370	94739.9	145068	185099	226581	315296	464280	542164	922345	980214	793930	578321	201011	98808.8	182265	312887	387717	342390	321692	448219	248841	178701	109664	37509.5	21891.8	5878.93	0	0
Cluster_20059_pos	81407	196813	84565.3	33424.9	29420	0	0	0	0	0	0	0	0	0	0	0	0	0	0	0	0	0	0	0	0	0	0	0	0	0	0	0	0	0	0	0	0	0
Cluster_20395_pos	10902.1	19131.8	20232.4	34247.1	16100.3	18544.5	9732.04	6209.36	0	0	22958.3	10935.4	11035.9	7412.26	19566.4	7310.52	23465.8	12899	11785.1	13123.8	23232.5	19736.2	38851.7	49985.4	70879.1	84179.5	155499	200092	221558	210113	129607	94559.3	50985.5	40783.3	16531.7	26124	35454.1	59958.4
Cluster_20424_pos	0	0	0	0	0	0	0	0	0	0	0	0	0	0	0	0	0	0	0	0	0	6787.97	30221.3	33480.5	0	0	89285.2	355034	56133.5	156731	350356	479769	387700	345087	281273	100077	70197.5	77197.4
Cluster_20710_pos	3.52664e+06	8121722	2.27172e+06	379249	125237	23027.2	8970.84	0	0	0	0	0	0	0	0	0	0	0	0	0	0	0	0	0	0	0	0	0	0	0	0	0	0	0	0	0	0	0
Cluster_20709_pos	1099577	3.00632e+06	685637	114824	26801	0	0	0	0	0	0	0	0	0	0	0	0	0	0	0	0	0	0	0	0	0	0	0	0	0	0	0	0	0	0	0	0	0
Cluster_20759_pos	0	0	0	0	0	0	0	0	0	0	0	0	0	0	0	0	0	0	0	0	0	35069.6	695834	429490	308620	846107	956584	185338	709798	164259	63249.4	0	0	0	0	0	0	0
Cluster_20814_pos	0	0	0	0	0	0	0	0	0	0	0	0	0	0	0	0	0	0	0	0	0	0	10205.9	114003	34898.9	66978.9	77763.6	64616.7	91674.1	10162.6	0	0	0	0	0	0	0	0
Cluster_21051_pos	0	10360.4	26198.2	20168.2	35884.8	77630.7	134481	173520	173032	86743.9	98532.8	59451.7	50773.4	19179	30303.8	26769	60517.1	43290.1	66149.6	65639.4	38742.9	35573	6337.57	0	0	0	0	0	0	10185.1	16470.9	22520.6	32666.6	20152.2	16630.6	0	0	0
Cluster_21102_pos	0	0	0	0	0	0	0	0	0	0	0	0	0	0	0	23002.1	77619.4	109194	232638	473126	729667	933891	861611	987348	858739	463848	717667	2051077	1.34413e+06	816809	712377	548072	294605	176239	114576	62144.1	39335.9	30029
Cluster_21136_pos	0	0	0	0	0	0	0	0	0	0	0	0	0	0	0	0	84972.6	181354	495232	1.84544e+06	7367155	17700000	26200000	27300000	16800000	3.31106e+06	0	0	0	0	0	0	0	0	0	0	6998.63	9049.77
Cluster_21250_pos	27173.4	281642	191904	91076.1	33707.7	16997.9	0	0	0	0	0	0	0	0	0	0	6238.71	16160.9	32270.9	26922.7	36780.2	47151.1	83024.6	156589	288290	712802	917267	1.04828e+06	989553	887940	853471	572981	447728	268830	125110	57694.3	69226	54890.8
Cluster_21262_pos	1763089	4.89497e+06	1.55203e+06	254307	49491.6	0	0	0	0	0	0	0	0	0	0	0	0	0	0	0	0	0	0	0	0	0	0	0	0	0	0	0	0	0	0	0	0	0
Cluster_21261_pos	757800	1.8975e+06	543092	81181.5	31123.9	0	0	0	0	0	0	0	0	0	0	0	0	0	0	0	0	0	0	0	0	0	0	0	0	0	0	0	0	0	0	0	0	0
Cluster_21265_pos	14375.4	221988	173505	90832.2	44992.6	0	0	0	0	0	0	0	0	0	0	0	0	0	0	0	0	0	0	0	0	0	0	0	0	0	0	0	0	0	0	0	0	0
Cluster_21364_pos	0	0	0	0	42578	99221.7	133538	127621	123166	35743.4	17163.6	56349.7	0	0	0	0	0	0	0	28721.3	13666.2	0	0	0	0	0	0	0	0	11790	9903.53	0	0	0	0	0	0	0
Cluster_21474_pos	465212	5539332	5.1987e+06	2.03646e+06	1.38344e+06	706180	533912	376678	342378	323865	486192	419948	309854	290259	234459	202909	199284	178613	156074	163194	290363	519852	929678	1.26428e+06	1.41105e+06	1.29443e+06	1.2221e+06	1.20541e+06	919595	379567	20028.7	0	0	0	0	0	0	0
Cluster_21682_pos	0	173058	146914	30398	0	0	0	0	0	0	0	0	0	0	0	0	0	0	0	0	0	0	0	0	0	0	0	0	0	0	0	0	0	0	0	0	0	0
Cluster_21684_pos	1.14257e+06	32800000	31000000	10300000	5072230	2.03756e+06	1.33967e+06	918568	798569	638511	747221	740751	702079	502343	384970	310539	246919	178586	139027	86124.7	183142	350342	417062	403923	265966	225969	216842	208352	176384	211922	155125	100798	52468	30615	27424.9	12498.6	9920.82	26625.1
Cluster_21708_pos	0	0	0	0	0	0	0	0	0	0	0	0	0	0	0	0	0	0	0	5877.33	50933.6	131162	323277	712608	718283	565754	380011	219113	108956	45834.9	18890.1	10957.5	0	0	0	0	0	0
Cluster_21742_pos	9764651	15500000	10700000	2804393	1591527	1.09819e+06	802830	887887	935080	872963	1.03093e+06	772635	988667	762182	899944	900184	767772	709040	869665	702644	929066	925666	936956	860448	913565	871358	866385	769860	636227	548962	654703	635926	710549	656828	817855	588095	647068	606536
Cluster_21759_pos	0	19355.5	21060.8	0	0	0	0	0	0	0	0	0	0	0	0	0	0	41819	47438.1	274367	1.50804e+06	3.88693e+06	7940280	14100000	13700000	11100000	9040986	4.97186e+06	3.17813e+06	2.10354e+06	995088	607400	376686	376974	212012	201694	250986	201890
Cluster_21771_pos	96094.7	2.50742e+06	2.32556e+06	808327	380002	147482	58606	50534.5	49441.1	33315.4	41051.5	18937.5	31490.4	28600.7	16850.1	14300.4	13682.9	0	0	0	0	18324	31524.7	101900	146605	153900	104830	38950.8	17931.3	0	0	0	0	0	0	0	0	0
Cluster_21782_pos	0	0	0	0	0	0	0	0	0	0	0	0	0	0	0	17868.1	22883.1	11120.6	31784.5	7129.47	0	0	0	0	0	0	0	0	0	0	0	0	0	0	0	0	0	0
Cluster_21799_pos	0	0	0	0	0	0	0	0	0	0	0	0	0	0	0	0	0	0	0	0	0	59887.8	109542	282788	285703	210159	140743	62511.1	48113.8	15286.8	0	0	0	0	0	0	0	0
Cluster_21832_pos	0	71350	107194	102182	205873	298807	312503	325216	206231	123649	155209	100913	128070	121475	244653	336275	390705	425693	426952	313433	244071	184322	107443	41813.1	15982.8	0	0	0	0	0	13378.1	14354.6	6599.26	0	0	0	0	0
Cluster_21924_pos	0	0	0	0	0	0	0	0	0	0	0	0	0	0	0	0	0	0	0	58759.9	63870.4	105618	86275.1	107361	72264.3	70018.1	51866.8	208872	159456	83625.9	83277.4	43332.3	22134.6	14000.5	0	0	0	0
Cluster_22032_pos	130215	86165.2	87394	57950.6	67120.1	62888.7	57384.8	57923.1	54378.3	87507.7	118815	100529	98171.6	91472.7	106029	100249	86421	87403	91576	78013.3	80230	69150.4	107259	88948.5	83434.3	156765	236303	400197	636810	816686	692385	414037	495552	455285	374329	412253	397824	404478
Cluster_22041_pos	6219.69	368398	381816	83844.8	47018.8	0	0	0	0	0	0	0	0	0	0	0	0	0	0	0	0	0	0	0	0	0	0	0	0	0	0	0	0	0	0	0	0	0
Cluster_22086_pos	0	49627.9	50149.1	41597.5	0	0	0	0	0	0	0	0	0	0	0	0	0	0	0	0	0	7037.65	10063.2	86043.5	33520.2	170392	169406	258344	317450	402393	347433	193923	166448	93466.8	13655.4	27132	9886.33	10503.2
Cluster_22110_pos	0	168555	176862	52816.3	8820.37	0	0	0	0	0	0	0	0	0	0	0	0	0	12668.5	24311.5	18829.9	35748.4	53923.3	85870.8	162993	539741	739550	854291	900356	915063	752849	561048	450285	214272	92126.1	33809	44193.7	49594
Cluster_22137_pos	937724	1217776	1.06805e+06	418873	346327	288789	279195	279004	234054	217350	163752	183915	172942	149946	151789	153595	205591	224398	177491	152534	139240	149041	148053	174206	178043	151316	141400	148395	159866	186084	139346	153149	144529	142740	144687	127174	129573	134675
Cluster_22174_pos	193354	192613	182269	148719	135767	125525	121662	86235.9	125021	146617	204998	236674	187436	166779	222504	184029	200947	183525	216953	202499	236510	290074	391643	468167	536702	927941	1.63092e+06	1.94429e+06	1.99218e+06	1876542	1.31024e+06	760906	690679	601362	359894	317437	370610	310642
Cluster_22225_pos	6416.11	88071.9	21814.6	48929.9	4691.35	18565.6	356.825	2429.94	0	0	0	1661.15	9694.37	0	0	348.875	2851.43	0	0	0	0	0	0	0	0	19468.6	869.759	0	0	0	0	0	0	0	0	0	0	0
Cluster_22230_pos	96936.9	152432	170356	126933	182365	121547	121280	78391.6	72497.1	192070	284136	210432	264372	191434	170080	187608	159257	170510	249235	162722	280755	239386	235981	240170	164992	210671	278477	168001	265615	399814	445767	380266	409782	443043	879045	715739	596321	776039
Cluster_22355_pos	3079.47	280205	223900	100124	29611.7	14655.4	0	0	0	0	0	0	0	0	0	0	0	0	0	0	0	0	0	0	0	0	0	0	0	0	0	0	0	0	0	0	0	0
Cluster_22516_pos	357102	569235	618942	545401	641980	516286	583228	356937	356510	720220	807608	779615	997498	668976	668583	804383	723496	688684	890313	712504	989328	867839	809644	970371	763282	906392	1.30289e+06	1.07898e+06	1.10871e+06	1.83321e+06	2.17832e+06	2.00969e+06	1912208	1364568	1.53202e+06	1.39592e+06	1.06233e+06	973465
Cluster_22562_pos	50732.4	156936	174216	306407	135769	60307.1	31635	18992.8	19480.9	10432.3	14847.7	21220.5	0	0	0	0	0	0	0	0	0	0	15020.3	36944.4	27887.9	57281.4	50384.4	15224.2	0	0	0	0	0	0	0	0	0	0
Cluster_22593_pos	0	0	0	0	10833.5	10817	36696.7	57699.8	30592.3	26360.8	17459.6	15448	9091.07	24254.3	55695.1	98710	130861	148540	132622	116175	69398.4	57175.3	24349.6	10899.8	0	0	0	0	0	0	0	0	0	0	0	0	0	0
Cluster_22619_pos	0	0	0	0	0	0	0	0	0	0	0	0	0	0	42892	152241	207077	126021	82621.9	39445.5	16138.4	0	0	0	0	0	0	0	0	0	0	0	0	0	0	0	0	0
Cluster_22639_pos	56955.1	1.29195e+06	2.17324e+06	754781	441466	172608	114534	92347.7	56796.6	51937.8	96041.6	116331	85582	52072	28985.9	35457.7	35222.4	14610.5	32823.9	0	11032.9	37435.4	46148.3	61520.9	47241.5	10992.5	19887.1	17079.6	0	0	0	0	0	0	0	0	0	0
Cluster_22721_pos	50115.4	267628	545276	115651	93846.6	25731.8	13081	14534.9	0	0	0	0	0	0	0	0	0	0	0	0	0	0	0	0	0	0	0	0	0	0	0	0	0	0	0	0	0	0
Cluster_22840_pos	0	0	0	0	0	0	0	0	0	0	0	0	0	0	0	0	0	0	0	24215.3	167552	596964	1.38648e+06	1.93468e+06	1.89628e+06	1.49883e+06	1192798	679792	412937	284241	122879	55165.4	38606.3	24711.6	18739.8	9643.68	0	0
Cluster_22975_pos	76555.8	614297	704400	258403	81562.4	63643.8	16482.3	6562.19	0	0	0	0	0	0	0	0	0	0	0	0	0	0	0	0	0	0	0	0	0	0	0	0	0	0	0	0	0	0
Cluster_22984_pos	466130	583294	717432	628739	700797	493855	601241	381058	404792	772317	873045	758460	1.02182e+06	894952	839610	937362	951481	827410	1082605	936510	1193014	1.09224e+06	1.24656e+06	1.22106e+06	1.05197e+06	1133210	1.43189e+06	1294528	1.60263e+06	2.29022e+06	3158859	3066564	2.85066e+06	2231835	2311566	1.97048e+06	1.49225e+06	1.43594e+06
Cluster_23217_pos	0	75404.4	38643.5	3721.19	0	0	0	0	0	0	0	0	0	0	0	0	0	0	0	0	0	0	0	0	31477.1	55229	129683	147477	203574	219445	188493	72683.3	45064.7	28951.2	0	0	0	0
Cluster_23266_pos	92826.6	904108	1.11147e+06	300329	99709.2	93232.8	23084.8	18152.6	4544.78	0	0	0	0	0	0	0	0	0	0	0	0	0	0	0	0	0	0	0	0	0	0	0	0	0	0	0	0	0
Cluster_23270_pos	7160.34	9276.54	23018.1	9491.58	7785.93	5632.42	11255.4	14705.7	21947.4	11886.8	25843.3	24182	9856.12	10199.1	12575.1	17785.1	23604.2	8743.34	20642.6	11825.4	17703.6	27406.4	26159.5	20243.2	12385.7	41955.1	55038.6	109742	96177.8	154229	261366	291845	235503	178492	147172	96242.9	79321.2	54803.8
Cluster_23328_pos	0	0	0	0	0	0	0	0	0	0	0	0	0	0	0	0	0	6694.61	12466.6	0	0	0	0	29489.2	158334	393099	405188	600499	649734	404191	181824	65950.5	25237.9	0	0	0	0	0
Cluster_23345_pos	556643	6643429	10800000	3.99984e+06	2193518	1.75619e+06	1.56467e+06	1.17976e+06	916758	909322	285309	744431	383639	526643	294902	327541	417404	299032	253508	112691	113400	137727	85353.4	120080	367519	243629	196527	518172	472220	307483	287225	358624	293236	140686	129889	83100.2	147676	93874.8
Cluster_23348_pos	152336	744927	512417	199332	64253.5	36334.1	10322.1	27031.7	9223.55	30338.5	31096.5	31382.9	15681.1	34534	58715.8	73956.2	133782	196508	317239	433303	476002	564519	872053	1.38834e+06	2.0339e+06	2.38562e+06	3.65128e+06	4.02811e+06	4179319	5.76059e+06	6781095	7.9157e+06	4.74684e+06	2.9323e+06	1.42817e+06	798753	325108	140592
Cluster_23386_pos	195363	234098	219556	135290	146091	131835	133837	108444	143827	168828	227566	249798	192742	194569	269961	212520	263945	238652	230453	241065	342492	377081	456915	535610	668562	1.00396e+06	1.82912e+06	2210817	2.22454e+06	2126906	1.49992e+06	910572	726415	661778	456553	375601	528468	350372
Cluster_23633_pos	0	58664.1	66776.7	30606.1	0	0	0	0	0	0	0	0	0	0	0	0	0	0	0	8801.17	16714.2	24186.4	15777.8	38159.5	110783	250284	420111	546473	565585	489669	471299	218149	159798	66220.8	9435.35	0	0	0
Cluster_23663_pos	0	0	0	0	0	0	0	0	0	0	0	0	0	0	0	0	0	0	0	0	19548.4	75716.8	136787	426490	467562	587279	504366	307541	175370	36273.7	6242.89	0	0	0	0	0	0	0
Cluster_23665_pos	0	0	0	0	0	0	0	0	0	0	0	0	0	0	0	0	0	0	0	0	0	0	0	0	0	0	0	0	15282.1	65924.4	135209	127210	79334.4	58327.3	19291.7	16969.1	13428.3	0
Cluster_23671_pos	0	0	0	0	0	0	0	0	0	0	0	0	0	0	0	54053.5	46109.4	86969.5	138679	124766	57739.2	24520.5	40944.3	24136.3	189041	143646	177890	147598	168308	144446	92773.2	131115	64937.3	4477.43	0	0	0	0
Cluster_23684_pos	144614	536194	757435	190868	140725	87856.6	90268.1	22963	24959.5	37279.5	10670.4	10396.9	0	0	0	0	0	0	0	0	0	0	0	0	0	0	0	0	0	0	0	0	0	0	0	0	0	0
Cluster_23697_pos	0	0	0	0	0	0	0	0	0	0	0	0	0	0	0	0	0	0	0	0	0	0	0	0	0	0	51158.8	121585	196532	195118	112286	61165.4	25635.9	0	0	0	0	0
Cluster_23743_pos	127035	605432	633291	394916	503900	269505	221912	204111	326236	271872	252977	266404	351842	212074	286088	280254	326137	374207	310053	256310	305931	285063	327856	249188	317813	420200	319170	152135	92736.3	54914.8	44349.3	35462.2	8737.98	50958.9	23688.4	28340.8	25229	19136.7
Cluster_23844_pos	0	58863.5	45933.1	10570.2	0	0	0	0	0	0	0	0	0	0	0	0	0	0	0	0	0	0	10471.5	34657.6	65686.1	174395	284747	331159	360228	366242	354460	204384	143638	53038.4	18188.8	13231.4	6495.97	0
Cluster_23876_pos	0	1.47605e+06	1129735	1.06536e+06	362984	248079	183994	71832.9	0	0	0	0	0	0	0	0	898221	307443	0	0	0	0	0	0	0	0	0	0	0	0	0	0	0	0	0	0	0	0
Cluster_23984_pos	0	0	0	0	0	0	0	0	0	0	0	0	0	0	0	0	0	0	0	42452.6	107150	380756	906633	1.5756e+06	1.29608e+06	1.18419e+06	932466	555209	323089	218487	92744.4	58742.6	25891.9	13147.5	26405.6	11280.6	0	0
Cluster_23999_pos	335495	381710	259970	579911	443640	220126	122494	111795	95247.2	67852.9	71168.9	55948.5	38717.2	32530.2	28729.9	28877.6	20975.5	15928.5	9355.54	0	15950.2	51510.8	59449.9	103498	119678	118798	57954.1	63254.6	30430.9	14192.5	7641.49	0	0	0	0	0	0	0
Cluster_24000_pos	51138.1	432731	491547	165974	64654	19619.2	11207.1	0	0	0	0	0	0	0	0	0	21729.1	27753.8	55260.2	58155.7	104249	107357	133302	214375	378066	639986	1.14677e+06	1.33238e+06	1.57052e+06	1.49585e+06	1.3873e+06	927872	745764	397311	246036	126005	100516	51742
Cluster_24054_pos	0	102941	110627	25474	0	0	0	0	0	0	0	0	0	0	0	0	0	0	0	15285.7	23398.6	19355.4	27876.9	30432.9	103142	188774	346776	423135	495221	488542	488884	284620	211747	98823.9	45202.7	11023.1	8264.35	0
Cluster_24089_pos	113401	821995	581087	169167	119667	78872.2	76796.8	74318.7	68649.9	69188.8	44508.6	58037	53881	67301.5	64061.2	67614.3	60741.7	83733.8	80648.5	75995	117873	161660	290942	344273	474998	212738	785511	1.28644e+06	1.39004e+06	1.08e+06	533291	562038	290257	136372	239592	74053	56683.9	124959
Cluster_24120_pos	91130.6	15278.6	56031.1	123410	476102	382608	232203	224465	99897	19379.8	0	0	0	0	0	0	0	0	0	0	0	0	0	0	0	0	0	0	0	0	0	0	0	0	0	0	0	0
Cluster_24202_pos	78597.1	191763	392440	171239	123082	37558.1	33774.1	52035.5	7949.07	0	41758.8	30738.9	9876.84	8703.84	0	0	0	0	0	0	0	0	0	0	0	0	0	0	0	0	0	0	0	0	0	0	0	0
Cluster_24227_pos	0	165439	115579	23727.6	0	0	0	0	0	0	0	0	0	0	0	0	0	0	0	18254.4	29213.2	48681.8	49259.1	52285.4	53204.1	168030	345741	366757	413758	460533	442373	212542	158968	106038	16446.7	13524.4	10206	0
Cluster_24281_pos	135711	435828	1235583	375916	350845	155367	298208	188139	235836	114290	33728.6	23527.1	40388.4	59357.2	81086	18040.7	42779.3	23349.9	10730.3	0	0	0	0	0	12570.2	14033.6	23955.1	0	0	0	0	0	0	0	0	0	0	0
Cluster_24297_pos	0	0	0	0	0	0	0	0	0	0	0	0	0	0	0	0	0	18716.7	42606.5	64085	154496	206512	382018	566884	532661	424900	245265	172218	123372	70518.9	27846.6	23482.6	14860.4	17792.6	0	0	0	0
Cluster_24397_pos	0	94697.4	86717.9	25574.7	10813.6	0	0	0	0	0	0	0	0	0	0	0	0	0	9297.44	21602.3	18298.7	22701.6	44218.1	62610.5	135634	311434	424770	582671	680517	660053	633017	445466	343740	184099	69999.4	37668.4	27868.7	32831.1
Cluster_24506_pos	0	56338.4	42665.1	9384.06	0	0	0	0	0	0	0	0	0	0	0	0	0	0	0	7641.08	13714.8	19146.5	19157.7	29783.2	83157.2	182415	268503	402502	446704	451094	425659	290028	212952	99431.3	38883.5	18406.4	14706	0
Cluster_24939_pos	1.63309e+06	2234826	1.26849e+06	415271	177078	43784	31320.4	18726.5	14231.3	0	0	0	0	0	0	0	0	0	10978.8	34498.7	39332.8	30021.5	15704.9	7507.64	0	0	0	0	0	0	0	0	0	0	0	0	0	0
Cluster_25057_pos	0	0	0	0	0	0	0	0	0	0	0	0	0	0	0	0	0	28995.1	37148	59437.9	196080	592923	1.17746e+06	2.0778e+06	1.85215e+06	1.4714e+06	1.17571e+06	738616	417877	320076	120451	80464.7	42465.1	26465.8	9582.1	11974.3	10647.1	0
Cluster_25165_pos	0	0	0	0	0	0	0	0	0	0	0	0	0	0	0	0	0	0	0	0	0	0	0	0	0	14832.4	253035	1.10937e+06	2.33818e+06	2.93553e+06	2.3693e+06	1.23766e+06	789980	486187	268333	215795	187745	324261
Cluster_25186_pos	0	0	0	0	0	0	0	0	0	0	0	0	0	0	0	0	0	0	0	70444.6	294876	313764	193737	122313	63616.3	2109.98	16297.2	25494.1	71708.4	92027.8	65969.9	35743.6	0	0	0	0	0	0
Cluster_25240_pos	0	16559	41324.5	5728.34	15502.8	14727.8	29681.5	15458.8	32720.6	9756.04	15934.9	25678.6	18427.7	19294.1	11749.8	26258	8043.67	11518.4	17477.7	14908.2	36697.1	20907.6	11172	21250.3	8345.78	16398.5	27666.6	54335	133533	265304	241605	170477	151546	104970	92751	38735.5	56093.8	51819.2
Cluster_25323_pos	30498.8	36286.1	7730.65	0	0	0	0	0	0	0	0	0	0	0	0	15006.9	31289.9	24914.5	42317.5	136779	309715	632297	854112	684888	605918	153090	58794.3	18695.1	5493.31	0	0	0	8690.9	23288.6	59828.3	44003.6	338076	1.29484e+06
Cluster_25557_pos	0	0	0	0	0	0	0	0	0	0	0	0	0	0	0	0	0	0	0	0	0	10038.7	9511.32	34106.7	44284.1	110466	106519	104553	107100	146406	325876	217704	181108	100009	39477.5	8101.4	0	0
Cluster_25592_pos	291963	342275	117424	66144.4	15571.2	0	0	0	0	0	0	0	0	0	0	0	0	0	0	0	0	0	0	0	0	0	0	0	0	0	0	0	0	0	0	0	0	0
Cluster_25593_pos	536538	585462	188518	96732.1	25076.5	0	0	0	0	0	0	0	0	0	0	0	0	0	0	0	0	0	0	0	0	0	0	0	0	0	0	0	0	0	0	0	0	0
Cluster_25605_pos	156757	906346	575539	180827	57814.3	57547	49255.8	19535.5	28454.2	53957.2	34429	17191.6	20613.1	26499.3	47957.4	82322.9	139579	225777	356513	498200	545086	666109	860221	1.57853e+06	2.18021e+06	2.65859e+06	4.1853e+06	4.31816e+06	4.96361e+06	6285697	7.75658e+06	8858286	5199307	3.21842e+06	1.70575e+06	825718	395840	149534
Cluster_25650_pos	480532	882879	414313	115027	49522.7	37973	62730.3	47348.7	33259.7	9858.48	0	0	0	0	0	0	0	0	0	0	0	0	0	0	7042.82	58261.6	34063.5	17628.2	4830.26	0	0	0	0	0	0	0	0	0
Cluster_25651_pos	4.02537e+06	7637119	3.69793e+06	1.42076e+06	803976	381290	223516	128282	117362	35216.5	13912	230983	184938	83806	78631.3	53456.4	65761.7	89358.5	11821.9	29617.9	41992.7	36872.8	35580.2	27176.8	28983.5	10735	0	0	11920.5	8038.01	0	0	0	0	0	0	0	0
Cluster_25740_pos	0	0	0	0	0	0	0	0	0	0	0	0	0	0	24933.9	131154	699235	699585	1.06855e+06	938430	644889	536522	502209	618895	584917	440396	459267	191379	143518	162674	143582	164128	159768	76699.4	38034.1	0	0	0
Cluster_25877_pos	1.2309e+06	4051048	3.78831e+06	4.44243e+06	2.08682e+06	2.26141e+06	946561	1.23119e+06	1260913	1.04777e+06	563918	744816	819308	542591	611952	663859	201569	534780	329656	281289	300069	187790	163348	201188	447247	678801	637156	879579	646431	351105	508596	380412	173469	159169	257707	255425	265211	276123
Cluster_25928_pos	305125	1.17051e+06	888734	1.46291e+06	728347	502820	260945	286550	205295	210337	109583	183062	103232	130978	104099	154340	78661	131555	75256.8	106667	60858.5	51198	0	33333.6	191622	99136.7	116331	207291	220976	54289.6	93699.7	123109	109275	78287.1	55493.8	31575	65286	92504.3
Cluster_25940_pos	62456.6	419684	119430	11964.1	16725.2	8035.63	0	0	9051.39	5627.12	0	0	0	0	0	0	0	0	0	0	0	0	0	0	0	0	0	0	0	0	0	0	0	0	0	0	0	0
Cluster_25963_pos	527198	1372718	260300	38246.5	0	0	0	0	0	0	0	0	0	0	0	0	0	0	0	0	0	0	0	0	0	0	0	0	0	0	0	0	0	0	0	15320.4	8468.97	0
Cluster_25991_pos	1.34261e+06	3.59591e+06	1.2173e+06	111612	40489	29936.5	23590.5	23383.6	22580.1	14282.7	16618.1	19765.3	12019.4	23235.4	19944.4	29178.7	16799	8463.04	29313.2	29464	10921.6	54594.3	22848.2	23730.5	18138.4	17707.9	24054.8	18082.5	10091.8	10781.5	23488.1	13947.3	12423.7	20344.1	35080.6	18504.5	14731	23045.9
Cluster_25990_pos	40350.9	132530	21142.6	0	0	0	0	0	0	0	0	0	0	0	0	0	0	0	0	0	0	0	0	0	0	0	0	0	0	0	0	0	0	0	0	0	0	0
Cluster_26003_pos	0	165875	139702	67441.3	29123.4	0	0	0	0	0	0	0	0	0	0	0	0	0	16018.5	22287.7	22034.6	20739	17687.8	24015.3	101116	319666	535099	651520	748384	778756	606037	320044	186583	103084	33643	50572.6	55823.9	51980.4
Cluster_26006_pos	20472.4	376827	331304	109791	48351.2	16068.8	36002.6	52647.6	38728.9	25156.5	57455	75245.3	57092.7	46334.7	69590.1	48207	37242.4	23757.6	46286.6	50912.9	43092.6	79754.9	46439.1	64282.1	119200	200802	362738	509551	445472	517666	331081	272759	156869	74486.4	63531.2	47089.8	30423	40224.1
Cluster_26063_pos	0	0	0	0	0	0	0	0	0	0	0	0	0	0	0	0	0	0	0	0	0	0	0	0	0	0	0	0	5893.13	17960.8	18020	21190.7	0	0	0	0	0	0
Cluster_26153_pos	217599	1.10039e+06	978417	1.29555e+06	586042	526942	251239	210128	246233	170105	83701.1	91820	123849	108433	94738.6	135593	123732	151682	26973.2	86704	67767.9	20182.4	0	16026.1	90760.4	167558	105226	215941	262277	62277.8	39068.3	88950	61458.4	88537.6	56756.2	44488.4	84430.9	66540.4
Cluster_26288_pos	722870	1.2673e+06	2.00354e+06	1.60892e+06	1.29953e+06	564896	413277	391223	282324	254193	95825.5	128704	96139.1	243897	139222	184492	58242.3	141771	64089.8	73583.6	91224.4	42861.8	0	0	61699.3	85352.4	53886.9	77436.5	0	0	0	0	0	0	63859.1	43138.2	52881.7	47247
Cluster_26309_pos	181465	519359	317558	0	0	0	0	0	0	0	0	0	0	0	0	0	0	0	0	0	0	0	0	0	0	0	0	0	0	0	0	0	0	0	0	0	0	0
Cluster_26385_pos	213838	1159824	432270	31553	13890.1	0	0	0	0	0	0	0	0	0	0	0	0	0	0	0	0	0	0	0	0	0	0	0	0	0	0	0	0	0	0	0	0	0
Cluster_26413_pos	165551	498168	314052	54193.4	0	0	0	0	0	0	0	0	0	0	0	0	0	0	0	0	0	0	0	0	0	0	0	0	0	0	0	0	0	0	0	0	0	0
Cluster_26464_pos	13500000	30300000	9011846	1983215	935868	289863	220379	138001	129787	117893	90040.1	76000	112649	96260	104321	115048	109051	83724.6	123811	121243	132557	82988	92092.6	132268	108825	79218.1	97041.3	101229	114070	114290	128154	105805	98477.4	111521	91143.1	101217	141471	136535
Cluster_26463_pos	230112	766076	382455	55967.1	0	0	0	0	0	0	0	0	0	0	0	0	0	0	0	0	0	0	0	0	0	0	0	0	0	0	0	0	0	0	0	0	0	0
Cluster_26553_pos	94500.7	374297	40927.7	0	0	0	0	0	0	0	0	0	0	0	0	0	0	0	0	0	0	0	0	0	0	0	0	0	0	0	0	0	0	0	0	0	0	0
Cluster_26637_pos	126275	43212	244723	4407605	2165609	652915	344676	54402.4	20213.6	12875.1	218608	54086.1	0	0	0	26862.5	29252.9	11168.3	19296.7	26620.7	0	11031.4	14822.9	17079	25513	38005.6	70471.3	189855	40899.4	24887.3	13295.9	10007.7	15543.3	83426.2	65384.2	9790.73	46654	0
Cluster_26755_pos	0	0	0	0	0	0	0	0	0	0	0	0	0	0	0	0	8332.95	14020.1	33787.9	61689.4	121400	27344.6	12554.7	0	0	0	0	0	47696.3	110515	179665	167794	123479	14457.6	7537.49	0	0	0
Cluster_26784_pos	240923	349260	81038.8	0	0	21001.4	31972.4	8504.11	157019	53113.4	0	0	0	0	0	0	0	0	0	0	0	40541.4	8438.84	0	0	0	0	0	0	0	0	0	0	0	0	0	0	0
Cluster_26785_pos	717121	918030	305349	0	0	42673.9	501.735	0	2159.66	2723.9	0	204546	69477	0	0	0	27415.2	897.464	16907	0	4307.03	60978.2	183.379	329031	13719.6	56236.9	0	0	0	0	0	0	0	0	0	0	0	0
Cluster_26855_pos	51122.1	137583	35756.8	0	0	0	0	0	0	0	0	0	0	0	0	0	0	0	0	0	0	0	0	0	0	0	0	0	0	0	0	0	0	0	0	0	0	0
Cluster_27203_pos	52970.4	236151	13051.7	0	0	0	0	0	0	0	0	0	0	0	0	0	0	0	0	0	0	0	0	0	0	0	0	0	0	0	0	0	0	0	0	0	0	0
Cluster_27200_pos	970577	5.42084e+06	2.18367e+06	359264	153627	62134.9	15798.8	16594.7	0	0	0	0	0	0	0	0	0	0	0	0	0	0	0	0	0	0	0	0	0	0	0	0	0	0	0	0	0	0
Cluster_27202_pos	103526	312508	139681	0	0	0	0	0	0	0	0	0	0	0	0	0	0	0	0	0	0	0	0	0	0	0	0	0	0	0	0	0	0	0	0	0	0	0
Cluster_27247_pos	0	0	0	0	0	0	16004.1	1.95612e+06	1.1682e+06	1.13208e+06	0	0	0	0	0	0	0	0	0	0	0	0	0	20447.5	294481	0	0	0	0	0	0	0	0	0	0	0	0	0
Cluster_27270_pos	270927	2.10522e+06	1.09078e+06	122385	54667.1	0	0	0	0	0	0	0	0	0	0	0	0	0	0	0	0	0	0	0	0	0	0	0	0	0	0	0	0	0	0	0	0	0
Cluster_27294_pos	105200	336153	232749	37909.6	0	0	0	0	0	0	0	0	0	0	0	0	0	0	0	0	0	0	0	0	0	0	0	0	0	0	0	0	0	0	0	0	0	0
Cluster_27329_pos	220721	732069	92349.8	26221.5	0	0	0	0	0	0	0	0	0	0	0	0	0	0	0	0	0	0	0	0	0	0	0	0	0	0	0	0	0	0	0	0	0	0
Cluster_27482_pos	7683.55	3341.57	31783.1	123370	317086	322872	150713	199544	0	0	0	0	0	0	0	0	0	0	0	0	0	0	0	0	0	0	0	0	0	0	0	0	0	0	0	0	0	0
Cluster_27550_pos	749408	2884894	2.61197e+06	3.16405e+06	1.37194e+06	1.18926e+06	614865	806985	705342	620088	330439	351044	448596	321971	345923	298664	166281	330016	172946	142764	147301	100187	84808.4	120547	260711	309617	373074	494482	410765	235167	306896	183789	150885	91260.2	88000.2	202412	223051	247439
Cluster_27563_pos	353747	650429	129246	0	0	0	0	0	0	0	0	0	0	0	0	0	0	0	0	0	0	0	0	0	0	0	0	0	0	0	0	0	0	0	0	0	0	0
Cluster_27658_pos	502048	1.73944e+06	1.49477e+06	1.71853e+06	756890	853056	374384	376421	457091	346948	163014	278299	266886	149414	171245	245293	143321	161788	89018.7	113863	77099	85879.6	0	15077.9	211175	198476	207277	331517	191852	56867.6	95437	158130	102603	105703	86620	81670.5	95957.9	109097
Cluster_27659_pos	0	0	0	0	0	0	0	0	0	0	0	0	0	0	0	0	0	0	0	0	0	0	0	0	0	0	29057.3	13443.5	17162.4	44574.4	23608.1	8874.32	0	0	0	0	0	0
Cluster_27682_pos	0	62961.4	65192.2	74666.1	0	0	0	0	0	0	0	0	0	0	0	0	0	0	0	0	0	0	0	0	47424.3	34255.8	288430	428620	516564	501926	387437	401956	177778	36013.1	33101	22441.5	44966.2	17391.8
Cluster_27724_pos	61059.1	339264	231839	120361	86329.9	179694	49174.1	61883.7	15432.9	0	0	0	0	0	0	0	0	0	0	0	0	0	0	0	0	0	0	0	0	0	0	0	0	0	0	0	0	0
Cluster_27862_pos	142196	621887	563262	645863	272312	273774	112366	111089	125162	106380	28960.9	89185.1	110154	64263.3	99422.7	80436.6	24366.2	22657.6	0	0	0	0	0	0	0	56242.4	8782.95	70527.2	52316.7	0	0	0	0	0	0	0	37537.8	44783.9
Cluster_27951_pos	0	0	0	155513	30000.2	0	0	86454.9	775030	385270	0	0	0	0	0	0	0	0	0	0	0	0	0	8903.4	35275.2	0	0	0	0	0	0	0	0	0	0	0	0	0
Cluster_27971_pos	203372	718173	227045	0	0	0	0	0	0	0	0	0	0	0	0	0	0	0	0	0	0	0	0	0	0	0	0	0	0	0	0	0	0	0	0	0	0	0
Cluster_27993_pos	0	0	0	0	0	0	0	0	0	0	0	0	0	0	0	0	0	0	0	0	54683	96480.8	70825.4	875030	0	0	0	0	0	0	0	0	0	0	0	0	0	0
Cluster_27995_pos	557781	1.12087e+06	1.5245e+06	1.29057e+06	837376	398870	358884	253781	172256	209719	68520.6	83292.3	175507	174657	103435	52041.5	161632	116161	70240.6	64273	38570.8	19689.3	32204.3	58640	40227.6	70696.8	58977.9	19640.3	0	0	0	0	0	0	57714.3	34981.7	64214.5	13746.2
Cluster_27997_pos	0	0	0	0	0	0	0	0	0	0	0	0	0	0	10021.1	21054.5	9986.28	0	21264.8	107558	243283	464173	531990	524065	327291	84623.6	54561.2	0	0	0	0	0	56132.8	467140	919548	70672.9	216716	919516
Cluster_28013_pos	214084	856649	277823	24733.7	0	0	0	0	0	0	0	0	0	0	0	0	0	0	0	0	0	0	0	0	0	0	0	0	0	0	0	0	0	0	0	0	0	0
Cluster_28037_pos	953691	2.9417e+06	839242	127056	106612	18649.1	71294.1	45259.3	101408	83634.1	15628.2	83709.9	38572.2	85576.6	47463.9	62065.5	11605.9	16953.8	57331	78897.5	33374.7	55972.2	43012.7	77856.2	46331.9	28768.6	25205.4	41485.1	29736.7	42311.6	42435.3	0	20184.5	21445.9	18835	15351.1	7950.23	13876.2
Cluster_28205_pos	0	0	0	0	0	0	0	0	0	0	0	0	0	0	0	0	0	0	0	0	0	0	0	0	0	0	12201	6999.92	14096.2	50660.3	17845.5	45891.2	0	0	0	0	0	0
Cluster_28215_pos	0	0	0	0	0	0	0	0	0	0	0	0	0	0	11946	48033.7	147731	445207	478410	466140	753948	177575	146393	14027.2	0	0	0	0	0	0	0	0	0	0	0	0	0	0
Cluster_28266_pos	0	0	0	0	0	0	0	0	0	0	0	0	0	0	0	0	35929.9	100109	120929	130850	84536.4	37999.5	0	0	0	0	0	0	0	0	0	0	0	0	0	0	0	0
Cluster_28278_pos	0	18619.1	13591.1	0	0	0	0	0	0	0	0	0	0	0	0	0	0	0	0	0	0	17633	7176.08	37664.7	68740.5	17374.2	92798.4	116311	161174	214108	349555	416003	250196	93372.2	45861.2	11425.9	0	0
Cluster_28298_pos	8219.75	22133.1	59527.1	40241.4	52468.1	14346.2	0	0	0	0	0	0	0	0	0	0	0	0	0	0	0	0	0	0	0	0	0	0	0	0	0	0	0	0	0	0	0	0
Cluster_28430_pos	0	0	0	0	0	0	0	0	0	0	0	0	0	0	0	0	0	0	0	0	0	29144.9	67209.7	117086	137245	81878.3	19853.6	49167.4	31275.2	24756.1	0	0	0	0	0	0	0	0
Cluster_28525_pos	0	0	0	0	8573.18	20917.8	30633.2	35587.4	127041	125876	83822.2	592474	539233	716979	1.04358e+06	964497	1.50595e+06	1.51197e+06	895532	496639	409727	134397	103870	59236.6	28862.8	30531	10680.1	41330.3	66205.2	64502.5	46105	13410.9	0	0	0	0	0	0
Cluster_28542_pos	0	0	0	0	0	0	0	0	0	0	0	0	0	7337.54	62277.6	140575	150380	146029	139322	75634.1	52268.7	27623.4	17414.3	12327.1	0	0	0	0	0	0	0	0	0	0	0	0	0	0
Cluster_28558_pos	0	29929.6	23709.1	0	0	0	0	0	0	0	0	0	0	0	0	0	0	0	0	0	0	0	0	0	0	57607	109537	150535	162979	189326	111676	57901.8	24157.4	0	0	0	0	0
Cluster_28568_pos	0	0	0	0	0	0	0	0	0	0	0	0	0	17546.6	123611	234020	275678	310755	291850	90232.8	12117.6	44051.8	11147.9	0	0	0	0	0	0	0	0	0	0	0	0	0	0	0
Cluster_28566_pos	0	0	0	0	0	0	0	0	0	0	0	0	0	0	33673	183147	747618	1.47992e+06	2.51314e+06	2.09374e+06	897171	320032	125523	87367.2	25805.4	7501.82	1961.47	0	0	0	0	0	0	0	0	0	0	0
Cluster_28599_pos	80075.7	14130.4	149691	583463	105020	305846	265528	49724.7	1.36495e+06	876345	0	0	0	0	0	0	0	0	0	0	0	0	7409.58	42337.8	476849	0	0	0	0	0	0	0	0	0	0	0	0	0
Cluster_28611_pos	61468.2	194129	38899.6	6915.71	0	0	0	0	0	0	0	0	0	0	0	0	0	0	0	0	0	0	0	0	0	0	0	0	0	0	0	0	0	0	0	0	0	0
Cluster_28628_pos	353477	19235.1	51684.5	64008.2	188602	98620.7	789762	137169	1.00689e+06	192858	15607.7	0	0	33967.6	50064.6	31611.1	86192	161708	472405	1.61095e+06	3709975	4.49068e+06	5284876	2.71502e+06	58660.1	0	0	0	0	0	0	0	0	0	61287.3	8272.48	0	0
Cluster_28634_pos	0	19055.3	22024.6	0	0	0	0	0	0	0	0	22094.9	20345.6	29647.2	70993.8	95623.8	136132	174526	229804	154096	139258	65345.3	102541	31056.4	0	0	0	0	0	0	0	0	0	0	0	0	0	0
Cluster_28650_pos	0	0	0	0	0	0	0	0	0	0	0	0	0	0	0	0	0	0	0	0	6985.83	10530.1	11832.6	26110.8	48627.8	123761	93882.2	94535.2	111233	125903	212282	181802	178419	96461.9	34891.3	7020.38	0	0
Cluster_28651_pos	0	28745.5	24340.9	0	0	0	0	0	0	0	0	13324.2	25832.1	12595.1	30344.3	71939.8	92197.6	103315	97778.9	71931.9	60203.6	24003.5	33074.6	28815.7	0	0	0	0	0	0	0	0	0	0	0	0	9619.51	19352.5
Cluster_28652_pos	0	5.08972e+06	4868317	347588	146595	0	0	0	0	0	0	0	0	0	0	0	0	0	0	0	0	0	0	157354	148713	95512.7	46876	16051	0	0	0	0	0	0	0	0	0	0
Cluster_28662_pos	0	52595.4	60698.9	0	0	0	0	0	0	0	0	0	0	0	0	0	0	0	0	0	0	0	0	0	13698	64907.6	91645.8	134541	164438	192704	115261	140409	55330.8	0	0	0	0	0
Cluster_28727_pos	99460.8	405861	170785	23942.4	0	0	0	0	0	0	0	0	0	0	0	0	0	0	0	0	0	0	0	0	0	0	0	0	0	0	0	0	0	0	0	0	0	0
Cluster_28823_pos	0	132191	87646.6	0	0	0	0	0	0	0	0	0	25927.4	114541	375431	569561	675408	688145	554386	316684	172344	74223.9	17747.2	5576.11	0	0	0	0	0	0	0	0	0	0	0	0	0	0
Cluster_28910_pos	65608.6	128816	49065.4	13786.7	0	0	0	0	0	0	0	0	0	0	0	0	0	0	0	0	0	0	0	0	0	0	12142.9	11877.7	0	0	0	0	0	0	13414.2	6122.36	0	0
Cluster_28954_pos	199553	761887	361965	32636.9	0	0	0	0	0	0	0	0	0	0	0	0	0	0	0	0	0	0	0	0	0	0	0	0	0	0	0	0	0	0	0	0	0	0
Cluster_28967_pos	563347	1.74687e+06	1.51997e+06	1909348	841376	869018	345807	488158	483420	373310	177888	258310	120478	142950	195573	158491	45425.7	157389	93165.8	28321.9	109224	101364	0	44298.6	189651	187812	192209	315330	269157	88114.8	164732	168410	70250.2	115672	86062.2	96337	128661	123534
Cluster_28999_pos	530651	1.77079e+06	1.69719e+06	1.70569e+06	885930	832839	324271	447817	443938	349788	67202	299623	278093	176369	163608	142896	53313.4	181153	96603.8	70983.7	85310.9	64327.7	8606.58	121438	151091	181758	178675	327606	220917	87953.6	151113	148167	100002	99879.3	84630.7	83816.7	73960.2	120857
Cluster_29015_pos	0	35237.2	42032.5	12307.1	0	0	0	0	0	0	0	0	0	0	0	0	0	0	0	0	0	0	0	0	10579.7	65823.8	98151.8	163054	206934	211782	156696	108870	50278.6	0	0	0	0	0
Cluster_29138_pos	0	0	0	0	0	0	0	0	0	0	0	0	0	0	0	13723.1	56640.5	60699.8	122372	85334.1	76205.3	65439.6	65305.5	80518.3	90590.1	91152.9	96417.9	78008.3	74402.1	124244	93499.8	56860.6	14681.3	0	0	0	0	0
Cluster_29156_pos	0	31697.6	35232.4	0	0	0	0	0	0	0	0	0	0	0	0	0	0	0	0	0	0	0	0	0	33646.9	230569	615842	859789	1171058	1.11209e+06	927121	365336	155337	32655.2	0	0	0	0
Cluster_29210_pos	0	0	0	0	0	0	0	0	0	0	0	0	0	0	0	0	0	0	0	0	0	0	0	0	9796.8	51904.6	223242	335400	464295	431100	371323	97663.2	28279	9150.71	0	0	0	0
Cluster_29347_pos	74282.3	941181	331822	28245.3	6772.12	0	0	0	0	0	0	0	0	0	0	0	0	0	0	0	0	0	0	0	0	0	0	0	0	0	0	0	0	0	0	0	0	0
Cluster_29385_pos	152164	317925	99772.9	0	0	0	0	0	0	0	0	0	0	0	0	0	0	0	0	0	0	0	0	0	0	0	0	0	0	0	0	0	0	0	0	0	0	0
Cluster_29493_pos	0	22779.3	20888.8	0	0	0	0	0	0	0	0	0	0	0	0	0	14694.8	16493.5	45935.2	71868.9	74413.5	35774.4	21135.9	11630.8	0	0	0	0	0	0	0	0	0	0	0	0	17145	6528.81
Cluster_29724_pos	0	0	0	0	0	0	0	0	0	0	0	0	0	0	0	0	0	0	0	35977	26234.6	0	336.192	117.843	0	0	6493.77	269494	974689	225354	643742	442955	310664	138697	11248.1	872.364	0	0
Cluster_29751_pos	0	0	0	0	0	0	0	0	0	0	0	0	0	0	0	0	0	0	0	0	20769.6	128662	70802	58500.2	24166.7	0	0	0	0	0	0	0	0	0	0	0	0	0
Cluster_29899_pos	81497.3	369916	57004.9	0	0	0	0	0	0	0	0	0	0	0	0	0	0	0	0	0	0	0	0	0	0	0	0	0	0	0	0	0	0	0	0	0	0	0
Cluster_29977_pos	0	0	0	0	0	0	0	0	0	0	0	0	0	0	0	0	0	0	0	0	0	23386.9	42930.8	25192.5	61757.1	48038.4	82321.5	208933	313524	225227	36501.4	27442.7	0	0	0	0	9305.06	430920
Cluster_30092_pos	299372	1.41165e+06	1.06823e+06	1.13226e+06	624085	539360	201475	258482	291008	284281	77381.3	226450	35522.6	116998	128994	143634	46227.7	85039.8	18468.1	54659.1	37982.5	19019.7	0	23909.7	118882	112427	88809.6	175548	225155	57611.3	144451	86789	104055	51059.3	79280.7	110069	70485	83681.9
Cluster_30167_pos	439746	1.71641e+06	1.52072e+06	1.62166e+06	835004	881281	316181	443078	378492	334598	245518	302313	252217	186947	146001	172033	57670.3	143596	74823.4	111323	47131.5	40280.5	7381.05	48906.9	144371	163016	147647	258032	259820	74968.2	68534.4	150461	138911	86654	75340.5	95656.6	86396	105464
Cluster_30202_pos	213534	805868	625178	657195	450809	270885	147134	166248	149999	75085.4	61641.9	92067	89343.2	100604	76981.1	43188.8	72431.4	63390	26219.5	16424.4	11584	0	0	0	59529	54050.4	102910	50544.9	0	0	0	0	0	0	0	0	16937	13099.4
Cluster_30454_pos	0	0	0	0	0	0	0	0	0	0	0	0	0	0	0	8034.69	50110.9	134067	58109	87629	62212.2	16237.3	29896.9	8423.49	0	0	0	0	0	0	0	0	0	0	0	0	0	0
Cluster_30459_pos	122768	342108	330186	407710	259303	128116	85980.4	79645.9	70315.1	51751.4	9638.66	124872	62611.8	73873.2	83213.4	34204.6	53469	21432.8	0	0	0	0	0	0	0	0	0	0	0	0	0	0	0	0	0	0	0	0
Cluster_30491_pos	182690	512785	536995	520267	391024	187159	136048	136709	134006	62732.3	20652.4	171535	82307.8	128899	41970.2	45119.9	55035.2	29379.6	0	0	0	0	0	0	9923	19180.3	9131.31	0	0	0	0	0	0	0	0	0	9940.35	11615
Cluster_30596_pos	0	0	0	0	0	0	0	0	0	0	0	0	0	0	0	0	0	0	0	0	0	0	0	0	0	0	0	0	27700.7	39209.1	43694	27230	196076	115404	89733.4	72245.9	170242	808060
Cluster_30605_pos	53264.8	253119	258781	220880	171511	30250.9	0	0	0	0	0	0	0	0	0	0	0	0	0	0	0	0	0	18880.5	55484.9	73004.5	42429	0	0	0	0	0	0	0	0	0	0	0
Cluster_30663_pos	278815	704243	542561	116225	44690.9	31388.9	18794.1	23389.4	50728.4	107153	43647.8	43364	26948.5	25780.2	0	0	0	0	0	0	0	0	0	0	0	0	0	0	0	0	0	0	0	0	0	0	0	0
Cluster_30664_pos	0	19452.5	242827	35286.1	0	0	0	0	0	0	0	0	0	0	0	0	0	0	0	0	0	0	0	0	0	0	0	0	0	0	0	0	0	0	0	0	0	0
Cluster_30864_pos	155180	1.40404e+06	1.67518e+06	1.11782e+06	439477	69546.2	30411.8	0	0	0	0	0	0	0	0	0	0	0	0	0	0	0	0	41938.3	68295.8	70351.2	69689.5	0	0	0	0	0	0	0	0	0	0	0
Cluster_30921_pos	45985.2	535891	662907	411960	135490	9763.01	0	0	0	0	0	0	0	0	0	0	0	0	0	0	0	0	0	0	40502.9	55150.2	6965.6	0	0	0	0	0	0	0	0	3366.76	1834.08	8394.8
Cluster_30986_pos	0	32522.8	56647	54226.4	59073.9	52495	37524.7	18497	8477.6	0	0	0	0	0	0	0	0	0	0	0	0	0	0	0	0	0	0	0	0	0	0	0	0	0	0	0	0	0
Cluster_31255_pos	23350.7	64949.9	153936	0	0	0	0	0	0	0	0	0	0	0	0	0	0	0	0	0	0	0	0	0	0	0	0	0	0	0	0	0	0	0	0	0	0	0
Cluster_31296_pos	0	0	14886.6	178342	143594	77136.8	0	0	0	0	0	0	0	0	0	0	0	0	0	0	0	0	0	0	0	0	0	0	0	0	0	0	0	0	0	0	0	0
Cluster_31384_pos	0	0	0	0	0	0	0	0	0	0	0	0	0	0	0	0	0	0	0	0	0	0	0	0	0	0	0	0	10006.6	34272.1	59619.3	9861.61	55303.3	44684.9	52225.9	120376	115988	211786
Cluster_31400_pos	0	0	0	0	0	0	0	0	0	0	0	0	0	0	0	0	0	0	0	0	0	0	0	0	0	0	0	0	0	0	0	0	0	31673.7	23832.7	40367.9	210135	33813.9
Cluster_31403_pos	0	0	0	0	0	0	0	0	0	0	0	0	0	0	0	0	0	0	0	0	0	0	0	0	0	0	0	28485	28854.4	21855.9	0	45452.8	26783.9	16902.2	24351.3	115634	133907	486900
Cluster_31407_pos	257106	1.15025e+06	965451	1.02712e+06	547879	468766	182767	222913	251937	229654	112802	179228	71757.3	107396	64917	149498	52922.1	86027.7	43039.1	60652.1	21886.3	0	50675.3	262085	280086	156934	79772.2	159570	73880.9	62054.4	146596	54293.8	60803.9	86251.8	53741.3	77698.8	102692	89093.2
Cluster_31580_pos	0	0	13409.7	203771	39132.4	0	0	0	0	0	0	0	0	0	0	0	0	0	0	0	0	0	0	0	0	35366.7	25431.2	0	0	0	0	0	0	0	0	0	0	0
Cluster_31894_pos	0	0	73059.1	160522	20105.5	0	0	0	0	0	0	0	0	0	0	0	0	0	0	0	0	0	0	0	0	0	0	0	0	0	0	0	0	0	0	0	0	0
Cluster_32300_pos	0	0	0	0	0	0	0	0	0	0	0	0	0	0	0	0	0	0	0	0	34514.9	27137.8	15877.6	25835.5	0	0	0	0	0	0	0	0	0	0	0	0	0	0
Cluster_32381_pos	0	0	0	0	0	0	0	0	0	0	0	0	0	0	0	0	0	0	0	0	0	0	0	0	0	0	0	1144.47	21779	0	25379.3	89829.5	45087.9	52708.6	60734.5	55671.6	94933.9	143868
Cluster_32385_pos	5105.35	25629.7	36434.1	1.0675e+06	482842	34433.2	0	0	3088.44	10323.1	0	0	0	0	0	0	0	0	0	22379.5	25532.6	0	0	0	0	0	0	0	0	0	0	0	0	0	0	0	0	0
Cluster_32402_pos	0	0	0	0	0	0	0	0	0	0	0	0	0	0	0	0	0	0	0	0	0	0	0	0	0	0	0	0	0	0	108.014	149651	31809.4	51184.7	37253.6	83943	87530.6	169717
Cluster_32453_pos	0	0	8688.05	25721.3	43644.9	40277.2	81277.7	71330.8	69108.6	43666.6	76610.4	93230.3	32652.5	14465	12350.8	0	50720.6	133718	230915	173418	105160	79534	74523	83287.9	73115.5	32098.7	61127.6	32638.2	31652.1	48013.8	34226.4	33614.2	0	0	0	0	0	0
Cluster_32475_pos	0	0	0	263033	186520	33185.2	27641.5	0	0	0	0	0	0	0	0	0	0	0	0	0	0	0	0	0	0	0	0	0	0	0	0	0	0	0	0	0	0	0
Cluster_32477_pos	0	0	204574	1.42902e+06	1147492	238220	19585.1	0	0	0	0	0	0	0	0	0	0	0	0	0	0	0	0	0	0	0	0	0	0	0	0	0	0	0	0	0	0	0
Cluster_32484_pos	0	0	67856.9	1.55463e+06	1.47295e+06	214076	0	0	0	0	0	0	0	0	0	0	0	0	0	0	0	0	0	0	0	0	0	0	0	0	0	0	0	0	0	0	0	0
Cluster_32486_pos	0	0	473752	783488	149123	77779.6	0	0	0	0	0	0	0	0	0	0	0	0	0	0	0	0	0	0	0	0	0	0	0	0	0	0	0	0	0	0	0	0
Cluster_32490_pos	0	0	545977	881606	265420	173752	20402.2	0	0	0	0	0	0	0	0	0	0	0	0	0	0	0	0	0	0	0	0	0	0	0	0	0	0	0	0	0	0	0
Cluster_32479_pos	1851.16	19144.6	1.37932e+06	22500000	9000640	673392	213754	44986.4	86863.2	31693	6317.53	0	0	0	0	0	0	0	0	0	0	0	9479.17	58279.2	93215.5	65341.5	19748.4	0	0	0	0	0	0	0	0	0	0	0
Cluster_32532_pos	2595.94	3696.39	37971.8	298185	172855	409983	181572	36459.6	18319.4	6430.55	0	0	0	2623.32	2568.74	0	0	0	0	0	0	3224.08	23477.4	0	25950.4	4373.74	0	0	0	3558.41	21182.4	1147.22	187.099	0	0	0	0	0
Cluster_32531_pos	0	0	0	85691.3	30758	68087.2	27537	0	0	0	0	0	0	0	0	0	0	0	0	0	0	0	0	0	0	0	0	0	0	0	0	0	0	0	0	0	0	0
Cluster_32576_pos	0	0	0	27998.5	301756	146540	0	0	603411	281905	0	0	0	0	0	0	0	0	0	12103.3	20113.1	4018.17	0	74294.5	231732	0	0	0	0	0	8693.39	5378.52	0	0	0	0	0	0
Cluster_32637_pos	743.257	9209.81	0	0	47176.8	2.16995e+06	17438.9	0	0	0	0	0	0	0	0	0	0	0	0	0	0	0	0	0	0	0	0	0	0	0	24068.3	20244.7	20231.7	14059.5	11126.4	0	0	0
Cluster_32707_pos	152875	629378	521079	549642	278006	233477	119557	111524	99673.8	62245.1	40566.2	85687.2	95858.7	58828.2	41619.4	45729.9	0	0	0	0	0	0	0	0	0	0	0	8908.59	49576.1	0	0	0	0	0	0	0	0	0
Cluster_32753_pos	0	0	0	0	0	0	0	0	0	0	0	0	0	0	0	48775.2	59027.3	38837.9	75871.4	55177.5	82045	32769	0	0	0	0	0	0	0	0	0	0	0	0	0	0	0	0
Cluster_32788_pos	0	0	0	0	0	0	0	0	0	0	0	0	0	0	0	0	0	0	0	6004.81	5118.12	14055.9	0	0	0	0	0	0	0	0	0	0	0	0	0	0	81779.4	308788
Cluster_32921_pos	0	0	0	0	0	0	0	0	0	0	0	0	0	0	0	66421	26295	282081	412434	435369	311264	77345.4	16712.7	0	0	0	0	0	0	0	0	0	0	0	0	0	0	0
Cluster_33070_pos	0	0	0	0	0	153046	59542.8	0	0	0	0	0	0	0	0	0	0	0	0	0	0	0	0	0	0	0	0	0	0	0	0	0	0	0	0	0	0	0
Cluster_33067_pos	0	0	0	0	0	207513	125381	14141.2	0	0	0	0	0	0	0	0	0	0	0	0	0	0	0	0	0	0	0	0	0	0	0	0	0	0	0	0	0	0
Cluster_33053_pos	315560	141875	105062	86186.6	307268	1.97552e+06	1.01009e+06	177651	81349.8	0	0	0	0	0	0	27116.3	36091.6	0	0	0	0	0	0	0	44909.5	12817	9167.54	123655	132302	20017.9	0	22530.7	16976.9	8881.84	0	0	24462.2	27992.5
Cluster_33065_pos	416785	107873	10122.1	32924	214220	1052457	602974	73341.7	0	0	0	0	0	0	0	0	0	0	0	0	0	0	0	0	0	0	0	0	0	0	0	0	0	0	0	0	0	0
Cluster_33052_pos	177824	58345.8	26585.2	6889.52	217226	1.36645e+06	567903	48695.5	11749.7	0	0	0	0	0	0	0	0	0	0	0	0	0	0	0	0	0	0	18334.4	48181.2	0	0	0	0	0	0	0	0	0
Cluster_33050_pos	0	0	0	0	0	91773.9	69373.4	0	0	0	0	0	0	0	0	0	0	0	0	0	0	0	0	0	0	0	0	0	0	0	0	0	0	0	0	0	0	0
Cluster_33064_pos	40030.9	20415.9	0	0	28657.7	137745	112328	19383.5	0	0	0	0	0	0	0	0	0	0	0	0	0	0	0	0	0	0	0	0	0	0	0	0	0	0	0	0	0	0
Cluster_33068_pos	0	0	0	0	47790.7	417743	92058.2	13421.5	0	0	0	0	0	0	0	0	0	0	0	0	0	0	0	0	0	0	0	0	0	0	0	0	0	0	0	0	0	0
Cluster_33093_pos	0	0	0	0	0	0	0	0	0	0	0	0	0	42646.8	27995.4	66651.9	65313.2	111033	115322	70422.7	43763.4	16944	0	0	0	0	0	0	0	0	0	0	0	0	0	0	0	0
Cluster_33097_pos	116227	242632	250956	237304	187978	114240	59475.7	37371.1	51681.9	53467.3	0	42682.1	29369.6	48329.7	42828.6	19451.5	25229.4	0	0	0	0	0	0	0	0	0	0	0	0	0	0	0	0	0	0	0	0	0
Cluster_33391_pos	0	0	0	0	0	0	0	0	0	0	0	0	0	0	0	0	0	0	0	0	0	0	0	317.177	32736.1	11871.2	11242.4	3.4611	268793	72603.6	0	0	0	0	0	605059	27850.5	66038.7
Cluster_33396_pos	0	0	0	0	0	0	0	0	0	0	0	0	0	0	0	0	0	0	0	0	0	0	0	0	0	0	0	0	22454.9	15863.5	34855.7	25803.7	34799.1	95558.3	114170	181200	98749.6	369152
Cluster_33405_pos	0	0	0	0	0	0	0	0	0	0	0	0	0	0	0	0	0	0	0	0	0	0	0	0	0	0	0	0	0	0	0	0	0	24492.2	12810.9	23809.5	19063.1	179687
Cluster_33623_pos	0	0	0	0	0	0	0	0	0	0	0	0	0	0	0	0	0	0	0	0	0	8163.34	13401.9	84170	31024.6	68919.3	54626.3	43045	41896.8	120219	139871	120937	42845.2	42955	0	0	0	0
Cluster_33810_pos	0	0	0	0	0	0	0	0	0	0	0	0	0	0	0	0	0	0	0	0	0	0	0	0	17984.7	17745.5	27332.1	16219.5	47371.5	64835.5	108563	230172	279001	431077	279809	380928	107587	414564
Cluster_33908_pos	178917	870048	859230	888053	456473	308648	162066	151978	229028	147280	29798.8	126080	138572	129401	80719.4	66238.2	76485.9	55650.7	45561.1	34396.6	0	0	0	0	37609.6	80650.9	95679.9	106374	124716	14273.8	81790.8	21902.2	0	0	0	0	30064.6	35539.3
Cluster_33959_pos	221411	902777	805861	816964	515314	467525	121083	166450	200270	136884	42003.6	124020	138681	112117	89800.7	83237.2	57784.2	31457.6	0	0	0	0	0	0	40337.5	77324.5	51222.5	89774.3	176212	0	120752	16152.4	55848.7	0	0	0	0	0
Cluster_34018_pos	0	0	0	0	0	0	0	0	0	0	0	0	0	0	0	0	0	0	0	0	0	0	0	0	0	0	0	13539.7	5132.62	0	7681.7	11653.5	34899.7	18073.9	76448.2	229864	306555	226680
Cluster_34047_pos	0	0	0	0	186651	1.07646e+06	500590	142708	155972	74800.3	0	0	0	0	0	0	0	0	0	0	0	0	0	0	0	0	0	0	0	0	0	0	0	0	0	0	0	0
Cluster_34097_pos	62332.2	7611.69	0	116125	8125.49	0	248635	46276.7	37994.4	43140.7	0	0	0	0	0	0	0	0	85892	176332	668277	1.08625e+06	771287	509801	0	0	0	0	0	0	0	0	0	0	0	0	0	0
Cluster_34110_pos	0	0	14781.6	90036.3	71999.1	0	0	9765.21	24723.4	15064.2	0	0	0	0	0	0	0	0	411.858	22304.4	60282.1	526.366	878.458	150.221	0	0	0	0	0	0	0	0	0	0	0	0	0	0
Cluster_34295_pos	0	0	0	0	0	0	0	0	0	0	0	0	0	0	0	0	0	0	0	0	0	0	0	0	0	0	0	0	0	0	0	0	0	0	0	92891.4	234992	180515
Cluster_34294_pos	72016.3	69190.6	186625	983977	415105	340077	102622	0	0	0	0	0	0	0	0	0	0	0	0	0	0	0	0	0	0	0	31996.3	16719.3	57074.7	100937	120827	102095	82544.2	41479.9	35359.8	61138.4	86377.3	29536
Cluster_34363_pos	0	0	0	0	0	0	0	0	0	0	0	0	0	0	0	0	0	0	0	41287	72679.3	134662	169517	179082	97135.1	14465	0	0	0	0	0	0	21932.5	254183	470591	575579	60228.7	238570
Cluster_34457_pos	0	0	0	0	0	0	0	0	0	0	0	0	0	0	0	0	0	0	0	0	0	0	0	0	0	0	0	0	0	0	0	13807.5	5226.1	26092.4	20994.8	7929.2	156877	36756.7
Cluster_34541_pos	0	0	0	0	0	0	0	0	0	0	0	0	0	0	0	0	0	0	0	0	18321.2	41546	49151.5	50678.6	22636.5	0	0	0	0	0	0	0	0	47095.2	110848	166891	193135	283802
Cluster_34620_pos	43751.9	233783	155925	47425.6	7883.1	0	0	0	0	0	0	0	0	0	0	10738.7	25934.1	34363.8	89028.8	109814	125592	195407	267041	466136	744044	1.09035e+06	1.40575e+06	1.4725e+06	1855164	2.42341e+06	2.87722e+06	3.04772e+06	2.56284e+06	1.23079e+06	699475	211251	116147	24357.1
Cluster_34719_pos	0	16426	12021.6	0	0	0	0	0	0	0	0	0	0	0	0	0	0	0	0	0	0	0	0	34296.7	46047.1	66552.2	118861	126469	173409	257418	209143	263481	158076	83861.3	38041.3	0	0	0
Cluster_34773_pos	0	0	0	0	427975	415703	165353	250101	315163	7100.71	0	0	0	0	0	0	0	0	0	48694	140548	308780	129870	108463	31478.3	0	0	0	0	0	0	0	0	0	0	0	0	0
Cluster_34843_pos	0	29556.5	17517.3	0	0	0	0	0	0	0	0	0	0	0	0	0	0	0	0	0	8499.39	19444.4	40074.4	66213.1	37778.8	43803.5	91022.7	139042	161539	132444	173064	226031	103757	83493.1	75318.4	21623.4	9060.03	0
Cluster_34870_pos	0	0	0	0	0	0	0	0	0	0	0	0	0	0	0	0	0	116656	36926.3	43243.6	46245.7	15093	0	0	0	0	0	0	0	0	0	0	0	0	0	0	0	0
Cluster_35023_pos	5520.67	48368.3	24861.2	8436.86	0	0	0	0	0	0	0	0	0	0	0	0	0	8369.23	22545.7	30206.2	25258.5	64419.8	84895.4	191874	248369	261489	340880	396699	573663	717943	803784	816965	704292	355820	194712	59688.8	29547.5	0
Cluster_35056_pos	0	0	0	0	0	0	0	0	0	0	0	0	0	0	0	0	0	0	0	0	0	0	0	0	13032.4	15251.4	32463.8	39245.6	59079.6	79179.4	84141.6	93778.7	54650.2	21077.7	0	0	0	0
Cluster_35109_pos	0	0	0	0	0	0	0	0	0	0	0	0	0	0	328.207	1759.55	0	0	19658.9	27802.4	73919.9	102910	334266	163922	0	3291.59	23447.4	0	0	0	0	0	0	0	0	0	0	0
Cluster_35243_pos	144627	406498	347594	423672	213124	92916.7	83985.7	88941.2	43236	40410.3	0	108782	76154.2	35711.6	45666	30293.8	51003.6	0	0	0	0	0	0	0	0	0	0	0	0	0	0	0	0	0	0	0	0	0
Cluster_35245_pos	0	0	0	0	0	0	0	0	0	0	0	0	0	0	0	0	0	0	0	0	0	0	0	0	0	0	11559.3	28887.3	23936.8	62245.1	84322.4	97213	22464	0	0	0	0	0
Cluster_35272_pos	0	0	0	0	0	0	0	0	0	0	0	0	0	0	0	0	0	0	0	0	0	0	0	0	0	0	0	0	40907.7	127564	454666	510779	337946	74616.2	0	0	0	0
Cluster_35330_pos	0	0	0	0	0	0	0	0	0	0	0	0	0	0	0	0	0	0	0	0	39267.4	47152.7	42910	55341.5	14742.6	0	0	0	0	0	0	0	0	76119.6	230003	176228	161833	135429
Cluster_35510_pos	0	0	0	0	0	0	0	0	0	0	0	0	0	0	0	0	0	0	0	0	0	0	0	0	0	11382.7	9836.06	14003.2	0	0	0	0	0	0	0	0	12902.6	169087
Cluster_35789_pos	0	0	0	0	0	0	0	0	0	0	0	0	0	0	23498.3	121875	316666	744768	569351	412251	196722	98888.6	22026.4	0	0	0	0	0	0	0	0	0	0	0	0	0	36719.7	129764
Cluster_35795_pos	0	0	0	0	0	0	0	0	0	0	0	0	0	0	98063.2	85609.5	399137	851668	657828	594219	244731	167524	50285.9	0	0	0	0	0	0	0	0	0	0	0	0	0	84401.1	215279
Cluster_35830_pos	0	0	0	0	0	0	0	0	0	18684.1	66678.9	113558	92899.2	111217	49845.9	51727.7	20820	13631.3	0	0	0	0	0	0	0	0	0	0	0	0	0	0	0	0	0	0	0	0
Cluster_35858_pos	0	0	0	0	0	0	0	0	0	0	0	0	0	0	0	0	0	0	0	0	0	0	0	0	0	13614.2	16328.8	32701.7	59481.7	81290.6	73833.3	79060.4	48090.9	12359.5	9071	0	0	0
Cluster_35863_pos	0	0	0	0	0	0	0	0	0	0	0	0	7816.84	22061.1	4988.34	24195.4	6971.08	0	0	0	0	0	0	0	0	0	0	0	0	0	0	0	0	0	0	0	0	0
Cluster_35921_pos	0	0	0	0	0	0	0	0	0	0	0	0	0	0	0	0	0	0	0	0	0	0	0	0	0	0	0	0	1314.93	45333.5	0	0	0	61945	133545	278056	444812	1.00451e+06
Cluster_35938_pos	0	0	0	1535.86	10405.8	0	0	0	0	0	0	0	0	0	0	0	0	0	0	0	0	0	0	0	0	13363.9	38822.4	67919.2	86326.6	66421.8	37767.9	29062.6	64023.2	52441.8	77432.5	70445.3	117346	172836
Cluster_36136_pos	0	1.1697e+06	1.30028e+06	372531	21912.7	0	0	0	0	0	13291.5	44111.1	0	0	0	897.031	12042	0	0	0	0	0	0	0	0	0	0	0	0	0	0	0	0	0	66.9809	24322	556.668	7200.46
Cluster_36160_pos	0	524480	438540	76036	0	0	0	0	0	0	0	0	0	0	0	0	0	0	0	0	0	0	0	0	0	0	0	0	0	0	0	0	0	0	0	0	24481.4	21653.1
Cluster_36310_pos	0	47517	42410.5	29416	0	0	0	0	0	0	0	0	0	0	0	0	21566.3	27694.1	0	12726.9	31372.3	41099.9	100694	34594.2	16654.8	0	0	0	0	0	0	0	0	0	0	0	0	0
Cluster_36324_pos	0	0	0	0	0	0	0	0	0	0	170.842	488.071	0	4890.85	11515.4	0	0	0	0	0	0	0	0	4738.43	25216.2	0	0	0	0	0	0	0	0	0	0	0	0	0
Cluster_36453_pos	0	0	0	0	0	0	0	0	0	0	0	0	0	0	0	0	0	0	0	0	0	0	0	0	0	0	0	0	29206.5	37040.3	70923.2	23242.3	21230.5	0	0	0	0	0
Cluster_36577_pos	62985.3	108893	31176.8	347017	34438.5	0	21004.3	34013.2	80450.2	1783.71	0	0	0	24665.8	441987	134073	58059.7	0	244104	39225.2	0	0	0	20103.7	710.024	0	0	0	0	0	0	0	5719.01	7745.59	8522.68	9093.51	40812.7	6454.54
Cluster_36986_pos	17448.4	8055.03	11142.7	31291.9	13312.9	7560.16	48880.5	5077.23	7094.03	4004.34	28580.4	54767.5	24616.7	0	13628.5	16898.3	2957.24	8800.99	13551.1	9820.12	25209.4	2184.23	22996.9	59639.1	9762.44	0	29808.5	10946.4	0	0	0	0	0	0	0	0	48008.9	576491
Cluster_37033_pos	0	0	0	0	0	0	0	0	0	0	0	0	0	0	0	0	0	0	0	0	0	0	0	0	0	0	0	0	0	0	0	0	0	0	0	127942	139601	230195
Cluster_37039_pos	0	0	0	0	0	0	0	0	0	0	0	0	0	0	0	0	0	0	0	0	0	0	0	0	0	0	0	0	0	0	0	0	0	0	0	95725	226023	324703
Cluster_37434_pos	0	0	0	0	0	0	0	0	0	0	0	0	0	0	0	0	0	0	0	0	0	0	0	0	9456.03	53077.2	109952	127406	144153	94775.5	71313.1	52168.5	86813.6	98380.6	135865	128029	242978	362955
Cluster_37912_pos	0	0	0	18064.5	1608.06	0	0	0	0	0	0	0	0	33855.2	69614	55065.4	43924.4	0	0	106840	129436	211439	1.05566e+06	410180	0	0	0	0	0	0	0	0	0	0	0	0	0	0
Cluster_37994_pos	0	0	0	0	0	0	0	0	0	0	0	0	0	0	0	0	0	0	0	0	0	0	0	182037	217338	0	0	0	0	0	0	0	0	0	0	0	59010	1.04691e+06
Cluster_0005_neg	0	0	0	0	0	0	0	0	0	0	0	0	0	0	0	0	0	0	0	0	21698.5	95916.6	78646.6	572956	0	0	0	0	0	0	0	0	0	0	0	0	0	0
Cluster_0357_neg	0	0	0	0	0	0	0	0	0	0	0	0	0	0	0	0	0	0	0	0	0	0	0	0	0	6450.04	14870.7	10897.2	10013.6	28820	31729.6	57995.7	99649.4	10490.5	35636.3	35167.5	120159	682890
Cluster_0572_neg	0	0	0	0	0	0	0	0	0	0	0	0	0	0	0	0	0	0	0	0	0	0	18858.9	54491.8	131041	133220	203213	152446	131544	199538	227890	171078	227509	247407	333756	414650	1.82779e+06	8764621
Cluster_0594_neg	0	0	0	0	0	0	0	0	0	0	0	0	0	0	0	0	0	0	0	0	0	0	0	0	0	0	0	0	0	0	0	44509.2	45232.6	227552	227082	180800	64601.7	671729
Cluster_0602_neg	27606.6	73047.3	27977.2	0	0	0	0	0	0	0	0	0	17522.2	24827.3	34228.2	51230.9	36929.7	47272.4	112918	290366	692725	1.37306e+06	1.36237e+06	2.00519e+06	980318	482637	160255	36079.1	29121.5	0	15707.3	13345.5	59048.8	76899.7	161777	203451	643066	2279664
Cluster_0611_neg	0	0	0	0	0	0	0	0	0	0	0	0	0	0	0	0	0	0	0	0	0	0	0	0	0	0	0	0	0	0	12853.7	23893.7	66416.3	37766.5	94180.7	127610	74213.8	810399
Cluster_0630_neg	0	0	0	0	0	0	0	0	0	0	0	0	0	0	0	0	0	0	0	0	0	0	0	603569	442151	8842.49	0	0	0	20233.8	35384.8	78782	31093.4	0	0	0	147477	4.4876e+06
Cluster_0634_neg	0	0	0	0	0	0	0	0	0	0	0	0	0	0	0	0	0	0	0	0	0	0	0	0	0	21544.8	53535.8	15338	27351	33941.4	30558.6	34753	25614.6	23291.2	25576.9	19336	33971.4	82382.4
Cluster_0650_neg	0	0	0	0	0	0	0	0	0	0	0	0	0	0	0	0	0	0	0	0	0	0	0	0	0	0	15299.9	35779.3	24690.8	22821.5	15293.8	29022.1	25883.6	55921	43514.5	74107.8	131928	137807
Cluster_0693_neg	0	0	0	0	0	0	0	0	0	0	0	0	0	0	0	0	0	0	0	0	0	0	0	0	0	0	0	0	0	0	0	23696.5	17183.1	172846	168751	102449	352705	1.18032e+06
Cluster_0728_neg	0	0	0	0	0	0	0	0	0	0	0	0	0	0	0	0	0	0	0	0	0	0	0	0	0	0	0	0	0	0	0	35573.1	41964.1	27308.9	19340.1	0	0	0
Cluster_0754_neg	0	0	0	0	0	0	0	0	0	0	0	0	0	0	0	0	0	0	0	0	0	0	0	0	0	50489.7	111816	103854	77551.1	81875.9	95544.3	81812.8	83644.1	122070	174951	130157	362829	537699
Cluster_0771_neg	0	0	0	0	0	0	0	0	0	0	0	0	0	0	0	0	0	0	0	0	0	0	0	1.19045e+06	842304	18912.1	0	0	0	70058.6	101522	208215	152744	0	0	8585.56	1.6244e+06	17800000
Cluster_0776_neg	0	0	0	0	0	0	0	0	0	0	0	0	0	0	0	0	0	0	0	0	0	0	0	0	20948.4	150783	282261	275696	116924	82758.7	45972.8	59164.5	11382.4	22204.5	95290.8	35925.1	101246	82749.4
Cluster_0781_neg	0	0	0	0	0	0	0	0	0	0	0	0	0	0	0	0	0	0	0	0	0	0	0	0	13151.4	65362	56856.3	90768.8	17171	54032.9	54185.6	71635.9	36648.4	87738.3	121814	139755	169719	464498
Cluster_0802_neg	0	0	0	0	0	0	0	0	0	0	0	0	0	0	0	0	0	0	0	0	0	0	0	37961.6	80914.5	0	0	0	0	0	0	0	0	0	0	0	217315	2.10422e+06
Cluster_0839_neg	0	0	0	0	0	0	0	0	0	0	0	0	0	0	0	0	0	0	0	0	0	0	0	0	0	0	0	0	0	91120.1	141470	833477	886093	837370	284235	5750.15	0	0
Cluster_0858_neg	0	0	0	0	0	0	0	0	0	0	0	0	0	0	0	0	0	0	0	0	0	0	0	19281.2	51387.3	0	0	0	0	0	0	0	0	0	0	0	107654	1.82238e+06
Cluster_0907_neg	41309.9	75588.5	49990.7	5356.78	0	0	0	0	0	0	0	0	15525.8	31661.7	42239.8	48341.1	59083.2	48649	111208	387644	1001497	1.89226e+06	2.03937e+06	2.43435e+06	1.60465e+06	740384	174985	58268.2	35004.3	14855.4	0	15593.5	124259	211619	161452	184623	701386	2822895
Cluster_0980_neg	0	0	0	0	0	0	0	0	0	0	0	0	0	0	0	0	0	0	0	0	0	0	0	16549	29189.8	0	0	0	0	0	0	0	0	0	0	0	443324	2.68438e+06
Cluster_1085_neg	0	0	0	0	0	0	0	0	0	0	0	0	0	0	0	8927.27	56731.8	138779	140578	46361.4	73477.8	0	0	0	0	0	0	0	0	0	0	0	0	0	0	0	0	0
Cluster_1232_neg	0	0	0	0	0	0	0	0	0	0	0	0	0	0	0	0	0	16542.5	9425.6	19738.3	51141.8	117862	19920.3	0	0	0	0	0	0	0	0	0	0	0	0	0	0	0
Cluster_1392_neg	0	0	0	0	0	0	0	0	0	0	0	0	0	0	0	0	0	0	0	0	0	0	0	0	0	0	0	0	0	0	0	0	0	0	0	116075	1.80753e+06	3575870
Cluster_1670_neg	0	0	0	0	0	0	0	0	0	0	0	0	0	0	0	0	0	0	0	0	0	0	0	0	0	0	0	0	0	0	0	0	0	0	0	24916.7	412729	687189
Cluster_1697_neg	0	0	0	0	0	0	0	0	0	0	0	0	0	0	0	0	0	0	0	0	0	0	0	0	0	0	0	0	0	0	0	0	0	0	0	0	13813.3	189296
Cluster_1700_neg	0	0	0	0	0	0	0	0	0	0	0	0	0	0	0	0	0	0	0	0	0	0	0	0	0	0	0	0	0	0	0	0	0	0	0	133597	444538	926066
Cluster_1775_neg	0	0	0	0	0	0	0	0	0	0	0	0	0	0	0	0	0	0	0	0	0	0	0	0	0	0	0	0	0	0	0	0	0	0	0	5950.17	118108	139058
Cluster_1861_neg	0	0	0	0	0	0	0	0	0	0	0	0	0	0	0	0	0	0	0	0	0	0	0	15642.5	25234.9	0	0	0	0	0	0	0	0	0	0	0	128325	1784260
Cluster_1960_neg	0	0	0	0	0	0	0	0	0	0	0	0	0	0	0	0	0	0	0	0	0	0	0	0	0	0	0	0	34818.2	17460.8	52318.4	101960	41329.5	0	0	0	0	0
Cluster_1987_neg	0	0	0	0	0	0	0	0	0	0	0	0	0	0	0	0	0	0	0	0	0	0	0	0	0	0	0	0	0	0	0	0	0	0	50278	26492.8	45973.7	130352
Cluster_2091_neg	839577	10000000	7956828	2709771	1.35293e+06	825026	511255	408849	429938	293498	428264	490138	406398	201786	186687	113674	133468	115495	109513	106128	178276	299610	465466	753364	1.63706e+06	1.34954e+06	1.39336e+06	1.23787e+06	881687	274500	0	0	0	0	0	0	0	0
Cluster_2160_neg	211734	2.68361e+06	2.13675e+06	671301	257140	149651	129206	101919	99919.2	61500.3	75976.4	115966	56230.2	34552.6	42810.8	33960.9	29855.3	16254.2	12262.4	7791.71	28430.5	47016.7	63284.7	144173	69799	82727.6	35207.7	31424.4	32149.6	27952.9	6059.57	0	0	0	0	0	0	0
Cluster_2161_neg	0	0	0	0	0	0	0	0	0	0	0	0	0	0	0	0	0	0	0	0	0	0	0	0	37869.7	415535	414006	531032	301882	211326	43832.5	0	0	0	0	0	0	0
Cluster_2319_neg	42066.2	949519	841402	189110	67038.9	31295.1	11944.6	8084.11	0	0	18383.2	25261.5	0	0	0	0	0	0	0	0	0	0	0	0	0	0	0	0	0	0	0	0	0	0	0	0	0	0
Cluster_2324_neg	0	0	0	0	0	0	0	0	0	0	0	0	0	0	0	0	20504.6	81460.5	14793.2	16211.5	20163.4	31183.1	12907	0	4284.06	4776.36	5684.99	0	3346.48	12247.2	0	0	0	0	0	0	0	0
Cluster_2448_neg	585475	10400000	9082427	3.11553e+06	1.6778e+06	892868	484186	379756	292160	179407	306954	272826	247626	176456	118864	108682	81497.7	74328.5	51295.1	23451	55888.6	134533	311079	226477	142517	106430	83127.4	76450.4	28632.9	18794.3	0	0	0	0	0	0	0	0
Cluster_2539_neg	526185	5.97572e+06	5352690	1.82077e+06	842217	486918	242561	199212	205943	103041	169929	191871	138393	59728.7	58416.9	76298.8	62198.1	49523.7	30018.7	37579.9	82962.4	164945	276616	505512	783070	667730	696896	606344	420203	116654	0	0	0	0	0	0	0	0
Cluster_2619_neg	120151	1.04749e+06	654366	141991	85503.1	60741.1	37447.5	20352.3	26391	6937.37	19421.8	20354.7	0	0	0	0	0	0	0	0	0	0	0	0	0	0	0	0	0	0	0	0	0	0	0	0	0	0
Cluster_2635_neg	12517.3	248465	146265	56689.7	49444.4	9781.9	0	0	0	0	0	0	0	0	0	0	0	0	0	0	0	0	0	0	0	0	0	0	0	0	0	0	0	0	0	0	0	0
Cluster_2643_neg	7306718	46500000	51900000	21100000	9743644	5.8499e+06	3.0234e+06	2678244	2.53426e+06	1.58227e+06	2.17545e+06	2.59195e+06	1.77294e+06	1.30049e+06	954390	987464	837404	672714	530010	575552	685642	1.48578e+06	2.41438e+06	2.82605e+06	3.76486e+06	3.63499e+06	1.69781e+06	1.10349e+06	760924	406165	244792	285559	191360	404091	375986	441087	518659	382176
Cluster_2651_neg	30635.3	442783	493062	143256	57642.6	15986.5	7940.69	0	0	0	0	0	0	0	0	0	0	0	0	0	0	0	0	11284.6	36936.4	44773.8	41804.7	0	0	0	0	0	0	0	0	0	0	0
Cluster_2729_neg	56990.1	1.27877e+06	1.16921e+06	356514	109077	27359.8	14243.6	0	0	0	0	0	0	0	0	0	0	0	0	0	0	0	0	0	0	0	0	0	0	0	0	0	0	0	0	0	0	0
Cluster_2764_neg	224213	4.48608e+06	3.59685e+06	945122	503746	274905	132930	100546	74339.3	59073.6	113740	82031	85678.3	55676	58609.5	25186.1	33907.4	39234.5	13865.6	27349.1	112468	157658	301439	513264	546124	499765	455703	389011	288479	101832	0	0	0	0	0	0	0	0
Cluster_2831_neg	549252	6224609	4568802	1898481	893049	516069	283552	209636	195862	112572	190241	183654	147267	94296.6	83486.3	69563	56636.6	68461.2	34457.8	61353.1	192174	360553	678803	1014564	1.0163e+06	962897	924962	899345	627011	201986	0	0	0	0	0	0	0	0
Cluster_2880_neg	139130	3.52434e+06	3.24656e+06	1.03116e+06	512116	277634	110949	114442	94732.1	35793.7	102550	103600	92820.4	61736.3	51627.2	16052.4	19654.1	19637.7	21360.6	14038.9	24692.1	76476.9	126280	155418	268519	245707	119153	50996.5	32609.5	7955.56	0	0	0	0	0	0	0	0
Cluster_2886_neg	78918.8	985533	901549	261569	107568	60233.8	34414.3	25745.7	29835.3	9061.39	12790.3	14858.5	6884.47	0	0	0	0	0	0	0	0	7119.45	13667.6	18356.1	66671	63451.1	61427.3	5239.1	0	0	0	0	0	0	0	0	0	0
Cluster_2900_neg	0	1.97141e+06	1.92278e+06	1208077	690663	249873	228388	256358	229167	187042	58649.9	159954	84410.2	42946.9	32020.5	57456.1	58147.9	28148.9	0	0	0	0	0	0	0	0	0	0	0	0	0	0	0	0	0	0	0	0
Cluster_2901_neg	147654	3.0837e+06	3.59937e+06	1.3684e+06	1.02407e+06	666947	349270	467164	351183	315627	113301	278555	242320	232920	151422	65872	77420.7	72752.4	14281.3	28151.6	13831.4	0	0	0	0	0	0	0	0	0	0	0	0	0	0	0	42527.5	332796
Cluster_2934_neg	325807	1.33155e+06	762921	383115	123491	88991.5	89782.2	87789.4	104148	42793.2	56209.8	53084.5	75451.1	36494.8	30938.7	32165.1	26347.8	0	0	0	14933.7	37480.3	49260.9	67475.8	125011	197003	146837	36418.5	8439.01	0	0	0	0	0	0	0	0	0
Cluster_2968_neg	0	535067	200457	64645.2	50960.4	20212.1	0	0	0	0	0	0	0	0	0	0	0	0	0	0	0	0	0	0	0	0	0	0	0	0	0	0	0	0	0	0	0	0
Cluster_2985_neg	17096.4	352182	647065	216603	110373	39480.2	31167.4	11334	14184.5	15236.2	0	19239.9	8487.37	0	0	0	0	0	0	0	0	0	0	0	0	0	0	0	0	0	0	0	0	0	0	0	0	0
Cluster_3018_neg	209073	1.01037e+06	1.30797e+06	739049	483769	158524	80798.5	66127.9	67108.4	17549.8	50452.2	51956.3	18917.4	9473.38	28650.5	16921.5	30576.9	27250.8	0	0	43534.9	38384.9	44885.3	103577	59705.3	66948.7	19031	31518.7	16040.8	0	0	0	0	0	0	0	0	0
Cluster_3028_neg	40047.6	277067	327942	149199	98071.6	35630.6	13663.8	8784.65	7307.89	0	0	0	0	0	0	0	0	0	0	0	0	0	12278.8	23407.9	43660.6	56612.4	51686.1	0	0	0	0	0	0	0	0	0	0	0
Cluster_3081_neg	0	72777	208623	82417	67685.4	96526.5	26027.8	16225	25797.8	0	0	0	0	0	0	0	0	0	0	0	0	0	0	0	0	0	0	0	0	0	0	0	0	0	0	0	0	0
Cluster_3095_neg	589460	2715860	2.78674e+06	1540755	768577	440059	186070	145130	134470	68286	110062	130855	68381.9	42675.6	27849	43970.8	26493.6	34367.2	7356.73	16807.8	20482.2	47239.2	93934.4	148909	218030	191088	78680	36502.8	22786.1	36151.4	0	0	0	0	0	6670.09	8997.24	0
Cluster_3164_neg	531291	3.14264e+06	4.15193e+06	1.86329e+06	1.36289e+06	641135	467269	324774	260352	229705	209695	146273	94102.7	32351.9	51434.5	29538.3	27197.4	42674	20664.2	23748.9	8496.25	0	0	0	0	0	0	0	0	0	0	0	0	0	0	0	0	0
Cluster_3260_neg	26000.9	541191	345640	194811	123952	49336.8	50343.1	15385	33415.7	37687.9	28351.6	17621.1	17864.4	11485.6	7894.95	10486.5	15496.4	0	0	0	0	8899.4	8841.4	17627.4	37160.8	32135.5	18250.8	38536.1	26011.6	0	0	0	0	0	0	0	0	0
Cluster_3296_neg	49757	1.18797e+06	1.54157e+06	786162	452434	264188	186916	181875	124878	69601.5	53645.9	42588.6	17728.9	10313.8	38348.6	16157.3	29614	14729	0	0	0	0	0	0	0	0	0	0	0	0	0	0	0	0	0	0	0	0
Cluster_3327_neg	87509.3	1.40907e+06	659804	387620	214736	107497	85547.6	47389.5	107610	50689.3	52247.4	52954.1	45480.7	34922.7	18546	27860.9	20811.1	0	0	0	10445.2	22226	22999.4	81911.8	89412.7	104160	45535.3	31877.6	36309.8	8173.37	4962.9	0	0	0	0	0	0	0
Cluster_3333_neg	71262.2	17454	15294.8	44319.3	86359.3	47864.3	76510.5	60379	94689.4	58680.5	57985.1	48196.1	41131.4	59517.2	59138.1	93227	165748	229276	224045	422569	980194	1.33379e+06	2377391	3101130	2.74632e+06	2.08026e+06	1.31662e+06	972342	593050	319598	158573	121715	137053	116034	103299	99769.6	86007.9	77469.2
Cluster_3397_neg	131266	967726	2.01559e+06	360955	166571	59390.6	14216.3	18852.9	15893.2	0	4714.53	18737.6	18006.4	13856.9	0	0	0	0	0	0	74605.5	51069.5	186360	163402	105541	83073.1	16253.5	62419	15071.5	0	0	0	0	0	0	0	0	0
Cluster_3413_neg	48511.9	512544	1.16702e+06	193683	80583.7	25599.2	0	0	0	0	0	0	0	0	0	0	0	0	0	0	23620.6	15802.8	96422.3	87336.9	79617.8	63370.5	5909.51	31770.5	0	0	0	0	0	0	0	0	0	0
Cluster_3441_neg	111332	152553	45116.1	16166.5	0	0	0	0	0	0	0	0	0	0	0	0	0	0	0	0	0	0	0	0	0	0	0	0	0	0	0	0	0	0	0	0	0	0
Cluster_3475_neg	54826.5	382867	683574	181994	93506.4	53988.2	9801.1	11996.1	8131.35	0	4749.56	9960.39	0	7995.76	3295.57	0	0	0	0	0	54648.5	41938.4	149188	134357	75318.3	64748.7	8712.53	69619	16655.5	0	0	0	0	0	0	0	0	0
Cluster_3486_neg	0	132912	69343.5	33706.8	31434.5	0	0	0	0	0	0	0	0	0	0	0	0	0	0	0	0	0	0	6748.38	37458.3	23023	24897.3	16370.2	0	0	0	0	0	0	0	0	0	0
Cluster_3494_neg	336463	4228246	6939973	4.08728e+06	2.31145e+06	2.12097e+06	1.33523e+06	1.6794e+06	1.1485e+06	1.23459e+06	261816	1.18175e+06	423763	466122	500577	519223	356712	390829	282059	318976	179458	216233	189647	228801	469268	554080	587529	464727	397891	259804	372566	358136	283257	241809	218964	188635	201768	224379
Cluster_3511_neg	59846.8	1.03856e+06	1.89149e+06	1.19276e+06	551842	489497	348713	363259	253346	245668	53399	264720	95635.7	74349.9	109699	132330	65018.1	72742.1	49656.1	59544.2	53436.1	26335.5	55568	44415.6	103810	136769	117170	167482	73672.6	74567.5	72415.7	42505.1	65475.7	57894.2	46506.3	38263.6	72274.7	63485.5
Cluster_3523_neg	0	146648	42742.7	27623.2	10316.1	0	0	0	0	0	0	0	0	0	0	0	0	0	0	0	0	0	0	7996.66	15635	0	0	0	0	0	0	0	0	0	0	0	0	0
Cluster_3540_neg	0	141066	149184	86365.9	24583.6	9138.53	8967.79	0	0	0	0	0	0	0	0	0	0	0	0	0	0	0	0	6386.27	19827.1	39027.8	51606.5	0	0	0	0	0	0	0	0	0	0	0
Cluster_3549_neg	0	185399	131687	40853.5	17912.4	0	0	0	0	0	0	0	0	0	0	0	0	0	0	0	0	0	12284.7	20705.5	15991.7	9777.76	12339.5	15490.9	17108.4	0	0	0	0	0	0	0	0	0
Cluster_3619_neg	0	0	0	0	0	0	0	0	0	0	0	0	0	0	0	0	0	0	0	0	0	0	0	0	0	0	0	63826.4	172771	244473	203888	75730.2	37205	17220.4	0	0	0	0
Cluster_3631_neg	0	111290	233086	212216	276794	227216	84024	83757.3	84627.1	20322.8	0	0	0	0	14971.8	11552.4	0	6729.87	6261.87	0	0	0	0	0	0	0	0	0	0	0	0	0	0	0	0	0	0	0
Cluster_3647_neg	248456	572369	234246	57543	11226.4	37562.8	36551.1	26822	15381.3	5750.89	0	0	0	0	0	0	0	0	0	0	0	0	0	0	0	0	0	0	0	0	0	0	0	0	0	0	0	0
Cluster_3672_neg	46630.6	701245	543234	320482	96803.3	63182.1	25425.2	35437.4	17918.3	20665.6	12158.6	23620	35219	10938.9	9663.54	0	0	0	0	0	0	24915.8	67099.1	56180.9	78505.6	82615.3	146835	29318.4	0	0	0	0	0	0	0	0	0	0
Cluster_3721_neg	0	0	0	0	0	0	0	0	0	0	0	0	0	0	0	0	0	0	0	0	0	0	15239.3	24570.6	48779.1	75140.5	75943.2	77465.9	77661.5	117069	245489	157481	163072	89216	31959	8086.76	0	0
Cluster_3736_neg	180226	1.36981e+06	1.15989e+06	474574	241282	144878	108061	97407.2	80095	72164.4	85895.6	114206	103313	117958	186883	210266	298544	540644	630189	904006	775074	708691	1.0193e+06	2.085e+06	2.91905e+06	1574864	3.03569e+06	4.48777e+06	6.41394e+06	7621553	8919723	7967408	6.45095e+06	3480817	2.54917e+06	1.32061e+06	624703	350828
Cluster_3749_neg	0	0	0	0	0	0	0	0	0	0	0	0	0	0	0	0	0	0	0	0	9050.42	142573	256880	377467	562909	299396	320657	434843	261669	72604.7	37071.8	4963.95	0	0	0	0	0	0
Cluster_3779_neg	19747.4	462008	991841	851731	439237	328350	139472	93476.6	54901	23416.3	72992.2	239858	123796	106279	14090.8	9964.94	93489.1	51700.8	7730.64	21713.4	6268.81	0	0	0	0	0	0	0	0	0	0	0	0	12036.6	25501.4	10083.6	26461.6	20473.1
Cluster_3799_neg	0	149506	199891	128241	68704.9	45944.2	23666.3	31439.8	23485	8319.57	6062.67	12203.3	0	11529.5	7906.39	898.881	0	0	0	0	0	0	0	0	0	0	0	0	0	0	0	0	0	0	0	0	0	0
Cluster_3813_neg	45472.2	148050	77685.9	34523.1	33198.1	43939.3	191794	370709	808035	1.33286e+06	1982307	3.48908e+06	5.4621e+06	6421019	8365036	8095385	8866028	6568327	5.24372e+06	3.34303e+06	2.769e+06	1.85167e+06	1117441	922873	616523	319505	190165	115115	97372.9	69540.7	53937.7	16243.7	0	0	0	0	0	0
Cluster_3822_neg	10486.1	205573	139001	84524.6	40830.1	17224.7	20674.1	0	0	0	0	0	0	0	0	0	0	0	0	0	0	0	0	0	20337.4	24183.3	58004.3	0	0	0	0	0	0	0	0	0	0	0
Cluster_3834_neg	377172	2.2503e+06	696390	32478.7	11776.5	0	0	0	0	0	0	0	0	0	0	0	0	0	0	0	0	0	0	0	0	0	0	0	0	0	0	0	0	0	0	0	0	0
Cluster_3835_neg	58162.3	189492	59579.6	0	0	0	0	0	0	0	0	0	0	0	0	0	0	0	0	0	0	0	0	0	0	0	0	0	0	0	0	0	0	0	0	0	0	0
Cluster_3843_neg	354486	1.25894e+06	367982	19933.3	10208.6	5407.68	0	0	0	0	0	0	0	0	0	0	0	0	0	0	0	0	0	0	0	0	0	0	0	0	0	0	0	0	0	0	0	0
Cluster_3851_neg	0	65390.9	90523.8	26947.3	8908.71	0	0	0	0	0	0	0	0	0	0	0	0	0	0	5361.32	19981.7	8568.58	9058.33	11434.4	51865.9	126628	278169	368885	516136	406830	327589	181050	108145	35816.2	14429.2	51527.4	33958.4	29094.2
Cluster_3865_neg	135469	2156979	2.06584e+06	908534	401800	226675	108305	90382.4	56871	35653.4	8923.27	15276.3	8921.65	11719.8	31016.8	32726.4	80245	140096	241663	422695	386360	298191	333515	477001	1.25801e+06	1.11115e+06	4.20052e+06	7464011	9757384	9461324	6.05592e+06	5.49733e+06	2.97289e+06	1.27547e+06	620141	306914	144228	169045
Cluster_3878_neg	483091	598884	238165	102225	34120.8	0	0	0	0	0	0	0	0	0	0	0	0	0	0	0	0	0	0	0	0	0	0	0	0	0	0	0	0	0	0	0	0	0
Cluster_3922_neg	128294	2188911	3.72469e+06	2.00199e+06	944918	1125656	600506	635494	586948	448728	149389	516339	186642	126650	224376	229111	157183	123484	120202	103156	90892.4	66179.9	92325.1	86673.8	220211	293042	282039	326666	178362	125248	155288	155761	108850	109199	81609.6	65051.1	58669.8	60729.5
Cluster_3936_neg	43879.8	1.30775e+06	2.27082e+06	1.20534e+06	611223	572468	360555	367641	271564	243759	79549.8	254152	86722	94479.6	115819	100732	68010.5	67675.4	71922.7	63558.3	45092.1	29251.8	35391.8	43155.6	126200	162046	145310	169640	95324.1	102953	107471	70598.7	46876.5	28678.6	69751.3	54219.5	71980	84980.3
Cluster_3951_neg	0	122404	202339	128871	49981.6	44927.3	20347.8	23594.1	22998.2	0	0	0	0	0	0	0	0	0	0	0	0	0	0	0	0	0	0	0	0	0	0	0	0	0	0	0	0	0
Cluster_3993_neg	0	164857	258514	128393	51985.3	29041.6	22717.4	24276.9	27702.7	0	0	0	0	0	0	0	0	0	0	0	0	0	0	0	0	0	0	0	0	0	0	0	0	0	0	0	0	0
Cluster_4025_neg	20364.9	68909.8	105483	30360.2	5612.23	0	0	0	0	0	0	0	0	0	0	0	0	0	0	0	0	0	0	0	0	0	0	0	0	0	0	0	0	0	0	0	0	0
Cluster_4057_neg	22628.6	335426	473880	353254	236495	171438	130759	128229	72085.1	35821.8	20779.8	114704	52758.6	69049.4	10208.7	19800.2	11332.7	0	7631.63	4451.93	0	0	0	0	0	16767.8	12896.3	0	0	0	0	0	0	0	0	0	0	0
Cluster_4065_neg	212269	1123885	515970	47413.5	51908.5	0	0	0	0	0	0	0	0	0	0	0	0	0	0	0	0	0	0	0	0	0	0	0	0	0	0	0	0	0	0	0	0	0
Cluster_4066_neg	752502	3429613	958112	145155	0	0	0	0	0	0	0	0	0	0	0	0	0	0	0	0	0	0	0	0	0	0	0	0	0	0	0	0	0	0	0	0	0	0
Cluster_4067_neg	91147.2	276402	74838.6	0	0	0	0	0	0	0	0	0	0	0	0	0	0	0	0	0	0	0	0	0	0	0	0	0	0	0	0	0	0	0	0	0	0	0
Cluster_4074_neg	0	162037	243289	153537	235859	112485	59999.7	25339.6	31679.6	28121.8	15346.5	35557.9	23678.8	20854.6	4281.78	10807.5	0	0	0	0	0	0	0	0	0	0	0	0	0	0	0	0	0	0	0	0	0	0
Cluster_4120_neg	131893	72626.1	11310.1	6025.1	0	0	0	0	0	0	0	0	0	0	0	0	0	0	0	0	0	0	0	0	0	0	0	0	0	0	0	0	0	0	0	0	0	0
Cluster_4121_neg	151035	157940	44914.3	15628.7	0	0	0	0	0	0	0	0	0	0	0	0	0	0	0	0	0	0	0	0	0	0	0	0	0	0	0	0	0	0	0	0	0	0
Cluster_4183_neg	985106	2.3458e+06	1139174	373220	240159	59214.2	22120.1	173740	139750	60915.9	20155.8	38714.2	32509.5	16789.6	36414	4891.92	9059.68	0	0	0	0	0	0	0	0	0	0	0	0	0	0	0	0	0	0	0	0	0
Cluster_4208_neg	397979	1.18886e+06	312501	91953.3	8285.47	0	0	0	0	0	0	0	0	0	0	0	0	0	0	0	0	0	0	0	0	0	0	0	0	11162.8	31163.9	23695.5	0	0	0	0	0	0
Cluster_4265_neg	2.4192e+06	5922173	2.06041e+06	382748	81890.1	26796.8	6016.69	0	0	0	0	0	0	0	0	0	0	0	0	0	0	0	0	0	0	44351.5	11049.4	0	0	0	0	0	0	0	506.398	43507.9	16077.3	0
Cluster_4270_neg	16300000	42600000	14500000	3409009	1.13625e+06	464134	289684	198336	221963	147840	130538	118690	100076	123196	160728	150270	172919	123673	213733	223845	202711	198093	196361	142212	71122.6	101073	51980.8	59559.5	127915	127424	75856.3	65043.5	73184.8	100130	99036.7	86034.6	126374	110806
Cluster_4348_neg	78645.9	791474	280236	27770.8	0	0	0	0	0	0	0	0	0	0	0	0	0	0	0	0	0	0	0	0	0	0	0	0	0	0	0	0	0	0	0	0	0	0
Cluster_4363_neg	46184.6	159594	29646.2	0	0	0	0	0	0	0	0	0	0	0	0	0	0	0	0	0	0	0	0	0	0	0	0	0	0	0	0	0	0	0	0	0	0	0
Cluster_4393_neg	0	0	0	0	0	0	0	0	0	0	0	0	0	0	0	0	0	0	0	0	0	0	0	0	26731.5	35116.7	39061.7	19403.1	11702.2	18461	8415.92	13747.1	13621	17785.9	13650.5	24162.2	30030	47901.7
Cluster_4395_neg	78144.3	292014	160317	0	0	0	0	0	0	0	0	0	0	0	0	0	0	0	0	0	0	0	0	0	0	0	0	0	0	0	0	0	0	0	0	0	0	0
Cluster_4445_neg	50477.9	464437	64716.5	0	0	0	0	0	0	0	0	0	0	0	0	0	0	0	0	0	0	0	0	0	0	0	0	0	0	0	0	0	0	0	0	0	0	0
Cluster_4446_neg	66932.8	153410	10420.8	0	0	0	0	0	0	0	0	0	0	0	0	0	0	0	0	0	0	0	0	0	0	0	0	0	0	0	0	0	0	0	0	0	0	0
Cluster_4467_neg	445092	1188886	491765	105548	43451.6	8935.08	0	0	0	0	0	0	0	0	0	0	0	0	0	0	0	0	0	0	0	0	0	0	0	0	0	0	0	0	0	0	0	0
Cluster_4481_neg	107453	245971	49760.3	0	0	0	0	0	0	0	0	0	0	0	0	0	0	0	0	0	0	0	0	0	0	0	0	0	0	0	0	0	0	0	0	0	0	0
Cluster_4487_neg	278049	946525	245499	23321.8	8341.64	0	0	0	0	0	0	0	0	0	0	0	0	0	0	0	0	0	0	0	0	0	0	0	0	0	0	0	0	0	0	0	0	0
Cluster_4488_neg	280075	866747	181345	53641.3	6672.81	0	0	0	0	0	0	0	0	0	0	0	0	0	0	0	0	0	0	0	0	0	0	0	0	0	0	0	0	0	0	0	0	0
Cluster_4489_neg	0	0	0	0	0	0	0	0	0	0	0	0	0	0	3081.3	14675	20219.2	18427.6	20202	48109.4	24973.1	5527.28	0	0	0	0	0	0	0	0	0	0	0	0	0	0	0	0
Cluster_4503_neg	1.53869e+06	3920059	1189898	219577	55919.3	0	0	0	0	0	0	0	0	0	0	0	0	0	0	0	0	0	0	0	0	0	0	0	0	0	0	0	0	0	0	0	0	0
Cluster_4504_neg	11800000	35500000	11700000	2.59307e+06	776599	227316	100180	60300.8	43511.9	24964.3	28632.7	31925.8	24232.8	28107.7	34090	29434.8	63002.6	26704.3	24019.2	33646.6	24572.6	27036.4	28766.4	44256.4	42558.8	13350.2	6464.29	12292.2	35314.7	26212.9	19528.2	12225.5	14657.7	16881.5	10036	14674.8	20927	43826.6
Cluster_4537_neg	42997	850094	1.40776e+06	730262	370284	382138	211667	240531	219536	177075	29242.6	162093	51038.4	43361	75653.1	82926.2	50011.3	44046.7	29776.8	38063.9	18019.4	18497.5	10472.1	36645.8	95882	122612	85818.8	147869	67098.9	39607.6	105607	59674.6	26790.1	27895.5	28370.2	52108	85510.3	76243.4
Cluster_4552_neg	7313.92	912338	1.49139e+06	827791	388572	376251	209745	213231	153958	173834	58866	147226	111647	80047.8	87845.6	75006.1	50031.5	19798.9	39637.6	44213.7	37229.2	16990.5	7067.13	33319.1	100687	88329.4	98773.9	105698	59053.5	54294.7	55104.7	64507.5	51272.6	32585.8	30880.3	29398.9	87127.8	78886.9
Cluster_4587_neg	67174.2	806007	246590	14849	0	0	0	0	0	0	0	0	0	0	0	0	0	0	0	0	0	0	0	0	0	0	0	0	0	0	0	0	0	0	0	0	0	0
Cluster_4637_neg	0	157809	278386	197071	111975	52852.2	54867.8	39715.5	48566.6	14767.7	0	28949.8	31007.1	12908.6	7388.06	17892.9	0	0	0	0	0	0	0	0	0	0	0	0	0	0	0	0	0	0	0	0	0	0
Cluster_4643_neg	183423	978070	416272	38602.2	21061.8	0	0	0	0	0	0	0	0	0	0	5471.65	9198.11	0	0	0	0	0	0	0	0	0	0	0	0	0	0	0	0	0	0	0	0	0
Cluster_4644_neg	1.2431e+06	8767855	4.08768e+06	531307	215371	36286.4	20785	44190.1	27471.2	39930	17892	0	0	0	0	0	0	0	0	0	0	8784.53	13233.9	11941.1	0	0	0	0	0	0	0	0	0	0	0	0	0	0
Cluster_4662_neg	165796	1.05993e+06	258923	40344.5	0	0	0	0	0	0	0	0	0	0	0	0	0	0	0	0	0	0	0	0	0	0	0	0	0	0	0	0	0	0	0	0	0	0
Cluster_4665_neg	2.16302e+06	6.34023e+06	1.84016e+06	339029	55150.9	11473.1	0	0	0	0	0	0	0	0	0	0	0	0	0	0	0	0	0	0	0	0	0	0	0	0	0	0	0	0	0	0	0	0
Cluster_4666_neg	196513	642270	205825	17791.6	0	0	0	0	0	0	0	0	0	0	0	0	0	0	0	0	0	0	0	0	0	0	0	0	0	0	0	0	0	0	0	0	0	0
Cluster_4683_neg	194517	914232	247411	23319.6	0	0	0	0	0	0	0	0	0	0	0	0	0	0	0	0	0	0	0	0	0	0	0	0	0	0	0	0	0	0	0	0	0	0
Cluster_4698_neg	102153	257654	249149	58893	0	0	0	0	0	0	0	0	0	0	0	0	0	0	0	0	0	0	0	0	0	0	0	0	0	0	0	0	0	0	0	0	0	0
Cluster_4723_neg	0	29059.6	21601.4	0	0	0	0	0	0	0	0	15843.8	7430.41	24155.7	36407	65383.1	103350	92015.4	136962	129816	100151	51962.8	25039.8	80650.8	0	0	0	0	0	0	0	0	0	0	0	8237.1	41271.4	49963.5
Cluster_4754_neg	506613	1168530	295294	73677.6	9774.91	0	0	0	0	0	0	0	0	0	0	0	0	0	0	0	0	0	0	0	0	0	0	0	0	0	0	0	0	0	0	0	0	0
Cluster_4764_neg	64136.6	272303	45184.3	0	0	0	0	0	0	0	0	0	0	0	0	0	0	0	0	0	0	0	0	0	0	0	0	0	0	0	0	0	0	0	0	0	0	0
Cluster_4812_neg	25906.9	7.30673e+06	5412853	743262	160675	25420.4	0	0	0	0	0	0	0	0	0	0	0	0	0	0	0	0	0	0	56940.3	33988.1	18472.9	0	0	0	0	0	0	0	0	0	0	0
Cluster_4819_neg	497016	2.94632e+06	840324	67654.8	12885.2	0	0	0	0	0	0	0	0	0	0	0	0	0	0	0	0	0	0	0	0	0	0	0	0	0	0	0	0	0	0	0	0	0
Cluster_4839_neg	291159	2.68459e+06	515158	40539.1	15509.3	15069.1	24402.6	34677.1	0	0	0	0	0	0	0	0	0	0	0	0	0	0	0	0	0	0	0	0	0	0	0	0	0	0	0	0	0	0
Cluster_4891_neg	0	778441	1.15803e+06	688408	293237	256887	184628	179536	168241	132896	26800.6	122793	84293.1	61431.8	54230.3	37284.1	44979.7	34970.3	33427.2	30812.3	12683.1	10084.3	0	24878.6	62931	84747.8	65014.2	103431	55869.4	40591.6	47608.7	27085.8	23649.7	36390.6	19208.8	26189	46412.3	58183.3
Cluster_4898_neg	30353.9	1.16257e+06	1747281	875174	384485	355074	277997	248857	207377	185621	58623.6	173399	71854.8	55755.1	82361.5	71368.9	38999.3	30286.1	14352.1	45597.8	18248.7	13975.7	0	53861.7	104740	119289	107299	113724	70789.8	62404.8	78974.8	69914.8	48952.8	55638.5	55720.4	47493.3	64926.1	85506.8
Cluster_4906_neg	0	422439	787757	366575	131464	161122	100959	122045	76972.5	71031.5	0	64004.5	55449.8	33880.9	35052.9	31695.7	0	0	0	0	0	0	0	0	21098.3	35095.5	16588.7	50078.4	31332.2	0	0	0	0	0	0	0	12625.7	8288.28
Cluster_4913_neg	342760	1.06286e+06	407530	34501.7	0	0	0	0	0	0	0	0	0	0	0	0	0	0	0	0	0	0	0	0	0	0	0	0	0	0	0	0	0	0	0	0	0	0
Cluster_4916_neg	0	55791.1	108537	35809.6	48652.2	0	0	0	0	0	0	0	0	0	0	0	0	0	0	0	0	0	0	0	0	0	0	0	0	0	0	0	0	0	0	0	0	0
Cluster_4938_neg	0	0	0	0	0	0	0	0	0	0	0	0	0	0	7571	38916.7	63096.2	51901.1	49233.8	18450.2	27532.4	12468.4	0	0	0	0	0	0	0	0	0	0	0	0	0	0	0	0
Cluster_4944_neg	86506.3	547126	190361	15088.9	0	0	0	0	0	0	0	0	0	0	0	0	0	0	0	0	0	0	0	0	0	0	0	0	0	0	0	0	0	0	0	0	0	0
Cluster_4945_neg	0	1.07289e+06	1027664	152556	23472.1	0	0	0	0	0	0	0	0	0	0	0	0	0	0	0	0	0	0	0	0	0	0	0	0	0	0	0	0	0	0	0	0	0
Cluster_4980_neg	0	164858	213850	160080	60965.7	58502.4	41157.1	23988.2	20893.5	33459.1	0	46414.2	43866.7	17948.3	0	0	0	0	0	0	0	0	0	0	0	0	0	0	0	0	0	0	0	0	0	0	0	0
Cluster_4988_neg	59688.7	46076.3	55409.7	296028	208496	208383	133982	123717	98821.9	98167.2	67099.3	244845	233284	182132	161346	133330	16621.9	20340.8	23399.1	0	0	0	0	0	0	0	0	0	0	0	0	0	0	0	18380.2	163137	539757	1.2458e+06
Cluster_4998_neg	0	209898	407723	162908	121316	78427.8	62855.3	50114	50739.6	24273.7	0	49864.6	20561.9	20308.5	8481.61	12099.9	0	0	0	0	0	0	0	0	0	0	0	0	0	0	0	0	0	0	0	0	0	0
Cluster_5028_neg	47392.3	3.82791e+06	3.27085e+06	544398	118267	10633.4	0	0	0	0	0	0	0	0	0	0	0	0	0	0	0	0	0	0	17229.1	27563.1	0	0	0	0	0	0	0	0	0	0	0	0
Cluster_5032_neg	0	352720	447590	296383	144803	104331	51692.5	70007.8	76044.8	90783.7	0	47632.5	28418.8	30691.4	13870.8	10661.6	0	0	0	0	0	0	0	0	0	23702.1	12760.6	50458	17639.8	0	0	0	0	0	0	0	0	0
Cluster_5040_neg	0	1.16423e+06	998556	171640	22116.4	0	0	0	0	0	0	0	0	0	0	0	0	0	0	0	0	0	0	0	0	0	0	0	0	0	0	0	0	0	0	0	0	0
Cluster_5056_neg	120027	401270	95396.2	0	0	0	0	0	0	0	0	0	0	0	0	0	0	0	0	0	0	0	0	0	0	0	0	0	0	0	0	0	0	0	0	0	0	0
Cluster_5088_neg	0	1393555	934064	201052	21593.1	0	0	0	0	0	0	0	0	0	0	0	0	0	0	0	0	0	0	0	0	0	0	0	0	0	0	0	0	0	0	0	0	0
Cluster_5149_neg	0	459406	527473	84953.3	0	0	0	0	0	0	0	0	0	0	0	0	0	0	0	0	0	0	0	0	0	0	0	0	0	0	0	0	0	0	0	0	0	0
Cluster_5238_neg	0	202932	417891	207323	57550.9	96169.8	57428.2	59260.7	43950.3	20910.1	0	30900.7	12825.8	0	0	0	0	0	0	0	0	0	0	0	0	0	0	0	0	0	0	0	0	0	0	0	0	0
Cluster_5330_neg	0	606752	474399	63567.4	0	0	0	0	0	0	0	0	0	0	0	0	0	0	0	0	0	0	0	0	0	0	0	0	0	0	0	0	0	0	0	0	0	0
Cluster_5346_neg	0	6315.55	53287.5	69837.6	129318	71926.3	92968.4	65446.8	27316.4	5036.75	0	0	0	0	0	0	0	0	0	0	0	0	0	0	0	0	0	0	0	0	0	0	0	0	0	0	0	0
Cluster_5360_neg	0	348095	550355	270770	144423	109407	53932.9	78127.9	91328.8	35691.7	0	46522.5	47000.9	21602.9	17338.8	16651.3	0	0	0	0	0	0	0	0	0	0	0	34305.2	27300.1	6490.54	0	0	0	0	0	0	0	0
Cluster_5448_neg	0	0	0	0	0	0	0	0	0	0	0	0	0	0	0	0	0	0	0	0	0	0	33893.8	53368.4	36875.5	23826	59791.4	14421.3	0	0	0	0	0	0	0	0	0	0
Cluster_5562_neg	0	229227	576292	312366	57126.6	23890.2	13654.1	14547.4	7247.28	0	7219.21	24926.7	10866.5	8663.22	10277.3	11717.5	12980.1	0	0	0	0	17123.5	11040.7	7638.45	21218	14381.7	20233.8	26024.3	22213.9	21174.3	0	0	0	0	0	0	0	0
Cluster_5576_neg	0	0	35385.5	221571	116638	62177.9	15885	0	0	0	0	0	0	0	0	0	0	0	0	0	0	0	0	0	0	0	0	0	0	0	0	0	0	0	0	0	0	0
Cluster_5622_neg	0	387885	680719	287100	130226	164958	97348.4	85385.2	84100.8	47984.4	0	55381.4	65676.2	27333.1	2306.65	0	0	0	0	0	0	0	0	0	0	12869.4	13628.4	40666.6	0	0	0	0	0	0	0	0	0	0
Cluster_5643_neg	0	364793	511285	204712	98837.6	144912	83019.8	66052.2	73156.3	61589.7	0	41117.9	28882.9	23532.9	0	0	0	0	0	0	0	0	0	0	0	0	0	0	0	0	0	0	0	0	0	0	0	0
Cluster_5655_neg	0	17958.3	12006.6	11465.6	0	8432.88	15950.7	12293.5	19420.3	14089.2	13553.8	19995.2	39833.9	89080.5	230108	336487	683235	678864	766144	559655	443054	166782	21666.6	27654.3	17735.3	24462.3	20048.3	25956.7	110487	318671	699146	833988	721604	695779	497080	406856	401014	392595
Cluster_5758_neg	0	0	0	0	0	0	0	0	0	0	0	0	0	0	0	13485.1	44070.9	41736.4	123656	109831	104864	92316.2	69182.8	61578.8	32879.2	12490.7	13404	9082.09	22871.8	127088	304112	362198	325116	267008	191379	139248	105424	94096.2
Cluster_5770_neg	23452.1	225446	46858.4	1862438	1.31512e+06	412872	148534	20238	0	0	0	0	0	0	0	0	0	0	0	0	0	0	0	0	0	0	0	0	0	0	0	0	0	0	0	0	0	0
Cluster_5802_neg	0	235429	319436	184839	73777	43422.4	33468.7	35253.7	24737.2	16735.8	0	0	0	0	0	0	0	0	0	0	0	0	0	0	0	0	0	0	0	0	0	0	0	0	0	0	0	0
Cluster_5832_neg	13686.1	25822.4	48393.3	1520757	483014	34045.3	52683.4	25265.5	15915.5	11816	0	0	0	0	16905.3	30396.7	30458	28236.1	27020.6	0	10242.4	9748.73	20214.6	6618.27	20390.6	0	0	0	0	0	0	0	0	0	0	0	0	0
Cluster_5849_neg	5280.65	5624.99	27428.4	349792	9340843	7.5916e+06	2796358	924434	206221	145616	47550.2	55437.9	53906.4	41333.9	36443.8	62571.7	133197	68080.1	22575.3	18966.9	9118.63	21058.8	21935.1	51160	89547	35998.4	72761.8	50810.5	61393.6	50312.8	79970.6	84015.8	87068.2	79760.6	81169.2	82300.6	62100.2	44494
Cluster_5879_neg	0	0	0	0	19658.4	478270	260907	21293.2	11218.4	0	0	0	0	0	0	19717.4	14398.3	12058.8	15122.3	7088.8	13735.9	0	0	0	0	0	0	0	0	0	0	0	0	0	0	0	0	0
Cluster_5892_neg	0	0	0	0	0	0	0	497390	385632	244451	0	0	0	0	0	0	0	0	0	0	0	0	0	20065.1	68344.1	0	0	0	0	0	0	0	0	0	0	0	0	0
Cluster_6044_neg	10305.9	20070.6	510015	71945	48054.7	94538.5	301427	5902591	3.52987e+06	1.84686e+06	0	0	0	0	0	0	0	0	20432	58349	32388.9	35906.8	52829.1	48128.7	380958	0	0	5830.13	13879.2	70658.1	0	0	0	0	0	0	0	0
Cluster_6076_neg	20658.3	36729.5	41301.5	191253	134791	20263.9	70903	156367	1.79059e+06	864109	0	0	0	0	0	0	0	0	17875.8	15222.4	19412.1	0	29305.3	112518	442405	0	0	0	0	0	0	0	0	0	0	0	0	0
Cluster_6087_neg	0	0	0	0	0	0	0	0	88386.7	38779.8	22332.5	0	6682.07	17113.6	43097.8	31875.2	40791.1	131926	239850	398651	387523	724156	854975	15923.5	4218.82	26041.1	37921.5	11245.2	8342.37	15396.4	21967.2	54214.7	12833	27354.3	41177.8	67675.9	36725.2	28104.4
Cluster_6171_neg	7423.11	128903	191554	716820	408844	422039	720295	848397	918188	711925	2.01475e+06	1468919	1.3728e+06	883029	607424	538448	684644	1.10233e+06	714851	622199	580412	406324	520994	420423	854433	1.31971e+06	868280	531198	502008	528204	466203	243742	92312.8	59888.8	27996.7	20894.5	0	0
Cluster_6237_neg	0	0	68589.3	435524	0	6044.67	41254.4	3657812	2.50051e+06	1.73161e+06	0	0	0	0	0	0	0	0	9719.41	10366.2	0	7984.98	36342.7	49981.3	274208	0	0	0	0	0	0	0	0	0	0	0	0	0
Cluster_6249_neg	0	0	26693.9	142878	48498.2	19953.6	0	225353	158915	107670	0	0	0	0	0	0	0	0	5665.16	41188.4	75382.9	565740	559885	726490	121928	0	0	0	0	0	0	0	0	0	0	0	0	0
Cluster_6250_neg	0	0	0	0	0	0	0	0	0	0	0	0	0	0	0	0	0	0	0	0	0	0	5095.92	48178.1	66804.6	27965.1	18284.1	24975.9	38535.5	58061.5	90441.2	86612.3	46878.5	16852.1	0	0	0	0
Cluster_6258_neg	0	0	0	0	50078	28619.8	96208.5	0	0	0	0	0	0	0	0	0	0	0	0	0	0	0	0	0	0	0	0	0	0	0	0	0	0	0	0	0	0	0
Cluster_6261_neg	430172	1.92261e+06	1.54396e+06	496973	223004	72483.4	59071.5	62519.2	51280.2	32211.7	28238.8	44557.4	50378.1	51627.2	156269	270478	324863	614514	902762	946488	1.25068e+06	1.42456e+06	1.91589e+06	3400534	5366532	6.46948e+06	7.99946e+06	9336076	10400000	13300000	17800000	17500000	11600000	6.46062e+06	4.25782e+06	2.29759e+06	1.00442e+06	507146
Cluster_6325_neg	0	0	0	51568.2	454302	289956	127220	7126.93	73574.5	266691	0	0	0	0	0	0	0	0	0	0	0	0	10350.9	51059.8	212776	0	0	0	0	0	0	0	0	0	0	63533.1	15258.9	0
Cluster_6401_neg	504914	255529	51699.8	1.78355e+06	83852.1	0	11182.4	340905	5454916	3469491	0	0	0	0	0	0	0	0	24229	24088.3	44548.6	189181	113453	577924	898285	0	0	0	0	0	8645.5	38046.6	35643.2	9789.08	0	0	0	0
Cluster_6402_neg	0	106082	71884.1	20385.1	0	0	0	0	0	0	0	0	0	0	0	0	0	18795.9	31099.7	35940.3	76559.9	44252.1	87153	287670	423179	444180	520948	554131	997175	1.08586e+06	1290737	1.63104e+06	830115	674178	350133	165950	24819.9	31570.4
Cluster_6415_neg	444961	769813	366110	398866	307320	109437	1.06722e+06	993392	579545	888490	62218.4	38639.9	73007.1	111116	415502	403868	542215	752131	1.12109e+06	4.05209e+06	9200799	20900000	18200000	34400000	885883	44751.1	30683.6	26958.4	23708.2	38717.6	48664.9	67600.5	39669.1	108214	19855.1	398042	208510	60914.7
Cluster_6500_neg	0	0	441.666	59735.9	528033	299453	43431.3	8321.07	0	0	0	0	0	0	0	0	0	0	0	0	0	0	0	0	0	0	0	0	0	0	0	0	0	0	0	0	0	0
Cluster_6602_neg	0	0	0	0	0	0	0	0	0	0	0	0	0	0	0	0	0	0	0	0	0	4645.96	11069.8	12099.4	62452.7	71763.3	132308	166605	211781	235666	351616	305636	235122	42770	19016.7	6441.35	0	0
Cluster_6794_neg	0	0	0	0	0	0	0	0	0	0	0	0	0	0	0	0	0	0	0	0	0	0	0	0	0	0	0	0	0	69634.3	99977.4	131321	67998.8	12439.8	0	0	0	0
Cluster_6795_neg	0	0	0	407931	369707	22186.7	74434.1	206060	47962.3	0	0	0	0	0	0	0	0	0	45222.6	219607	422386	1.31411e+06	1.44947e+06	4.04241e+06	0	0	0	0	0	0	0	0	0	0	0	0	0	0
Cluster_6928_neg	76976.7	8389.9	12609.6	33180.8	11633.8	0	0	301021	397544	86456.7	0	0	0	0	0	29036.9	36026	0	57750.9	27142.2	104335	228541	401396	2.00373e+06	0	0	0	0	0	0	0	0	0	0	0	0	0	0
Cluster_6938_neg	0	0	0	0	0	0	0	0	0	0	0	0	0	0	0	0	0	0	0	0	0	0	0	12970.2	40868.8	30516.4	55438.4	46350.2	38170.4	50353.1	36259.4	29709.7	19884.1	80810.1	86025.9	112800	351011	1150142
Cluster_7166_neg	0	0	0	0	0	0	0	0	0	0	0	0	0	0	0	0	0	0	0	0	0	0	0	5421.51	21698.9	41878	38215.4	0	0	121278	349607	494296	352485	83645.6	0	0	0	0
Cluster_7269_neg	3.74375e+06	1.43938e+06	667374	754398	467069	407763	41840	154834	20245	238277	0	0	0	0	0	0	0	0	0	0	0	18699.5	24386.8	47455.6	30416.2	0	0	0	0	0	0	0	0	0	0	122348	10502.3	0
Cluster_7383_neg	0	0	0	0	0	0	0	0	0	0	0	0	0	0	0	0	21275.6	48732.1	63186.5	57611.8	29737.8	3612.43	0	0	0	0	0	0	0	0	0	0	0	0	0	0	0	0
Cluster_7437_neg	12682.9	13635.7	10519.7	106492	71044.6	69007.9	68336.4	64736	71627.5	52385.3	34728.3	61108.2	18178.1	21451.4	46185.3	23339.7	20793.8	32213.3	12606.1	32326.5	21033.9	20866.3	36705.7	47851.2	81742.2	0	8833.79	14964.3	17143.3	23737.2	7339.21	17886.1	0	0	0	0	0	0
Cluster_7550_neg	0	0	0	0	0	0	0	0	0	0	0	0	0	0	0	0	0	0	0	0	0	0	0	7656.85	20672.3	12896.6	26323.6	22826.8	21056.1	86081.9	85869.4	241139	24966.6	49311.2	43975.2	126364	553352	3.27261e+06
Cluster_7614_neg	0	0	0	0	0	0	0	0	0	0	0	0	0	0	0	0	0	0	0	0	0	0	0	0	0	0	0	0	0	0	0	0	0	50404.7	44441	87554.3	9845.87	294271
Cluster_7802_neg	0	0	0	0	0	0	0	0	0	0	0	0	0	0	0	0	0	0	0	0	0	0	0	0	0	0	27775.9	26002.3	0	0	0	0	0	0	13518.2	55126.8	0	0
Cluster_7942_neg	46530.5	53964	37812.9	138158	134734	119476	77777.1	55466.2	56336.8	112352	46122.4	52168.4	30496.8	12189.4	28271.9	33862.2	17928.2	36461.9	51258.2	39887.8	52703.7	44756.8	68304.2	109393	165062	19043.9	25997.2	22341	29585.7	31613.5	22209.2	32063.4	0	0	0	0	0	0
Cluster_7961_neg	0	0	0	0	0	0	0	4330.45	8215.57	0	0	0	0	0	0	0	30522.6	58375.2	120880	157573	140098	111079	36768	15183	114917	100306	84678.5	76090.2	97978.3	117432	113487	97029.4	55111.8	28183.5	0	0	0	0

## Sheet: Data S2
Data S2. Small molecules that could be annotated to a specific compound using chemical standards. Column names indicate theoretical molecular weight calculated based on the reference proteins.
Small molecule	5.19 mDa	4.46 mDa	3.83 mDa	3.30 mDa	2.84 mDa	2.44 mDa	2.10 mDa	1.80 mDa	1.55 mDa	1.33 mDa	1.15 mDa	986.12 kDa	847.92 kDa	729.08 kDa	626.90 kDa	539.04 kDa	463.49 kDa	398.53 kDa	342.67 kDa	294.65 kDa	253.35 kDa	217.84 kDa	187.31 kDa	161.06 kDa	138.49 kDa	119.08 kDa	102.39 kDa	88.04 kDa	75.7 kDa	65.09 kDa	55.97 kDa	48.12 kDa	41.38 kDa	35.58 kDa	30.6 kDa	26.31 kDa	22.62 kDa	19.45 kDa
Biotin	0	0	0	0	0	0	0	0	0	0	0	0	2433.53	1553.15	12366.9	28328.3	46911	63541.2	35472.1	24304	8429.81	5478.25	0	0	0	13067.7	45276.4	62025	51408	75732.8	55916.7	33690.3	30595.9	24846.4	0	0	0	0
2',3'-cyclic guanosine monophosphate	45192.8	143130	107661	60484.4	60672.3	12875.7	60338.2	39230.1	61716.5	57931.6	54446.5	57733.1	59294.3	38721.6	21060.6	29335.8	0	0	0	0	0	0	0	0	0	0	0	0	0	0	0	0	0	0	0	129732	857295	1.96825e+06
2'-Deoxyadenosine-5'-monophosphate	0	0	0	0	10648.4	22475.1	5701.03	13194.2	15694.3	17613.7	12550	20135	9117.45	18599.4	5393.79	12593.4	0	7697.96	9472.02	0	0	0	0	0	0	0	0	0	0	0	0	0	0	0	0	0	0	0
2'-Deoxyguanosine-5'-monophosphate	556643	6643429	10800000	3.99984e+06	2193518	1.75619e+06	1.56467e+06	1.17976e+06	916758	909322	285309	744431	383639	526643	294902	327541	417404	299032	253508	112691	113400	137727	85353.4	120080	367519	243629	196527	518172	472220	307483	287225	358624	293236	140686	129889	83100.2	147676	93874.8
2-Methylglutaric acid	73005.2	2156079	2.21846e+06	656913	274744	104616	62025.9	34055.4	44211.2	11183.6	19594.8	23099	21138.2	10112.2	13375.6	19415.9	27869.7	19549.2	0	0	0	0	0	0	0	0	0	0	0	0	0	0	0	0	0	0	0	0
3',5'-cyclic guanosine monophosphate	0	0	0	0	0	0	0	0	0	0	0	0	0	0	0	0	0	0	0	0	0	0	0	0	0	0	0	0	0	0	0	0	0	0	0	167143	1.28466e+06	2.35156e+06
3'-Hydroxy-3'-Methylglutaric acid	0	0	0	0	0	0	0	0	0	0	0	0	0	0	0	0	0	0	0	0	0	0	0	0	0	0	0	0	0	0	0	0	0	0	6983.77	4779.86	0	0
5'-Deoxy-5'-methylthioadenosine	246818	835144	667010	293731	182789	146016	251880	329703	355891	319845	320383	260444	198172	150970	123728	162832	342519	702411	990102	987093	883767	938234	1.03325e+06	958878	895910	694781	496038	397385	318632	308242	267258	293205	329226	414544	476552	523310	693642	903834
Adenosine	67100000	607000000	564000000	256000000	163000000	91200000	69200000	54100000	51100000	45900000	66100000	57200000	46600000	38800000	38500000	35100000	32400000	26400000	25800000	29500000	44600000	72900000	104000000	145000000	147000000	137000000	137000000	128000000	102000000	45100000	340340	242453	137802	84854.9	42206.5	55868.6	100153	60901.6
3',5'-cyclic adenosine monophosphate	0	0	0	0	0	0	0	0	0	0	0	0	0	0	0	0	0	0	0	0	0	0	0	0	0	0	0	0	0	0	0	0	0	0	72024.3	584420	1.17103e+06	1.12988e+06
Adenosine-5'-monophosphate	12400000	33500000	29100000	35600000	19100000	17000000	9562779	12400000	9564536	8645609	5.60029e+06	6293899	7044669	5179412	5.62876e+06	6.2795e+06	2.34245e+06	5012671	3.03159e+06	3.42503e+06	2.74355e+06	2.57019e+06	1.64611e+06	2219948	4000315	5096550	5149978	5.71642e+06	5328489	3441962	4615414	3.74472e+06	2.57907e+06	1961871	2.09172e+06	2.57392e+06	2.69144e+06	3.45552e+06
Adenylosuccinic acid	32727.2	113347	56762.6	0	0	0	0	0	0	0	0	0	0	0	0	0	0	0	0	0	0	0	0	0	0	0	0	0	0	0	0	0	0	0	0	0	0	0
Ala-Ile	0	0	0	0	0	0	0	12713	9169.29	0	0	0	0	0	0	0	0	0	0	0	0	0	0	0	0	0	0	0	0	0	0	0	0	0	0	0	0	0
Ala-Leu	920.434	80600.4	84444.9	45318	74624.5	115293	165820	150729	115492	77859.6	132370	94739.9	145068	185099	226581	315296	464280	542164	922345	980214	793930	578321	201011	98808.8	182265	312887	387717	342390	321692	448219	248841	178701	109664	37509.5	21891.8	5878.93	0	0
Ala-Phe	0	0	0	0	0	9272.3	26477.5	31760.5	40283.3	8146.94	17357.6	0	0	0	0	0	9946.2	26616.1	37823.5	38702	26089.2	15384.6	0	0	0	0	0	0	0	0	0	0	0	0	0	0	0	0
Arg-Leu	0	0	64101.8	49029.4	89339.1	97699.4	109044	154478	93010.6	26278.5	48104.7	42741.1	9828.91	0	0	0	0	0	0	0	0	0	0	0	0	0	0	0	0	0	0	0	0	0	0	0	0	0
Arg-Phe	0	0	0	0	10833.5	10817	36696.7	57699.8	30592.3	26360.8	17459.6	15448	9091.07	24254.3	55695.1	98710	130861	148540	132622	116175	69398.4	57175.3	24349.6	10899.8	0	0	0	0	0	0	0	0	0	0	0	0	0	0
Asn-Ile	0	0	0	0	0	0	0	0	0	0	0	0	0	0	0	0	0	0	0	0	5385.12	7180.93	7951.36	0	0	0	0	0	0	0	0	0	0	0	0	0	0	0
Asn-Leu	0	0	0	0	0	0	15429.7	39729.2	29246	0	0	0	0	0	0	0	0	0	0	0	0	0	0	0	0	0	0	0	0	0	0	0	0	0	0	0	0	0
Asp-Leu	0	0	0	0	0	9440.88	18073.5	25006	14035.1	11745.9	0	0	0	0	0	0	0	0	0	0	0	0	0	0	0	0	0	0	0	0	0	0	0	0	0	0	0	0
Asp-Phe	0	0	0	0	0	0	11013.7	16122.1	4377.07	13999.2	0	0	0	0	0	0	0	0	0	0	0	0	0	0	0	0	0	0	17497.1	17343.3	0	0	0	0	0	0	0	0
Nicotinamide adenine dinucleotide (reduced)	0	670079	450468	28529.9	0	0	0	0	0	0	0	36336.6	41280.1	9993.43	15810	24365.6	18074.6	13180	35178.3	78651.7	68878.5	43303.9	10983.3	103307	46210.4	0	0	0	0	0	0	0	0	0	0	0	0	0
Cytidine-3'-monophosphate	325850	2.07903e+06	2.1323e+06	1.0723e+06	707968	566469	378300	379554	318702	249216	167058	126390	108966	35985.3	37702.4	66720.3	63254.6	57878.8	13468.8	23218.2	12705.9	19592.1	0	0	0	0	0	0	0	0	0	0	0	0	10514.4	83105.2	557816	362803
Flavin Mononucleotide	313719	3.68842e+06	3.40211e+06	1.48046e+06	797396	501935	235718	192140	111771	83154.2	53386.3	25969.1	21442.8	37377.5	72944.9	102555	180792	267210	534697	712076	737254	603774	599243	820372	2.02297e+06	1.95346e+06	7773105	11900000	14400000	15500000	10000000	8754005	4798381	2.09503e+06	1.18377e+06	568713	280493	287378
Flavine adenine dinucleotide	798380	2267269	1.75731e+06	653249	336408	98538.1	87541.3	64816.9	96075.9	56112.5	205482	130958	125971	174345	176679	392775	557331	766137	1.20153e+06	1.59358e+06	1.9779e+06	2.46725e+06	3.30542e+06	4860071	7.22456e+06	7519298	11300000	10900000	12800000	17600000	21000000	23600000	14700000	8987440	5430132	2960653	1.27034e+06	630810
Gly-Ile	0	0	0	0	0	0	10171.4	21727.7	14092.4	0	0	0	0	0	0	0	0	0	0	0	0	0	0	0	0	0	0	0	0	0	0	0	0	0	0	0	0	0
Guanosine	15200000	243000000	231000000	88300000	44700000	20600000	12400000	10300000	8.0188e+06	6286392	8483670	7.25959e+06	6850355	4.8841e+06	4.95027e+06	4.86252e+06	3.88088e+06	3.06371e+06	2312129	2.2652e+06	3.1645e+06	5923052	7.77808e+06	15200000	20600000	21100000	14900000	8218822	4.70074e+06	3.15692e+06	1.84532e+06	1.59385e+06	1.24295e+06	1.60205e+06	1731534	1.73107e+06	1.72165e+06	1.72102e+06
Guanosine-5'-Monophosphate	3.86008e+06	5819780	12900000	8.00497e+06	8.25124e+06	2.91427e+06	2.25628e+06	1.30118e+06	1.64511e+06	2.42688e+06	441129	680722	447234	1.35415e+06	940323	869322	514299	1.6383e+06	524058	255891	191514	130995	61598.9	110829	333249	835466	482753	809652	166263	31933.3	61344.7	33459	118189	141141	544722	460997	949570	667509
Ile-Ala	0	12488.7	18037.6	0	0	0	23525.3	21952.9	9736.71	0	0	0	0	0	0	0	0	0	0	0	0	0	0	0	0	0	0	0	0	0	0	0	0	0	0	0	0	0
Ile-Ile	0	0	0	0	0	0	15644.3	28468.5	15984.6	14534.2	8539.33	0	0	0	0	0	0	0	0	0	0	0	0	0	0	0	0	0	0	0	0	0	0	0	0	0	0	0
Ile-Leu	0	0	0	0	0	0	0	30256.5	21763.9	0	0	0	0	0	0	0	12630.1	48530.3	52858.4	48622.6	29461	22581.6	0	0	0	0	0	0	0	0	0	0	0	0	0	0	0	0
Ile-Phe	0	0	0	0	0	0	11175.5	5533.44	5763.71	4280.28	0	0	0	0	0	8440.6	11591	35545.6	23796.3	11748.6	13588.4	0	0	0	0	0	0	0	0	0	0	0	0	0	0	0	0	0
Inosine	0	19827.8	27435.7	9358.6	0	0	0	0	0	0	0	0	0	0	0	0	0	0	0	0	0	19046.2	268045	2.41823e+06	1.90351e+06	1.65986e+06	3.02364e+06	3.21613e+06	2752934	275430	5471.21	0	0	0	0	0	0	0
L-Arginine monohydrochloride	0	0	0	0	0	0	0	0	0	0	290785	857588	0	0	0	0	0	0	0	0	0	0	0	0	0	138039	103865	0	0	0	162847	161384	0	0	0	103796	137850	90231.5
L-beta-Imidazolelactic acid	0	0	0	0	0	0	0	0	0	0	0	0	0	0	32403.7	100961	79543.9	0	0	0	0	0	0	0	0	0	0	0	0	0	0	0	0	0	71392.6	126629	0	0
L-Carnitine	0	0	0	0	311382	8307.08	0	0	0	0	0	0	0	0	0	0	0	80837.2	542985	0	0	0	0	0	0	0	0	0	0	0	0	0	0	0	0	0	0	0
Leu-Glu	0	0	0	0	0	4673.86	18788.1	16618.9	13933.9	28144	0	0	0	0	0	0	0	0	0	0	0	0	0	0	0	0	0	0	0	0	0	0	0	0	0	0	0	0
Leu-Ile	0	0	0	0	0	12439.4	42228.4	75671.1	75650.9	52413.9	33480.8	0	0	0	0	0	0	0	0	0	0	0	0	0	0	0	0	0	0	0	0	0	0	0	0	0	0	0
Leu-Leu	0	10360.4	26198.2	20168.2	35884.8	77630.7	134481	173520	173032	86743.9	98532.8	59451.7	50773.4	19179	30303.8	26769	60517.1	43290.1	66149.6	65639.4	38742.9	35573	6337.57	0	0	0	0	0	0	10185.1	16470.9	22520.6	32666.6	20152.2	16630.6	0	0	0
Leu-Tyr	0	0	0	0	0	0	0	0	0	0	0	0	0	0	0	0	0	15822.4	6021.49	0	0	0	5284.6	5376.95	0	0	0	0	0	0	0	0	0	0	0	0	0	0
L-Methionine	0	0	0	0	0	0	0	0	0	0	0	0	0	0	0	0	0	0	0	0	0	0	0	0	12984.5	186214	46781.7	58339.1	950.715	0	0	0	0	0	0	0	0	0
L-Tryptophan	10179.2	14237.6	7622.64	0	0	0	0	0	0	0	0	0	0	0	0	0	0	0	0	0	0	0	0	0	0	0	0	0	0	0	0	0	0	0	0	0	0	0
Lumichrome	1.69358e+06	12500000	11900000	5267640	2749604	1.55531e+06	1.14081e+06	762510	532671	440565	393816	365154	349765	489413	585784	883531	1.94075e+06	1.79142e+06	3.16302e+06	3.82954e+06	5071083	5045283	5403874	8.15986e+06	13000000	23200000	36000000	37300000	43400000	46600000	42900000	28300000	21100000	12400000	7008060	3888843	3.73663e+06	2.62106e+06
Lys-Gly	0	0	0	0	0	0	0	0	0	0	523392	1.49957e+06	0	0	0	0	0	0	0	0	0	0	0	0	0	0	0	0	0	0	0	0	0	0	0	982161	556298	916961
Lys-Leu	0	0	0	0	19021.5	36746.3	72804.3	67614.4	44526.5	32143.3	0	0	0	0	0	0	0	0	0	0	0	0	0	0	0	0	0	0	0	0	0	0	0	0	0	0	0	0
Lys-Phe	0	0	0	0	11163.9	24045.2	37605.6	43492.1	27974.2	25195.1	19305.5	16430.2	13641.2	17976.4	61890.7	93860.7	126778	92056.2	83154.1	64267.6	59670.4	22428.7	0	0	0	0	0	0	0	0	0	0	0	0	0	0	0	0
Met-Leu	0	0	0	0	42578	99221.7	133538	127621	123166	35743.4	17163.6	56349.7	0	0	0	0	0	0	0	28721.3	13666.2	0	0	0	0	0	0	0	0	11790	9903.53	0	0	0	0	0	0	0
Nicotinamide	64736.7	121373	116138	55696.8	68249.7	42862.2	42105.4	8189.82	11752.6	4191.41	18522.4	11591.2	22381.6	19921.6	29130.6	40724.2	32035.6	55077	88074.8	242448	630842	1.03781e+06	1.16847e+06	901489	698135	628036	382267	224444	232592	0	0	0	36437.7	142896	739382	877762	203473	0
Nicotinamide adenine dinucleotide	361584	821642	449249	140565	46079.8	19398.2	11870	0	0	7743.07	24862	99299.6	147979	303021	435770	472278	539173	572777	1246909	3.09476e+06	6.88431e+06	9752120	11700000	10200000	6818392	3.20532e+06	1.32458e+06	502835	305158	191054	86883.5	216760	738628	1294633	1.19914e+06	1.92558e+06	4.14309e+06	13400000
Nicotinic acid	0	0	0	0	0	0	0	0	0	0	0	0	0	0	0	0	0	0	0	0	0	52282.8	36981.4	122765	90383.4	9225.51	27715.7	93868.7	134315	146698	202818	389909	374470	577008	579382	535341	834481	2.35052e+06
O-Acetyl-L-carnitine	81407	196813	84565.3	33424.9	29420	0	0	0	0	0	0	0	0	0	0	0	0	0	0	0	0	0	0	0	0	0	0	0	0	0	0	0	0	0	0	0	0	0
Phe-Gly	16182.7	13397.2	58301.2	7881.98	52003.9	0	0	0	0	0	0	0	0	0	0	0	0	0	0	0	0	0	5906.4	5560.43	0	0	0	0	0	0	0	0	0	0	0	0	0	0
Phe-Leu	55922	12482.7	15968.9	14818.8	17630	29694.1	62127.6	84395.1	43617.2	21166.8	29911.2	15361.5	13654.8	3828.66	3648.93	0	0	21983.5	9966.6	4015.96	15516.3	0	0	0	0	0	9643.62	9947.09	0	0	0	0	0	0	0	0	0	0
Pyridoxal	0	0	0	0	0	0	0	0	0	0	0	10307.9	16079.4	5795.41	10157.9	15009.3	29215.5	48626.6	48875	36611	118714	150006	171605	222575	167819	122370	112509	133908	157798	92294.2	96702.3	103312	58498.3	75520.2	35166.1	45041.5	16439.7	29618.5
Pyridoxal phosphate	0	0	0	0	0	0	0	0	0	0	0	0	0	0	0	23002.1	77619.4	109194	232638	473126	729667	933891	861611	987348	858739	463848	717667	2051077	1.34413e+06	816809	712377	548072	294605	176239	114576	62144.1	39335.9	30029
Riboflavin	113401	821995	581087	169167	119667	78872.2	76796.8	74318.7	68649.9	69188.8	44508.6	58037	53881	67301.5	64061.2	67614.3	60741.7	83733.8	80648.5	75995	117873	161660	290942	344273	474998	212738	785511	1.28644e+06	1.39004e+06	1.08e+06	533291	562038	290257	136372	239592	74053	56683.9	124959
S-Adenosyl-L-Homocysteine	47066.3	150797	115870	44816.9	11465.4	11783.4	44709	32623.1	29546.5	30655	57385.5	63166.3	35516.2	37633.2	41176.4	83049.6	108325	137500	171987	109919	168057	611750	712945	866671	1.1204e+06	834479	839282	614009	588703	523533	425476	388983	405779	483312	494500	463094	538253	544767
Ser-Ile	0	0	0	0	0	7024.81	13655.5	37813	16855.6	0	10977.1	4373.12	0	0	0	0	0	0	0	0	0	0	0	0	0	0	0	0	0	0	0	0	0	0	0	0	0	0
Ser-Leu	0	0	16980	16449.7	30003.9	47287.4	80702.2	78081.1	61815.2	57796	55117.8	37544.2	29986.1	9829.59	11318.8	20869.8	30264.5	27168.2	43495.5	62050.6	70136.3	65414.4	57123.5	38385.7	20319.9	20588.3	25377.1	0	0	19122.3	24996.4	39379	28848.4	0	0	0	0	0
Ser-Phe	0	0	0	11160.8	34013.3	72672.7	103278	108363	60015.8	40107.3	39586	18578	13098.2	8809.64	0	0	7802.65	62562.4	56131.6	45582.9	42649.2	40677.3	12072.8	0	0	0	0	0	0	0	0	0	0	0	0	0	0	0
Thr-Ile	0	0	0	0	0	7381	29959.3	34321.1	15974.1	9105.28	0	0	0	0	0	0	0	0	0	0	0	0	0	0	0	0	0	0	0	0	0	0	0	0	0	0	0	0
Thr-Leu	0	0	0	0	28527.4	51888.1	106673	87912.9	101601	67139.1	45651.2	33391.7	23471.1	8307.85	0	0	17211.6	35201.8	42770.3	42160.5	63184.3	36134.1	37899.6	0	0	0	0	0	0	0	0	0	0	0	0	0	0	0
Thr-Val	0	0	0	0	0	0	0	0	0	0	0	0	0	0	0	0	4590.56	81271.7	127732	156520	219603	61346.9	28976.6	0	0	0	0	0	0	0	0	0	0	0	0	0	0	0
Thymidine-5'-monophosphate	0	0	7757.39	9869.22	21693.8	24219.5	30983.8	16471	0	32933.6	11485.9	0	30757.6	13309.7	11174.1	0	0	22846.9	11037.6	7084.3	0	0	0	0	0	0	0	0	0	0	0	0	0	0	0	0	0	0
Tyr-Gly	0	0	26581.5	16592.8	0	0	0	0	0	0	0	0	0	0	0	0	0	0	0	0	0	0	0	0	0	0	0	0	0	0	0	0	0	0	0	0	0	0
Tyr-Pro	0	0	0	0	0	0	0	0	0	0	0	0	0	0	0	0	0	0	0	0	0	0	0	0	0	0	0	0	0	0	0	0	0	491.764	32418.6	0	0	0
Tyr-Val	0	0	0	0	0	0	4163	5514.37	851.603	0	0	0	0	0	0	0	0	0	0	0	0	0	0	0	0	0	0	0	0	0	0	0	0	0	0	0	0	0
Uridine	305824	4674619	6.71235e+06	2.1647e+06	876877	479605	306398	239678	183544	124959	210023	273109	216371	84450.9	106761	74473.5	56607.6	48474.3	14731.7	14458.9	30370	101897	130595	153222	83504.6	40742	42712.3	29182.8	16843.1	12240	0	0	0	0	0	0	0	0
Uridine-5'-monophosphate	0	1.97141e+06	1.92278e+06	1208077	690663	249873	228388	256358	229167	187042	58649.9	159954	84410.2	42946.9	32020.5	57456.1	58147.9	28148.9	0	0	0	0	0	0	0	0	0	0	0	0	0	0	0	0	0	0	0	0
Val-Leu	3373.57	18364.7	28119.2	12676.2	45747.8	82958	170312	221569	179337	106683	111524	72759.2	52565.6	17934.8	15608.9	19099.6	22670.7	23210.9	91278.8	61331.7	71244.8	148577	23663.4	7450.23	0	0	0	0	0	0	4957.76	11716.6	9042.85	0	0	0	0	0
Val-Pro	38014.1	55904.5	0	0	0	0	0	0	0	0	0	0	0	0	0	0	0	0	0	0	0	0	0	0	0	0	6010.49	6703.91	0	0	0	0	0	0	0	0	0	0
Val-Tyr	0	0	0	0	0	0	8356.16	18679.2	9301.23	0	0	0	0	0	0	0	0	0	0	0	0	0	0	0	0	0	0	0	0	0	0	0	0	0	0	0	0	0
Xanthine	0	0	0	0	0	0	0	0	0	0	0	0	0	0	0	0	0	0	0	0	0	0	0	15330.6	275429	971471	2.20492e+06	2.55015e+06	1.57735e+06	550311	224899	103437	0	0	0	0	0	0
Xanthosine-5'-monophosphate	79286.1	4561.81	0	0	0	0	0	0	0	0	0	0	0	0	0	0	0	0	0	0	0	0	0	0	0	0	0	0	0	0	0	0	0	0	0	0	0	0

## Sheet: Data S3
Data S3. 3982 proteins identified using LC-MS in protein containing fractions. For filtering criteria, see experimental procedures.
Majority protein IDs|Gene names	Protein IDs	Majority protein IDs	Peptide counts (all)	Peptide counts (razor+unique)	Peptide counts (unique)	Protein names	Gene names	Number of proteins	Peptides	Razor + unique peptides	Unique peptides	Unique sequence coverage [%]	Proteins with at least 1 UP and 25% seq coverage	Protein with >=2 UP or >=1 UP and >25% Sequence coverage	Sequence coverage [%]	Peptides Fr_1	Peptides Fr_10	Peptides Fr_11	Peptides Fr_12	Peptides Fr_13	Peptides Fr_14	Peptides Fr_15	Peptides Fr_16	Peptides Fr_17	Peptides Fr_18	Peptides Fr_19	Peptides Fr_2	Peptides Fr_20	Peptides Fr_21	Peptides Fr_22	Peptides Fr_23	Peptides Fr_24	Peptides Fr_25	Peptides Fr_26	Peptides Fr_27	Peptides Fr_28	Peptides Fr_29	Peptides Fr_3	Peptides Fr_30	Peptides Fr_31	Peptides Fr_32	Peptides Fr_33	Peptides Fr_34	Peptides Fr_35	Peptides Fr_36	Peptides Fr_37	Peptides Fr_38	Peptides Fr_4	Peptides Fr_5
Q04958|NTE1	Q04958	Q04958	2	2	2	Lysophospholipase NTE1	NTE1	1	2	2	2	1.2	FALSE	TRUE	1.2	1	0	1	0	0	0	0	0	0	0	0	0	0	0	0	0	0	0	0	0	0	0	0	0	0	0	0	0	0	0	0	0	0	0
Q12200|NCR1	Q12200	Q12200	2	2	2	Niemann-Pick type C-related protein 1	NCR1	1	2	2	2	1.3	FALSE	TRUE	1.3	1	1	2	2	2	2	2	1	1	1	1	1	1	1	1	1	1	1	2	2	2	1	1	1	0	0	0	0	0	0	0	0	1	1
Q12674|DNF3	Q12674	Q12674	2	2	2	Probable phospholipid-transporting ATPase DNF3	DNF3	1	2	2	2	1.5	FALSE	TRUE	1.5	2	0	0	0	0	0	0	0	0	0	0	0	0	0	0	0	0	0	0	0	0	0	0	0	0	0	0	0	0	0	0	0	0	0
P39685|POM152	P39685	P39685	2	2	2	Nucleoporin POM152	POM152	1	2	2	2	1.7	FALSE	TRUE	1.7	2	0	0	0	0	0	0	0	0	0	0	1	0	0	1	1	0	0	0	0	0	0	1	0	0	0	0	0	0	0	0	0	1	1
P53950|VAC7	P53950	P53950	2	2	2	Vacuolar segregation protein 7	VAC7	1	2	2	2	1.7	FALSE	TRUE	1.7	0	0	0	0	0	0	0	0	0	0	0	0	0	0	0	0	1	1	1	1	1	1	0	1	1	1	1	0	0	0	0	0	0	0
Q03018|ESP1	Q03018	Q03018	3	3	2	Separin	ESP1	1	3	3	2	1.2	FALSE	TRUE	1.8	1	0	0	0	0	0	0	0	0	0	0	0	1	1	1	1	1	1	0	0	0	0	0	0	1	0	1	1	1	1	1	1	0	0
P36051|MCD4	P36051	P36051	2	2	2	GPI ethanolamine phosphate transferase 1	MCD4	1	2	2	2	2.1	FALSE	TRUE	2.1	2	0	0	0	0	0	0	0	0	0	0	0	0	0	0	0	0	0	0	0	0	0	0	0	0	0	0	0	0	0	0	0	0	0
P53293|YGR168C	P53293	P53293	2	2	2	Uncharacterized protein YGR168C	YGR168C	1	2	2	2	2.1	FALSE	TRUE	2.1	2	0	0	0	0	0	0	0	0	0	0	2	0	0	0	0	1	0	0	0	0	0	2	0	0	0	0	0	0	0	0	0	2	2
P41909|PXA1	P41909	P41909	2	2	2	Peroxisomal long-chain fatty acid import protein 2	PXA1	1	2	2	2	2.2	FALSE	TRUE	2.2	0	0	0	0	0	0	0	0	0	0	0	0	0	0	0	0	2	0	0	0	0	0	0	0	0	0	0	0	0	0	0	0	0	0
Q06179|FMP27	Q06179	Q06179	4	4	4	Protein FMP27, mitochondrial	FMP27	1	4	4	4	2.2	FALSE	TRUE	2.2	3	0	0	0	0	0	0	0	0	0	0	2	0	0	0	0	0	0	0	0	0	0	0	0	0	0	0	0	1	1	0	0	0	0
P25618|CWH43	P25618	P25618	2	2	2	Protein CWH43	CWH43	1	2	2	2	2.4	FALSE	TRUE	2.4	2	0	0	0	0	0	0	0	0	0	0	0	0	0	0	0	0	0	0	0	0	0	0	0	0	0	0	0	0	0	0	0	0	0
P50077|CCH1	P50077	P50077	5	5	5	Calcium-channel protein CCH1	CCH1	1	5	5	5	2.4	FALSE	TRUE	2.4	3	1	0	0	0	0	0	1	1	1	0	1	1	1	1	0	1	1	0	0	0	0	1	0	0	0	0	0	0	0	0	0	0	0
P40559|INP51	P40559	P40559	2	2	2	Phosphatidylinositol 4,5-bisphosphate 5-phosphatase INP51	INP51	1	2	2	2	2.5	FALSE	TRUE	2.5	2	1	1	0	0	0	0	0	0	0	0	0	0	0	0	0	0	1	0	0	0	0	1	0	0	0	0	0	0	0	0	0	1	1
Q03707|SRC1	Q03707	Q03707	2	2	2	Inner nuclear membrane protein SRC1	SRC1	1	2	2	2	2.5	FALSE	TRUE	2.5	1	0	0	0	0	0	0	0	0	0	0	0	0	1	1	1	0	0	0	0	0	0	0	0	0	0	0	0	0	0	0	0	0	0
P32334|MSB2	P32334	P32334	2	2	2	Signaling mucin MSB2	MSB2	1	2	2	2	2.6	FALSE	TRUE	2.6	1	0	0	0	0	0	0	0	0	0	0	0	0	0	0	0	0	0	0	0	0	0	1	0	0	0	0	0	0	0	0	0	1	0
P38163|SRO77	P38163	P38163	2	2	2	Lethal(2) giant larvae protein homolog SRO77	SRO77	1	2	2	2	2.6	FALSE	TRUE	2.6	0	0	0	1	1	1	0	0	0	1	0	0	1	1	0	0	0	0	1	0	0	0	0	0	0	0	0	0	0	0	0	0	0	0
P32843|YME2	P32843	P32843	2	2	2	Mitochondrial escape protein 2	YME2	1	2	2	2	2.7	FALSE	TRUE	2.7	1	0	0	0	0	0	0	0	0	0	0	0	0	0	0	0	0	0	0	0	0	0	0	0	0	0	0	0	0	0	0	0	0	0
P32329|YPS1	P32329	P32329	2	2	2	Aspartic proteinase 3;Aspartic proteinase 3 subunit alpha;Aspartic proteinase 3 subunit beta	YPS1	1	2	2	2	2.8	FALSE	TRUE	2.8	1	0	0	0	0	0	0	0	0	0	0	2	0	0	0	0	0	0	0	1	0	0	1	0	0	0	0	0	0	0	0	0	1	1
Q12150|CSF1	Q12150	Q12150	8	8	5	Protein CSF1	CSF1	1	8	8	5	1.6	FALSE	TRUE	2.8	1	0	0	0	0	0	0	0	0	0	1	0	0	0	0	0	1	0	0	0	0	0	0	0	0	1	0	0	0	0	0	0	0	0
P04817|CAN1	P04817	P04817	2	2	2	Arginine permease	CAN1	1	2	2	2	3.2	FALSE	TRUE	3.2	2	0	0	0	0	0	0	0	0	0	0	1	0	0	0	0	0	0	0	0	0	0	0	0	0	0	0	0	0	0	0	0	0	0
P42835|EGT2	P42835	P42835	2	2	2	Protein EGT2	EGT2	1	2	2	2	3.2	FALSE	TRUE	3.2	0	0	0	0	0	0	0	0	0	0	0	0	0	0	0	0	0	0	0	1	1	1	0	2	1	1	0	0	0	0	0	0	0	0
P25365|SED4	P25365	P25365	3	3	3	Putative guanine nucleotide-exchange factor SED4	SED4	1	3	3	3	3.3	FALSE	TRUE	3.3	1	0	1	1	1	1	1	0	0	0	0	0	0	0	0	0	0	0	1	1	0	0	0	0	0	0	0	0	0	0	0	0	1	1
P25376|AGP1	P25376	P25376	2	2	2	General amino acid permease AGP1	AGP1	1	2	2	2	3.3	FALSE	TRUE	3.3	2	0	0	0	0	0	0	0	0	0	0	0	0	0	0	0	0	0	0	0	0	0	0	0	0	0	0	0	0	0	0	0	0	0
Q12697|YPK9	Q12697	Q12697	3	3	2	Vacuolar cation-transporting ATPase YPK9	YPK9	1	3	3	2	2.5	FALSE	TRUE	3.3	2	0	0	0	0	0	0	0	0	0	0	1	0	0	0	0	0	0	0	0	0	0	0	0	0	0	0	0	0	0	0	0	0	0
P13099|TOP3	P13099	P13099	2	2	2	DNA topoisomerase 3	TOP3	1	2	2	2	3.4	FALSE	TRUE	3.4	2	0	0	0	0	0	0	0	0	0	0	0	0	0	0	0	0	0	0	0	0	0	0	0	0	0	0	0	0	0	0	0	0	0
P53943|AQR1	P53943	P53943	2	2	2	Probable transporter AQR1	AQR1	1	2	2	2	3.6	FALSE	TRUE	3.6	1	0	0	0	0	0	0	0	0	0	0	0	0	0	0	0	0	0	0	0	0	1	0	0	0	0	0	0	1	1	0	0	0	0
Q04093|YDR444W	Q04093	Q04093	2	2	2	Putative lipase YDR444W	YDR444W	1	2	2	2	3.6	FALSE	TRUE	3.6	0	0	1	1	1	0	0	0	0	0	0	0	0	0	0	0	0	0	2	1	0	0	0	0	0	0	0	0	0	0	0	0	0	0
P36044|MNN4	P36044	P36044	3	3	3	Protein MNN4	MNN4	1	3	3	3	3.7	FALSE	TRUE	3.7	2	0	0	0	0	0	0	0	0	0	0	0	0	0	0	0	0	0	0	0	0	0	0	0	1	1	0	0	0	0	0	0	0	0
P40086|COX15	P40086	P40086	2	2	2	Cytochrome c oxidase assembly protein COX15	COX15	1	2	2	2	3.7	FALSE	TRUE	3.7	2	0	0	0	0	0	0	0	0	0	0	0	0	0	0	0	0	0	0	0	0	0	0	0	0	0	0	0	0	0	0	0	0	0
Q03455|MSC2	Q03455	Q03455	2	2	2	Probable zinc transporter MSC2	MSC2	1	2	2	2	3.7	FALSE	TRUE	3.7	2	0	0	0	0	0	0	0	0	0	0	1	0	0	0	0	0	0	0	0	0	0	0	0	0	0	0	0	0	0	0	0	0	0
Q12748|CTF3	Q12748	Q12748	2	2	2	Central kinetochore subunit CTF3	CTF3	1	2	2	2	3.7	FALSE	TRUE	3.7	0	0	0	0	0	0	0	0	0	0	0	0	0	0	0	0	0	0	0	0	0	0	0	0	0	0	0	0	0	0	0	0	0	1
Q05998;Q08579|THI7	Q05998;Q08579	Q05998;Q08579	2;1	2;1	2;1	Thiamine transporter;Thiamine transporter THI72	THI7	2	2	2	2	3.8	FALSE	TRUE	3.8	1	0	0	0	0	0	0	0	0	0	0	1	0	0	0	0	0	0	0	0	0	0	1	0	0	0	0	0	0	0	0	0	0	1
Q99296|YLR149C	Q99296	Q99296	2	2	2	Uncharacterized protein YLR149C	YLR149C	1	2	2	2	3.8	FALSE	TRUE	3.8	0	0	1	1	1	1	1	0	1	1	0	0	0	0	0	0	0	0	0	0	0	0	0	0	0	0	0	0	0	0	0	0	0	0
P25360|PHO87	P25360	P25360	4	3	3	Inorganic phosphate transporter PHO87	PHO87	1	4	3	3	3.5	FALSE	TRUE	4.2	2	0	0	1	1	0	1	1	0	0	0	0	0	0	0	0	0	0	0	0	0	0	0	0	0	0	0	0	0	0	0	0	0	0
P35187|SGS1	P35187	P35187	5	5	5	ATP-dependent helicase SGS1	SGS1	1	5	5	5	4.2	FALSE	TRUE	4.2	4	0	0	0	0	0	0	0	0	0	0	1	0	0	0	0	0	0	0	0	0	0	1	0	0	0	0	0	0	1	1	1	0	0
P38221|CDS1	P38221	P38221	2	2	2	Phosphatidate cytidylyltransferase	CDS1	1	2	2	2	4.2	FALSE	TRUE	4.2	2	0	1	1	1	1	1	1	1	0	0	2	1	0	1	1	1	0	1	1	1	0	2	0	0	0	1	1	1	1	1	1	1	1
Q07980|MLH2	Q07980	Q07980	3	3	3	DNA mismatch repair protein MLH2	MLH2	1	3	3	3	4.2	FALSE	TRUE	4.2	1	0	0	0	1	0	0	0	0	0	0	0	0	0	0	0	0	0	0	0	1	1	0	1	0	1	1	0	0	0	0	0	0	1
P40504|KTR7	P40504	P40504	2	2	2	Probable mannosyltransferase KTR7	KTR7	1	2	2	2	4.3	FALSE	TRUE	4.3	2	0	0	0	0	0	0	0	0	0	0	1	0	0	0	0	0	0	0	0	0	0	0	0	0	0	0	0	0	0	0	0	0	0
P20437|CLN1	P20437	P20437	2	2	2	G1/S-specific cyclin CLN1	CLN1	1	2	2	2	4.4	FALSE	TRUE	4.4	0	0	0	0	0	0	0	2	1	1	1	0	1	0	0	0	0	0	0	0	0	0	0	0	0	0	0	0	0	0	0	0	0	0
P06775|HIP1	P06775	P06775	2	2	2	Histidine permease	HIP1	1	2	2	2	4.5	FALSE	TRUE	4.5	2	0	0	0	0	0	0	0	0	0	0	0	0	0	0	0	0	0	0	0	0	0	0	0	0	0	0	0	0	0	0	0	0	0
P32900|SKG6	P32900	P32900	3	3	3	Protein SKG6	SKG6	1	3	3	3	4.5	FALSE	TRUE	4.5	1	0	0	0	0	0	0	0	0	0	1	0	3	3	2	1	1	1	0	0	0	0	0	0	0	0	0	0	0	0	0	0	0	0
P38310|FTH1	P38310	P38310	2	2	2	Iron transporter FTH1	FTH1	1	2	2	2	4.5	FALSE	TRUE	4.5	2	0	0	0	0	0	0	0	0	0	0	1	0	0	0	0	0	0	0	0	0	0	0	0	0	0	0	0	0	0	0	0	0	0
P14772|BPT1	P14772	P14772	5	5	5	Bile pigment transporter 1	BPT1	1	5	5	5	4.6	FALSE	TRUE	4.6	4	0	0	0	0	0	0	0	0	0	0	1	0	0	0	0	0	0	0	1	1	1	0	1	0	1	0	0	0	0	0	0	0	0
P35210|SPT23	P35210	P35210	3	3	3	Protein SPT23	SPT23	1	3	3	3	4.6	FALSE	TRUE	4.6	0	0	0	0	0	1	0	0	0	0	0	0	0	0	0	0	0	0	0	0	1	1	0	1	1	1	1	1	1	1	0	0	0	0
P25591|VAC17	P25591	P25591	2	2	2	vacuole-related protein 17	VAC17	1	2	2	2	4.7	FALSE	TRUE	4.7	0	0	0	0	0	0	0	1	1	0	0	0	0	0	0	1	1	0	0	0	0	0	0	0	0	0	0	0	0	0	0	0	0	0
P39113|CAT8	P39113	P39113	5	5	5	Regulatory protein CAT8	CAT8	1	5	5	5	4.7	FALSE	TRUE	4.7	3	1	0	0	0	0	0	0	0	0	0	1	0	0	0	0	0	1	0	0	0	0	2	0	0	0	0	0	0	0	1	0	2	3
P50275|ASE1	P50275	P50275	5	5	5	Anaphase spindle elongation protein	ASE1	1	5	5	5	4.7	FALSE	TRUE	4.7	3	2	0	0	0	0	0	0	0	0	0	0	0	0	1	1	2	2	0	0	0	0	1	0	0	0	0	0	1	2	2	2	2	2
Q99271|NHA1	Q99271	Q99271	3	3	3	Na(+)/H(+) antiporter	NHA1	1	3	3	3	4.8	FALSE	TRUE	4.8	0	0	0	0	0	0	1	0	2	3	3	0	2	1	1	1	0	0	0	0	0	0	0	0	0	0	0	0	0	0	0	0	0	0
P38778|SMF2	P38778	P38778	2	2	2	Manganese transporter SMF2	SMF2	1	2	2	2	4.9	FALSE	TRUE	4.9	2	0	0	0	0	0	0	0	0	0	0	1	0	0	0	0	0	0	0	0	0	0	0	0	0	0	0	0	0	0	0	0	0	0
P38928|AXL2	P38928	P38928	2	2	2	Axial budding pattern protein 2	AXL2	1	2	2	2	4.9	FALSE	TRUE	4.9	0	0	0	0	0	0	0	0	1	1	1	0	2	2	1	2	0	0	0	0	0	0	0	0	0	0	0	0	0	0	0	0	0	0
P38929|PMC1	P38929	P38929	5	5	5	Calcium-transporting ATPase 2	PMC1	1	5	5	5	4.9	FALSE	TRUE	4.9	2	0	0	0	0	0	0	0	0	1	0	1	0	0	1	1	1	1	0	0	0	0	0	0	0	0	1	1	1	1	1	1	0	1
Q03631|WAR1	Q03631	Q03631	2	2	2	Weak acid resistance protein 1	WAR1	1	2	2	2	4.9	FALSE	TRUE	4.9	2	0	0	0	0	0	0	0	0	0	0	0	0	0	0	0	0	0	0	0	0	0	0	0	0	0	0	0	0	0	0	0	0	0
P24813|CAD1	P24813	P24813	2	2	2	AP-1-like transcription activator YAP2	CAD1	1	2	2	2	5.1	FALSE	TRUE	5.1	1	0	0	0	0	0	0	0	0	1	0	0	0	0	0	0	0	0	0	0	0	0	1	0	0	0	0	0	0	0	0	0	2	0
P32623|UTR2	P32623	P32623	2	2	2	Probable glycosidase CRH2	UTR2	1	2	2	2	5.1	FALSE	TRUE	5.1	2	1	1	2	2	2	2	1	1	1	2	2	2	2	1	2	2	2	1	2	0	0	1	0	0	0	0	0	0	1	1	1	2	1
P36002|PTK1	P36002	P36002	3	3	3	Serine/threonine-protein kinase PTK1/STK1	PTK1	1	3	3	3	5.1	FALSE	TRUE	5.1	0	0	1	0	1	1	3	1	1	1	2	0	2	0	1	0	0	0	0	0	0	0	0	0	0	0	0	0	0	0	0	0	0	0
P38196|FUI1	P38196	P38196	3	3	3	Uridine permease	FUI1	1	3	3	3	5.2	FALSE	TRUE	5.2	2	0	1	1	1	1	1	1	1	1	0	0	0	0	0	0	0	0	0	0	0	0	0	0	0	0	0	0	0	0	0	0	0	0
Q04461|YMR111C	Q04461	Q04461	2	2	2	Uncharacterized protein YMR111C	YMR111C	1	2	2	2	5.2	FALSE	TRUE	5.2	1	0	0	0	0	0	0	0	0	0	0	1	0	0	0	0	0	0	0	0	0	0	1	0	0	0	0	0	0	0	0	1	1	1
P16658|SEN2	P16658	P16658	2	2	2	tRNA-splicing endonuclease subunit SEN2	SEN2	1	2	2	2	5.3	FALSE	TRUE	5.3	1	0	0	0	0	0	0	0	0	0	0	0	0	0	0	0	0	0	1	1	1	1	0	1	1	1	1	1	1	1	1	1	0	0
Q08650|DGA1	Q08650	Q08650	2	2	2	Diacylglycerol O-acyltransferase 1	DGA1	1	2	2	2	5.3	FALSE	TRUE	5.3	2	0	0	0	0	0	0	0	0	0	0	0	0	0	0	0	0	0	0	0	0	0	0	0	0	0	0	0	0	0	0	0	0	0
Q12229|UBX3	Q12229	Q12229	2	2	2	UBX domain-containing protein 3	UBX3	1	2	2	2	5.3	FALSE	TRUE	5.3	1	0	0	0	0	0	0	0	0	0	0	0	0	0	0	0	0	0	0	0	0	0	0	0	0	0	0	0	0	1	1	1	0	0
Q12280|IQG1	Q12280	Q12280	6	6	6	Ras GTPase-activating-like protein IQG1	IQG1	1	6	6	6	5.3	FALSE	TRUE	5.3	0	0	0	0	0	0	0	0	0	0	0	0	0	0	0	0	0	0	0	0	0	0	0	0	0	0	0	1	1	1	1	1	2	3
P38925|SMF1	P38925	P38925	2	2	2	Manganese transporter SMF1	SMF1	1	2	2	2	5.4	FALSE	TRUE	5.4	2	0	0	0	0	0	0	0	0	0	0	0	0	0	0	0	0	0	0	0	0	0	0	0	0	0	0	0	0	0	0	0	0	0
Q02863|UBP16	Q02863	Q02863	2	2	2	Ubiquitin carboxyl-terminal hydrolase 16	UBP16	1	2	2	2	5.4	FALSE	TRUE	5.4	2	0	0	0	0	0	0	0	0	0	0	0	0	0	0	0	0	0	0	0	0	0	0	0	0	0	0	0	0	0	0	0	0	0
Q04949|DYN3	Q04949	Q04949	2	2	2	Cytoplasmic dynein intermediate light chain DYN3	DYN3	1	2	2	2	5.4	FALSE	TRUE	5.4	2	0	0	0	0	0	0	0	0	0	0	0	0	0	0	0	0	0	0	0	0	0	0	0	0	0	0	0	0	0	0	0	0	1
Q06412|TUS1	Q06412	Q06412	3	3	3	Rho1 guanine nucleotide exchange factor TUS1	TUS1	1	3	3	3	5.4	FALSE	TRUE	5.4	0	1	0	0	0	0	0	0	0	0	0	0	0	0	0	0	0	2	0	0	0	0	0	0	0	0	0	0	0	0	0	0	0	0
P40528|SYG1	P40528	P40528	4	4	3	Protein SYG1	SYG1	1	4	4	3	4.3	FALSE	TRUE	5.5	3	0	0	0	0	0	0	0	0	0	0	1	0	0	0	0	0	0	0	0	0	0	0	0	0	0	0	0	0	0	0	0	0	0
Q03214|ECM5	Q03214	Q03214	6	6	6	Protein ECM5	ECM5	1	6	6	6	5.5	FALSE	TRUE	5.5	3	1	0	0	0	0	0	1	0	0	0	2	0	0	0	0	0	0	1	1	1	1	2	1	0	0	0	0	0	0	0	0	0	2
P14064|HAP4	P14064	P14064	2	2	2	Transcriptional activator HAP4	HAP4	1	2	2	2	5.8	FALSE	TRUE	5.8	0	0	0	0	0	0	0	0	0	0	0	0	0	0	0	2	2	0	0	0	0	0	0	0	0	0	0	0	0	0	0	0	0	0
P31381|FUN26	P31381	P31381	2	2	2	Nucleoside transporter FUN26	FUN26	1	2	2	2	5.8	FALSE	TRUE	5.8	2	0	0	0	0	0	0	0	0	0	0	1	0	0	0	0	0	0	0	0	0	0	0	0	0	0	0	0	0	0	0	0	0	0
P47147|YMR1	P47147	P47147	5	5	5	Phosphoinositide 3-phosphatase	YMR1	1	5	5	5	5.8	FALSE	TRUE	5.8	2	0	2	0	0	0	1	0	0	0	1	0	1	0	1	1	0	1	2	2	0	0	0	1	0	0	0	0	0	0	0	0	0	0
Q02825|SEN54	Q02825	Q02825	3	3	3	tRNA-splicing endonuclease subunit SEN54	SEN54	1	3	3	3	5.8	FALSE	TRUE	5.8	2	0	0	0	0	0	0	0	0	0	0	1	0	0	0	0	0	0	0	1	0	1	0	1	0	0	0	0	0	0	0	0	0	1
Q08118|IRC10	Q08118	Q08118	4	4	4	Uncharacterized protein IRC10	IRC10	1	4	4	4	5.8	FALSE	TRUE	5.8	1	0	0	1	1	2	1	1	1	1	1	1	0	0	0	0	0	1	0	0	0	0	0	0	0	0	0	0	0	0	0	0	0	0
Q12003|ENV7	Q12003	Q12003	2	2	2	Serine/threonine-protein kinase ENV7	ENV7	1	2	2	2	5.8	FALSE	TRUE	5.8	2	0	0	0	0	0	0	0	0	0	0	0	0	0	0	0	0	0	0	0	0	0	0	0	0	0	0	0	0	0	0	0	0	0
Q99190|TSC13	Q99190	Q99190	3	3	3	Very-long-chain enoyl-CoA reductase	TSC13	1	3	3	3	5.8	FALSE	TRUE	5.8	3	0	0	0	0	0	0	0	0	0	0	2	0	0	0	0	0	0	0	0	0	0	2	0	0	0	0	0	0	0	0	0	2	2
P29029|CTS1	P29029	P29029	3	3	3	Endochitinase	CTS1	1	3	3	3	5.9	FALSE	TRUE	5.9	1	0	0	0	0	0	1	1	1	2	2	1	3	3	3	3	1	1	0	0	0	0	1	0	0	0	0	1	1	1	1	1	0	0
Q03002|FRK1	Q03002	Q03002	3	3	2	Fatty acyl-CoA synthetase and RNA processing-associated kinase 1	FRK1	1	3	3	2	4	FALSE	TRUE	5.9	2	0	0	0	0	0	0	0	0	0	0	0	0	0	0	0	0	0	0	0	0	0	0	0	0	0	0	0	0	0	0	0	0	0
Q03730|YML018C	Q03730	Q03730	2	2	2	Uncharacterized vacuolar membrane protein YML018C	YML018C	1	2	2	2	5.9	FALSE	TRUE	5.9	1	0	0	0	0	0	1	1	1	1	1	0	0	0	0	0	0	0	0	0	0	0	0	0	0	0	1	1	1	1	1	1	0	0
Q04049|RAD30	Q04049	Q04049	3	3	3	DNA polymerase eta	RAD30	1	3	3	3	5.9	FALSE	TRUE	5.9	0	0	0	1	2	2	0	1	1	0	1	0	0	0	0	0	0	0	0	0	0	0	0	0	0	0	0	0	0	0	0	0	0	0
P27514|PHO91	P27514	P27514	3	3	3	Low-affinity phosphate transporter PHO91	PHO91	1	3	3	3	6	FALSE	TRUE	6	3	0	0	0	0	0	0	0	0	0	0	0	1	0	0	0	0	0	0	0	0	0	0	0	0	0	0	0	0	0	0	0	0	0
P34226|SKT5	P34226	P34226	3	3	3	Protein SKT5	SKT5	1	3	3	3	6	FALSE	TRUE	6	0	0	0	0	0	1	1	0	1	1	1	0	1	0	1	1	0	0	0	0	0	0	0	0	0	0	0	0	0	0	0	0	0	0
Q07468|VAM6	Q07468	Q07468	6	6	6	Vacuolar morphogenesis protein 6	VAM6	1	6	6	6	6	FALSE	TRUE	6	3	1	0	0	0	0	0	0	0	1	1	3	0	0	0	0	1	0	0	0	0	0	2	0	0	0	0	0	0	0	0	0	2	2
P25502|PUT3	P25502	P25502	2	2	2	Proline utilization trans-activator	PUT3	1	2	2	2	6.1	FALSE	TRUE	6.1	0	0	0	0	0	0	0	0	1	0	1	0	1	0	1	0	0	0	0	0	0	0	0	0	0	0	0	0	0	0	0	0	0	0
Q06451|TPO3	Q06451	Q06451	2	2	2	Polyamine transporter 3	TPO3	1	2	2	2	6.1	FALSE	TRUE	6.1	2	0	0	0	0	0	0	0	0	0	0	1	0	0	0	0	0	0	0	0	0	0	0	0	0	0	0	0	0	0	0	0	0	0
Q08693|TRE2	Q08693	Q08693	4	4	4	Putative zinc metalloprotease TRE2	TRE2	1	4	4	4	6.1	FALSE	TRUE	6.1	3	1	0	0	0	0	0	0	0	0	0	1	1	0	0	1	1	1	0	0	0	0	0	0	0	0	0	0	0	0	0	0	2	1
P53954|ALG11	P53954	P53954	3	3	3	GDP-Man:Man(3)GlcNAc(2)-PP-Dol alpha-1,2-mannosyltransferase	ALG11	1	3	3	3	6.2	FALSE	TRUE	6.2	3	0	1	1	1	1	1	0	1	0	0	1	0	0	0	0	0	0	0	0	0	0	1	0	0	0	0	0	0	0	0	0	0	1
P47172|IPA1	P47172	P47172	2	2	2	Uncharacterized protein YJR141W	IPA1	1	2	2	2	6.3	FALSE	TRUE	6.3	0	0	0	0	0	2	1	0	1	0	0	0	0	0	0	0	0	0	0	0	0	0	0	0	0	0	0	0	0	0	0	1	0	0
Q12385|ICT1	Q12385	Q12385	2	2	2	1-acylglycerol-3-phosphate O-acyltransferase ICT1	ICT1	1	2	2	2	6.3	FALSE	TRUE	6.3	1	0	0	0	0	0	0	0	0	0	0	0	0	0	0	0	0	0	0	0	0	0	0	0	0	0	0	0	0	0	0	0	0	0
P40088|FTR1	P40088	P40088	3	3	3	Plasma membrane iron permease	FTR1	1	3	3	3	6.4	FALSE	TRUE	6.4	3	0	0	0	0	0	0	0	0	0	0	2	0	0	0	0	0	0	0	0	0	0	1	0	0	0	0	0	0	0	0	0	1	1
P40897|OPT1	P40897	P40897	4	4	4	Oligopeptide transporter 1	OPT1	1	4	4	4	6.4	FALSE	TRUE	6.4	4	0	0	0	0	0	0	0	0	0	0	0	0	0	0	0	0	0	0	0	0	0	0	0	0	0	0	0	0	0	0	0	0	0
P38724|ARN2	P38724	P38724	2	2	2	Siderophore iron transporter ARN2	ARN2	1	2	2	2	6.5	FALSE	TRUE	6.5	1	0	0	0	0	0	0	0	0	0	0	0	0	0	0	0	0	0	0	0	0	0	1	0	0	0	0	0	1	0	1	1	0	0
P48016|ATH1	P48016	P48016	7	7	7	Vacuolar acid trehalase	ATH1	1	7	7	7	6.5	FALSE	TRUE	6.5	2	0	0	0	1	2	2	4	5	4	4	1	3	4	4	4	4	5	0	1	0	0	0	0	0	0	0	0	0	0	0	0	0	0
P38745|YHL017W	P38745	P38745	2	2	2	Uncharacterized membrane protein YHL071W	YHL017W	1	2	2	2	6.6	FALSE	TRUE	6.6	2	0	0	0	0	0	0	0	0	0	0	1	0	0	0	0	0	0	0	0	0	0	1	0	0	0	0	0	0	0	0	0	0	0
P40350|ALG5	P40350	P40350	2	2	2	Dolichyl-phosphate beta-glucosyltransferase	ALG5	1	2	2	2	6.6	FALSE	TRUE	6.6	2	0	0	0	0	0	0	0	0	0	0	1	0	0	0	0	0	0	0	0	0	0	0	0	0	0	0	0	0	0	0	0	0	0
P40960|PAC11	P40960	P40960	3	3	3	WD repeat-containing protein PAC11	PAC11	1	3	3	3	6.6	FALSE	TRUE	6.6	0	0	1	1	1	2	2	1	1	1	2	0	1	1	0	0	0	0	0	0	0	0	0	0	0	0	0	0	0	0	0	0	0	0
P53154|GUP1	P53154	P53154	3	3	3	Glycerol uptake protein 1	GUP1	1	3	3	3	6.6	FALSE	TRUE	6.6	3	0	0	0	0	0	0	0	0	0	0	3	0	0	0	0	0	0	0	0	0	0	2	0	0	0	0	0	0	0	0	0	2	1
Q12465|RAX2	Q12465	Q12465	5	5	5	Bud site selection protein RAX2	RAX2	1	5	5	5	6.6	FALSE	TRUE	6.6	0	0	0	0	0	0	0	0	0	0	0	0	0	1	3	5	4	3	0	0	0	0	0	0	0	0	0	0	0	0	0	0	0	0
P38283|SLI15	P38283	P38283	3	3	3	Inner centromere protein-related protein SLI15	SLI15	1	3	3	3	6.7	FALSE	TRUE	6.7	3	0	0	0	0	0	0	0	0	0	0	3	0	0	0	0	0	0	0	0	0	0	2	0	0	0	0	0	0	0	0	0	1	0
P80667|PEX13	P80667	P80667	2	2	2	Peroxisomal membrane protein PAS20	PEX13	1	2	2	2	6.7	FALSE	TRUE	6.7	1	0	0	0	0	0	0	0	0	0	0	0	0	0	0	0	0	0	0	0	0	1	0	1	1	0	0	0	0	0	0	0	0	0
Q08622|GEP3	Q08622	Q08622	4	4	4	Genetic interactor of prohibitins 3, mitochondrial	GEP3	1	4	4	4	6.7	FALSE	TRUE	6.7	0	0	0	0	0	0	0	0	0	0	0	1	0	0	0	0	0	0	0	1	1	1	2	1	1	1	0	0	0	0	1	1	2	2
P40050|MRX1	P40050	P40050	4	4	4	Uncharacterized protein YER077C	MRX1	1	4	4	4	6.8	FALSE	TRUE	6.8	4	0	0	0	0	0	0	0	0	0	0	2	0	0	0	0	0	0	0	0	0	0	3	0	0	0	0	0	0	0	0	0	2	3
P40450|BNR1	P40450	P40450	7	7	6	BNI1-related protein 1	BNR1	1	7	7	6	6.2	FALSE	TRUE	6.8	3	0	0	0	0	0	0	0	0	0	0	0	0	0	0	0	0	0	0	0	1	1	0	1	0	0	0	0	0	0	0	0	0	2
P50104|STB4	P50104	P50104	4	4	4	Probable transcriptional regulatory protein STB4	STB4	1	4	4	4	6.8	FALSE	TRUE	6.8	3	0	0	0	0	0	0	0	0	1	0	1	0	0	0	0	0	0	0	0	0	0	0	0	0	0	0	0	0	0	0	0	0	1
Q04602|VBA4	Q04602	Q04602	2	2	2	Vacuolar basic amino acid transporter 4	VBA4	1	2	2	2	6.8	FALSE	TRUE	6.8	2	0	0	0	0	0	0	0	0	0	0	0	0	0	0	0	0	0	0	0	0	0	0	0	0	0	0	0	0	0	0	0	0	0
Q12505|SKS1	Q12505	Q12505	3	3	3	Serine/threonine-protein kinase SKS1	SKS1	1	3	3	3	6.8	FALSE	TRUE	6.8	2	1	1	1	1	0	2	2	1	0	0	1	1	0	1	0	1	0	0	0	0	0	1	0	0	0	0	0	0	0	0	0	0	0
P38995|CCC2	P38995	P38995	5	5	5	Copper-transporting ATPase	CCC2	1	5	5	5	6.9	FALSE	TRUE	6.9	4	0	0	0	0	0	0	0	0	0	0	1	0	0	0	0	0	0	0	0	0	0	1	0	0	0	0	0	0	0	0	1	0	0
P40537|ULP2	P40537	P40537	5	5	5	Ubiquitin-like-specific protease 2	ULP2	1	5	5	5	6.9	FALSE	TRUE	6.9	0	2	0	0	0	0	0	0	0	0	0	0	0	0	0	1	1	1	0	0	0	0	1	0	0	0	0	1	1	1	1	1	1	2
Q04052|ARO80	Q04052	Q04052	4	4	4	Transcriptional activator ARO80	ARO80	1	4	4	4	6.9	FALSE	TRUE	6.9	0	0	0	1	0	0	1	2	2	3	2	0	2	2	0	0	0	0	0	0	0	0	0	0	0	0	0	0	0	0	0	0	0	0
Q06836|SYT1	Q06836	Q06836	6	6	5	Arf guanine nucleotide exchange factor SYT1	SYT1	1	6	6	5	5.8	FALSE	TRUE	6.9	0	0	0	0	0	0	0	0	1	2	2	0	4	3	3	3	2	2	0	0	0	0	0	0	0	0	0	0	0	0	0	0	0	0
Q08548|ALE1	Q08548	Q08548	3	3	3	Lysophospholipid acyltransferase	ALE1	1	3	3	3	6.9	FALSE	TRUE	6.9	3	0	0	0	0	0	0	0	0	0	0	1	0	0	0	0	0	0	0	0	0	0	0	0	0	0	0	0	0	0	0	0	0	0
P32839|BCS1	P32839	P32839	3	3	3	Mitochondrial chaperone BCS1	BCS1	1	3	3	3	7	FALSE	TRUE	7	1	0	0	1	1	1	1	1	1	1	1	0	1	1	1	1	1	1	1	0	0	0	0	0	0	0	0	0	0	0	0	0	0	1
P34246|MTC2	P34246	P34246	2	2	2	Maintenance of telomere capping protein 2	MTC2	1	2	2	2	7	FALSE	TRUE	7	0	0	0	0	0	0	0	0	0	0	0	0	0	0	0	0	0	0	0	0	0	0	0	0	2	2	1	0	0	1	0	0	0	0
P36038|CBT1	P36038	P36038	2	2	2	Cytochrome b termination protein 1	CBT1	1	2	2	2	7	FALSE	TRUE	7	2	0	0	0	0	0	0	0	0	0	0	1	0	0	0	0	0	0	0	0	0	0	1	0	0	0	0	0	0	0	0	0	1	1
P39925|AFG3	P39925	P39925	3	3	3	Mitochondrial respiratory chain complexes assembly protein AFG3	AFG3	1	3	3	3	7.1	FALSE	TRUE	7.1	3	0	0	0	0	0	0	0	0	0	0	0	0	0	0	0	0	0	0	0	0	0	0	0	0	0	0	0	0	0	0	0	0	0
Q03210|NGL3	Q03210	Q03210	3	3	3	Probable RNA exonuclease NGL3	NGL3	1	3	3	3	7.1	FALSE	TRUE	7.1	0	0	0	0	0	0	0	0	0	0	0	0	0	0	0	0	0	0	0	0	2	0	0	1	1	1	1	1	1	0	0	0	0	0
Q04748|SOV1	Q04748	Q04748	4	4	4	Protein SOV1, mitochondrial	SOV1	1	4	4	4	7.1	FALSE	TRUE	7.1	4	0	0	0	0	0	0	0	0	0	0	2	0	0	0	0	0	0	0	0	0	0	1	0	0	0	0	0	0	0	0	0	1	1
Q12317|MSB4	Q12317	Q12317	2	2	2	GTPase-activating protein MSB4	MSB4	1	2	2	2	7.1	FALSE	TRUE	7.1	0	0	0	0	0	0	0	0	0	0	0	0	0	0	0	0	0	0	2	2	2	1	0	0	0	0	0	0	0	0	0	0	0	0
P25358|ELO2	P25358	P25358	2	2	2	Elongation of fatty acids protein 2	ELO2	1	2	2	2	7.2	FALSE	TRUE	7.2	2	0	0	0	0	0	0	0	0	0	0	2	0	0	0	0	0	0	0	0	0	0	2	0	0	0	0	0	0	0	0	0	2	2
P26370|UGA3	P26370	P26370	3	3	3	Transcriptional activator protein UGA3	UGA3	1	3	3	3	7.2	FALSE	TRUE	7.2	3	1	0	0	0	0	0	0	0	0	0	2	0	0	1	1	1	1	0	0	0	0	2	0	0	0	0	0	0	0	0	0	2	2
P28496|LAC1	P28496	P28496	2	2	2	Sphingosine N-acyltransferase LAC1	LAC1	1	2	2	2	7.2	FALSE	TRUE	7.2	2	0	0	0	0	0	0	0	0	0	0	0	0	0	0	0	0	0	0	0	0	0	0	0	0	0	0	0	0	0	0	0	0	0
P36003|NNK1	P36003	P36003	5	5	5	Nitrogen network kinase 1	NNK1	1	5	5	5	7.2	FALSE	TRUE	7.2	0	0	0	0	0	0	0	0	0	0	0	0	1	0	3	2	1	1	0	0	0	0	0	0	0	0	0	0	0	0	0	0	0	0
P38140|ERT1	P38140	P38140	2	2	2	Transcription activator of gluconeogenesis ERT1	ERT1	1	2	2	2	7.2	FALSE	TRUE	7.2	0	0	0	0	0	0	0	0	1	1	0	0	0	0	0	0	0	0	0	0	0	0	0	0	0	0	0	0	0	0	0	0	0	0
P40071|TMN3	P40071	P40071	4	4	4	Transmembrane 9 superfamily member 3	TMN3	1	4	4	4	7.2	FALSE	TRUE	7.2	4	0	0	0	0	0	0	0	0	0	0	0	0	0	0	0	0	0	0	0	0	0	0	0	0	0	0	0	0	0	0	0	0	0
P47065|PET130	P47065	P47065	2	2	2	Protein PET130	PET130	1	2	2	2	7.2	FALSE	TRUE	7.2	1	0	0	0	0	0	0	0	0	0	0	0	0	0	0	0	0	0	0	0	0	0	1	0	0	0	0	0	0	0	0	0	0	0
P48581|RAD17	P48581	P48581	3	3	3	DNA damage checkpoint control protein RAD17	RAD17	1	3	3	3	7.2	FALSE	TRUE	7.2	0	0	0	0	0	0	0	1	0	0	0	0	0	0	0	0	0	0	0	0	2	0	0	0	0	0	0	0	0	0	0	0	0	0
P53262|VOA1	P53262	P53262	2	2	2	V0 assembly protein 1	VOA1	1	2	2	2	7.2	FALSE	TRUE	7.2	2	0	0	0	0	0	0	0	0	0	0	2	0	0	0	0	0	0	0	0	0	0	0	0	1	1	0	0	0	0	0	0	0	0
Q03516|RSN1	Q03516	Q03516	4	4	4	Uncharacterized protein RSN1	RSN1	1	4	4	4	7.2	FALSE	TRUE	7.2	4	0	0	0	0	0	0	0	0	0	0	2	0	0	0	0	0	0	0	0	0	0	1	0	0	0	0	0	0	0	0	0	0	0
P12684|HMG2	P12684	P12684	5	5	3	3-hydroxy-3-methylglutaryl-coenzyme A reductase 2	HMG2	1	5	5	3	2.9	FALSE	TRUE	7.3	2	0	0	0	0	0	0	0	0	0	0	2	0	0	0	0	0	0	0	0	0	0	0	0	0	0	0	0	0	0	0	0	1	0
P32622|YEF1	P32622	P32622	2	2	2	ATP-NADH kinase YEF1	YEF1	1	2	2	2	7.3	FALSE	TRUE	7.3	0	0	0	0	0	0	0	0	0	0	0	0	0	1	2	2	0	0	0	0	0	0	0	0	0	0	0	0	0	0	0	0	0	0
Q05473|MRX8	Q05473	Q05473	2	2	2	Uncharacterized GTP-binding protein YDR336W	MRX8	1	2	2	2	7.3	FALSE	TRUE	7.3	2	0	0	0	0	0	0	0	0	0	0	2	0	0	0	0	0	0	0	0	0	0	2	0	0	0	0	0	0	0	0	0	0	1
Q06648|GIC2	Q06648	Q06648	2	2	2	GTPase-interacting component 2	GIC2	1	2	2	2	7.3	FALSE	TRUE	7.3	1	0	0	0	0	0	0	0	1	0	1	1	1	1	0	1	0	0	0	0	0	0	0	0	0	0	0	0	0	0	0	0	0	0
P09119|CDC6	P09119	P09119	4	4	4	Cell division control protein 6	CDC6	1	4	4	4	7.4	FALSE	TRUE	7.4	0	0	0	0	0	0	0	0	0	0	0	0	0	0	0	0	1	0	0	0	0	1	0	0	0	0	0	0	0	0	0	0	0	0
P38741|RIM4	P38741	P38741	3	3	3	Meiotic activator RIM4	RIM4	1	3	3	3	7.4	FALSE	TRUE	7.4	0	0	0	0	0	0	0	0	0	2	1	0	3	2	1	1	1	0	0	0	0	0	0	0	0	0	0	0	0	0	0	0	0	0
Q12216|NFI1	Q12216	Q12216	3	3	3	E3 SUMO-protein ligase SIZ2	NFI1	1	3	3	3	7.4	FALSE	TRUE	7.4	0	0	0	0	0	0	0	1	2	2	2	0	1	0	0	0	1	0	0	0	0	0	0	0	0	0	0	0	0	0	0	0	0	0
P15801|MIP1	P15801	P15801	8	8	8	DNA polymerase gamma	MIP1	1	8	8	8	7.5	FALSE	TRUE	7.5	6	1	0	0	0	0	0	0	0	0	0	4	0	0	0	0	0	0	0	0	0	0	0	0	0	0	0	0	0	0	0	0	3	3
P38959|VPS41	P38959	P38959	6	6	6	Vacuolar protein sorting-associated protein 41	VPS41	1	6	6	6	7.5	FALSE	TRUE	7.5	3	0	0	0	0	0	0	1	2	0	5	0	2	0	3	1	0	0	0	0	0	0	0	0	0	0	0	0	0	0	0	0	0	0
P38966|VTC5	P38966	P38966	5	5	5	Uncharacterized protein YDR089W	VTC5	1	5	5	5	7.5	FALSE	TRUE	7.5	5	0	0	0	0	0	0	0	0	0	0	0	0	0	0	0	0	0	0	0	0	0	0	0	0	0	0	0	0	0	1	0	0	1
P36029|TPO5	P36029	P36029	4	4	4	Polyamine transporter TPO5	TPO5	1	4	4	4	7.6	FALSE	TRUE	7.6	3	0	0	0	0	0	0	0	0	0	0	1	0	0	0	0	0	0	0	0	0	0	0	0	0	1	0	0	0	0	0	0	0	0
P53629|ARE2	P53629	P53629	3	3	3	Sterol O-acyltransferase 2	ARE2	1	3	3	3	7.6	FALSE	TRUE	7.6	1	1	1	1	1	1	1	1	1	2	2	0	1	1	1	1	1	1	0	0	0	0	0	0	0	0	0	0	0	0	0	0	1	0
Q06107|YPR114W	Q06107	Q06107	2	2	2	Uncharacterized TLC domain-containing protein YPR114W	YPR114W	1	2	2	2	7.6	FALSE	TRUE	7.6	2	0	0	0	0	0	0	0	0	0	0	2	0	0	0	0	0	0	0	0	0	0	1	0	0	0	0	0	0	0	0	0	0	0
Q08227|INP54	Q08227	Q08227	2	2	2	Phosphatidylinositol 4,5-bisphosphate 5-phosphatase INP54	INP54	1	2	2	2	7.6	FALSE	TRUE	7.6	2	0	0	0	0	0	0	0	0	0	0	0	0	0	0	0	0	0	0	0	0	0	0	0	0	0	0	0	0	0	0	0	0	0
P38200|SHE1	P38200	P38200	2	2	2	Mitotic spindle-associated protein SHE1	SHE1	1	2	2	2	7.7	FALSE	TRUE	7.7	0	0	0	0	0	0	0	0	0	0	0	0	1	0	0	0	1	1	0	0	0	0	0	0	0	0	0	0	0	0	0	0	0	0
P39012|GAA1	P39012	P39012	4	4	4	GPI transamidase component GAA1	GAA1	1	4	4	4	7.7	FALSE	TRUE	7.7	3	0	0	0	0	0	0	0	0	0	0	2	0	0	0	0	0	0	0	0	0	0	1	0	0	0	0	0	0	0	0	0	1	2
P40969|CEP3	P40969	P40969	3	3	3	Centromere DNA-binding protein complex CBF3 subunit B	CEP3	1	3	3	3	7.7	FALSE	TRUE	7.7	0	0	0	0	0	2	2	3	1	1	0	0	0	0	0	0	0	0	0	0	0	0	0	0	0	0	0	0	0	0	0	0	0	0
P53850|RTC4	P53850	P53850	3	3	3	Restriction of telomere capping protein 4	RTC4	1	3	3	3	7.7	FALSE	TRUE	7.7	0	0	1	1	0	0	1	2	2	1	0	0	0	0	0	0	0	0	1	1	1	0	0	0	0	0	0	0	0	0	0	0	0	0
P33400|RIM101	P33400	P33400	3	3	3	pH-response transcription factor pacC/RIM101	RIM101	1	3	3	3	7.8	FALSE	TRUE	7.8	0	0	0	0	0	0	1	0	0	1	1	0	1	0	0	1	2	0	0	0	0	0	0	0	0	0	0	0	0	0	0	0	0	0
P40318|SSM4	P40318	P40318	6	6	6	ERAD-associated E3 ubiquitin-protein ligase DOA10	SSM4	1	6	6	6	7.8	FALSE	TRUE	7.8	5	0	0	0	0	0	0	0	0	0	0	0	0	0	0	0	0	0	0	0	0	0	0	1	0	0	0	0	0	0	0	0	0	0
Q03825|MSS11	Q03825	Q03825	4	4	4	Transcription activator MSS11	MSS11	1	4	4	4	7.8	FALSE	TRUE	7.8	0	0	0	0	0	0	0	0	0	3	3	0	2	1	1	0	0	0	0	0	0	0	0	0	0	0	0	0	0	0	0	0	0	0
Q00947|STP1	Q00947	Q00947	3	3	3	Transcription factor STP1	STP1	1	3	3	3	7.9	FALSE	TRUE	7.9	0	0	0	0	1	1	2	2	2	1	1	0	1	1	1	1	1	0	0	0	0	0	0	0	0	0	0	0	0	1	2	2	0	0
Q04080|GPI17	Q04080	Q04080	3	3	3	GPI transamidase component GPI17	GPI17	1	3	3	3	7.9	FALSE	TRUE	7.9	2	0	0	0	0	0	0	0	0	0	0	0	0	0	0	0	0	0	0	0	0	0	0	0	0	0	0	0	0	0	0	0	0	1
P08153|SWI5	P08153	P08153	4	4	4	Transcriptional factor SWI5	SWI5	1	4	4	4	8	FALSE	TRUE	8	2	0	0	0	0	0	0	0	0	0	0	2	0	0	0	0	2	1	0	0	0	0	1	0	0	0	0	0	0	0	0	0	2	2
P48353|HLJ1	P48353	P48353	2	2	2	Protein HLJ1	HLJ1	1	2	2	2	8	FALSE	TRUE	8	0	0	0	0	0	0	0	0	0	0	0	0	0	0	0	0	0	0	0	0	0	1	0	1	1	1	1	1	1	1	2	2	0	0
Q04740|RNH1	Q04740	Q04740	2	2	2	Ribonuclease H	RNH1	1	2	2	2	8	FALSE	TRUE	8	0	1	0	0	0	0	0	0	0	0	0	1	0	0	0	0	0	0	0	0	0	0	1	0	0	0	0	0	0	1	1	1	2	1
Q12152|YPL150W	Q12152	Q12152	5	5	4	Putative serine/threonine-protein kinase YPL150W	YPL150W	1	5	5	4	5.8	FALSE	TRUE	8	3	0	0	0	0	0	0	0	0	0	0	2	0	0	0	0	0	0	0	0	0	0	2	0	0	0	0	0	0	0	0	0	1	4
P34250|SEG2	P34250	P34250	8	8	8	Eisosome protein SEG2	SEG2	1	8	8	8	8.1	FALSE	TRUE	8.1	6	0	0	0	0	0	0	0	0	0	0	2	0	0	0	0	0	0	0	1	1	1	0	1	1	1	0	0	0	0	0	0	1	0
P16661|ALG1	P16661	P16661	2	2	2	Chitobiosyldiphosphodolichol beta-mannosyltransferase	ALG1	1	2	2	2	8.2	FALSE	TRUE	8.2	1	0	0	0	0	0	0	0	0	0	0	1	0	0	0	0	0	0	0	0	0	0	1	0	0	0	0	0	0	0	0	1	1	1
P22219|VPS15	P22219	P22219	9	9	7	Serine/threonine-protein kinase VPS15	VPS15	1	9	9	7	6.6	FALSE	TRUE	8.2	1	0	0	0	0	0	0	1	1	1	2	1	2	1	3	3	3	5	0	0	0	0	0	0	0	0	0	0	0	0	0	0	1	0
P40577|MND2	P40577	P40577	5	5	5	Anaphase-promoting complex subunit MND2	MND2	1	5	5	5	8.2	FALSE	TRUE	8.2	0	0	0	0	0	0	0	0	0	0	0	0	0	0	0	0	0	0	0	0	0	0	3	0	0	0	0	0	0	0	0	0	4	2
P53379|MKC7	P53379	P53379	3	3	3	Aspartic proteinase MKC7	MKC7	1	3	3	3	8.2	FALSE	TRUE	8.2	3	2	0	0	0	0	0	0	0	1	1	3	1	2	1	1	1	1	0	0	0	0	1	0	0	0	0	0	0	0	0	0	3	2
P40041|VHR2	P40041	P40041	3	2	2	Transcription factor VHR2	VHR2	1	3	2	2	6.3	FALSE	TRUE	8.3	3	1	0	0	0	0	1	0	0	0	0	1	0	0	0	0	0	0	0	0	0	0	1	0	0	0	0	0	0	0	1	1	1	1
P40061|TSC11	P40061	P40061	10	10	10	Target of rapamycin complex 2 subunit TSC11	TSC11	1	10	10	10	8.3	FALSE	TRUE	8.3	10	0	0	0	0	0	0	0	0	0	0	3	0	0	0	0	0	0	0	0	0	0	2	0	0	0	0	0	0	0	0	0	1	1
P47074|MAD3	P47074	P47074	3	3	3	Spindle assembly checkpoint component MAD3	MAD3	1	3	3	3	8.3	FALSE	TRUE	8.3	0	0	1	1	2	1	2	2	3	2	2	0	1	1	1	1	0	0	0	0	0	0	0	0	0	0	0	0	0	0	0	0	0	0
P53158|KXD1	P53158	P53158	2	2	2	Biogenesis of lysosome-related organelles complex 1 subunit KXD1	KXD1	1	2	2	2	8.3	FALSE	TRUE	8.3	1	1	0	0	1	2	1	1	0	1	0	1	2	0	2	2	2	2	0	0	0	0	1	0	0	0	0	0	0	0	0	0	1	1
P03876|aI2	P03876	P03876	6	6	6	Putative COX1/OXI3 intron 2 protein	aI2	1	6	6	6	8.4	FALSE	TRUE	8.4	5	0	0	0	0	0	0	0	0	0	0	1	0	0	0	0	0	0	0	0	0	0	0	0	0	0	0	0	0	0	0	0	1	1
P32354|MCM10	P32354	P32354	3	3	3	Minichromosome maintenance protein 10	MCM10	1	3	3	3	8.4	FALSE	TRUE	8.4	1	1	0	1	1	1	1	1	0	0	0	3	0	0	0	0	0	1	1	1	1	1	2	1	1	1	1	1	1	0	0	0	2	3
P32906|MNS1	P32906	P32906	3	3	3	Endoplasmic reticulum mannosyl-oligosaccharide 1,2-alpha-mannosidase	MNS1	1	3	3	3	8.4	FALSE	TRUE	8.4	2	0	0	0	0	0	1	0	0	0	0	0	0	0	0	0	0	0	0	0	0	0	0	0	0	0	0	0	0	0	0	0	0	0
P48237|CCM1	P48237	P48237	5	5	5	Mitochondrial group I intron splicing factor CCM1	CCM1	1	5	5	5	8.4	FALSE	TRUE	8.4	2	0	0	0	1	1	2	2	2	3	2	2	1	0	1	0	0	1	0	0	0	0	2	0	0	0	0	0	0	0	0	0	1	1
Q02606|CIP1	Q02606	Q02606	2	2	2	Uncharacterized protein YPL014W	CIP1	1	2	2	2	8.4	FALSE	TRUE	8.4	0	0	0	0	0	0	0	0	0	0	0	0	0	0	0	0	0	0	0	0	0	0	0	0	0	0	0	0	0	0	1	2	0	0
Q03212|EAR1	Q03212	Q03212	4	4	4	Protein EAR1	EAR1	1	4	4	4	8.4	FALSE	TRUE	8.4	1	0	0	0	0	0	0	0	0	0	0	1	0	0	0	0	0	0	0	0	0	0	1	0	1	1	1	1	1	2	3	3	0	1
P34161|YOX1	P34161	P34161	2	2	2	Homeobox protein YOX1	YOX1	1	2	2	2	8.6	FALSE	TRUE	8.6	1	0	0	0	0	0	0	0	0	0	0	0	0	0	0	0	0	0	0	0	0	0	0	0	0	0	0	0	0	1	0	0	0	0
P40493|BMT5	P40493	P40493	2	2	2	25S rRNA (uridine(2634)-N(3))-methyltransferase	BMT5	1	2	2	2	8.6	FALSE	TRUE	8.6	2	0	0	0	0	0	0	0	0	0	0	2	0	0	0	0	0	0	0	0	0	0	2	0	0	0	0	0	0	0	0	0	2	2
P50080|AZR1	P50080	P50080	4	4	4	Azole resistance protein 1	AZR1	1	4	4	4	8.6	FALSE	TRUE	8.6	4	0	0	0	0	0	0	0	0	0	0	4	0	0	0	0	0	0	0	0	0	0	3	0	0	0	0	0	0	0	0	0	2	2
P29539|RIF1	P29539	P29539	14	14	14	Telomere length regulator protein RIF1	RIF1	1	14	14	14	8.7	FALSE	TRUE	8.7	14	0	0	0	0	0	0	0	0	0	0	3	0	1	0	0	0	0	0	0	0	0	3	0	0	0	0	0	0	0	0	0	1	1
P40533|TED1	P40533	P40533	4	4	4	Protein TED1	TED1	1	4	4	4	8.7	FALSE	TRUE	8.7	3	0	0	0	0	0	0	0	0	0	0	1	0	0	0	0	0	0	0	0	0	0	0	0	0	0	0	1	1	1	1	1	0	0
P47156|JHD2	P47156	P47156	5	5	4	Histone demethylase JHD2	JHD2	1	5	5	4	6	FALSE	TRUE	8.7	0	1	1	1	1	1	1	1	0	0	0	0	0	0	0	0	0	0	3	3	3	2	0	1	1	1	1	1	1	1	1	1	0	0
Q07804|YEH1	Q07804	Q07804	3	3	3	Sterol esterase 1	YEH1	1	3	3	3	8.7	FALSE	TRUE	8.7	3	0	0	0	0	0	0	0	0	0	0	2	0	0	0	0	0	0	0	0	0	0	0	0	0	0	0	0	0	0	0	0	1	1
P13134|KEX2	P13134	P13134	5	5	5	Kexin	KEX2	1	5	5	5	8.8	FALSE	TRUE	8.8	5	0	0	0	0	0	0	0	0	0	0	2	0	0	0	0	0	0	0	0	0	0	1	0	0	0	0	0	0	0	0	0	0	0
P41815|BAP3	P41815	P41815	4	4	4	Valine amino-acid permease	BAP3	1	4	4	4	8.8	FALSE	TRUE	8.8	4	0	0	0	0	0	0	0	0	0	0	1	0	0	0	0	0	0	0	0	0	0	1	0	0	0	0	0	0	0	0	0	0	0
P53754|YNR061C	P53754	P53754	2	2	2	Uncharacterized protein YNR068C	YNR061C	1	2	2	2	8.8	FALSE	TRUE	8.8	0	1	0	0	0	0	0	0	0	0	0	0	0	0	0	0	0	0	0	0	0	0	0	0	0	0	0	1	1	0	0	0	0	0
P43618|CNN1	P43618	P43618	2	2	2	Kinetochore-associated protein CNN1	CNN1	1	2	2	2	8.9	FALSE	TRUE	8.9	0	0	0	0	0	0	0	1	0	1	1	0	0	1	0	0	0	0	0	0	0	0	0	0	0	0	0	0	0	0	0	0	1	0
Q06554|IRC20	Q06554	Q06554	12	12	11	Uncharacterized ATP-dependent helicase IRC20	IRC20	1	12	12	11	8.2	FALSE	TRUE	8.9	8	1	0	0	0	0	0	0	0	0	0	2	0	0	0	0	0	0	0	0	0	0	1	0	0	0	0	0	0	0	0	0	0	4
Q12078|SMF3	Q12078	Q12078	3	3	3	Iron transporter SMF3	SMF3	1	3	3	3	8.9	FALSE	TRUE	8.9	3	0	0	0	0	0	0	0	0	0	0	1	0	0	0	0	0	0	0	0	0	0	0	0	0	0	0	0	0	0	0	0	0	0
P25036|YSP3	P25036	P25036	3	3	2	Subtilisin-like protease 3	YSP3	1	3	3	2	7.1	FALSE	TRUE	9	0	0	0	0	0	0	0	0	0	0	0	0	0	0	0	0	0	0	0	0	0	1	0	2	0	0	0	0	0	0	0	0	0	0
P39952|OXA1	P39952	P39952	2	2	2	Mitochondrial inner membrane protein OXA1	OXA1	1	2	2	2	9	FALSE	TRUE	9	2	0	0	0	0	0	0	0	0	0	0	0	0	0	0	0	0	0	0	0	0	0	0	0	0	0	0	0	0	0	0	0	0	0
P48566|MSB3	P48566	P48566	5	5	5	GTPase-activating protein GYP3	MSB3	1	5	5	5	9	FALSE	TRUE	9	1	0	1	2	1	1	1	0	0	0	1	1	1	1	1	1	1	0	0	0	0	0	0	1	0	0	0	0	0	0	0	0	0	0
Q05930|MDM30	Q05930	Q05930	3	3	3	Mitochondrial distribution and morphology protein 30	MDM30	1	3	3	3	9	FALSE	TRUE	9	0	0	0	1	2	1	1	1	1	0	0	0	1	0	0	0	0	0	0	0	0	0	0	0	0	0	0	0	0	0	0	0	0	0
Q12151|UPC2	Q12151	Q12151	6	6	6	Sterol uptake control protein 2	UPC2	1	6	6	6	9	FALSE	TRUE	9	2	1	1	1	2	2	2	1	2	0	1	1	1	1	2	1	3	1	1	2	1	0	1	0	0	0	0	0	0	0	0	0	1	1
Q12224|RLM1	Q12224	Q12224	5	5	5	Transcription factor RLM1	RLM1	1	5	5	5	9	FALSE	TRUE	9	0	2	0	0	0	0	0	0	0	0	0	0	0	0	0	0	0	1	0	0	0	0	2	0	0	0	0	0	0	0	0	0	4	3
P22215|SLY41	P22215	P22215	3	3	2	Uncharacterized transporter SLY41	SLY41	1	3	3	2	6.8	FALSE	TRUE	9.1	2	0	0	0	0	0	0	0	0	0	0	0	0	0	0	0	0	0	0	0	0	0	0	0	0	0	0	0	0	0	0	0	0	0
P40562|MPH1	P40562	P40562	7	7	7	ATP-dependent DNA helicase MPH1	MPH1	1	7	7	7	9.1	FALSE	TRUE	9.1	6	0	0	1	1	2	0	1	0	0	0	0	0	0	0	0	0	0	0	0	0	0	0	0	0	0	0	0	0	0	0	0	0	0
P46971|PMT4	P46971	P46971	6	6	6	Dolichyl-phosphate-mannose--protein mannosyltransferase 4	PMT4	1	6	6	6	9.1	FALSE	TRUE	9.1	6	0	0	0	0	0	0	0	0	0	0	1	0	0	0	0	0	0	0	0	0	0	1	0	0	0	0	0	0	0	0	0	1	2
P53045|ERG25	P53045	P53045	2	2	2	Methylsterol monooxygenase	ERG25	1	2	2	2	9.1	FALSE	TRUE	9.1	2	1	0	0	0	0	0	0	0	0	0	2	0	0	0	0	0	0	0	0	0	0	2	0	0	0	0	0	0	0	0	0	2	2
Q02983|RRN5	Q02983	Q02983	3	3	3	RNA polymerase I-specific transcription initiation factor RRN5	RRN5	1	3	3	3	9.1	FALSE	TRUE	9.1	1	0	0	0	0	0	0	0	0	0	0	1	0	0	0	0	0	0	0	0	0	0	0	0	0	0	0	1	0	0	0	0	0	0
Q08226|CRT10	Q08226	Q08226	5	5	5	Protein CRT10	CRT10	1	5	5	5	9.1	FALSE	TRUE	9.1	0	2	1	1	0	0	0	0	0	0	0	0	0	0	1	1	1	2	0	0	0	0	0	0	0	0	0	0	0	0	0	0	0	3
P40963|SAS2	P40963	P40963	3	3	3	Histone acetyltransferase SAS2	SAS2	1	3	3	3	9.2	FALSE	TRUE	9.2	0	0	0	0	0	0	0	2	2	1	2	0	0	1	1	0	1	0	0	0	0	0	0	0	0	0	0	0	0	0	0	0	0	0
P48743|RFX1	P48743	P48743	5	5	5	RFX-like DNA-binding protein RFX1	RFX1	1	5	5	5	9.2	FALSE	TRUE	9.2	1	0	1	0	0	0	0	0	0	1	0	0	0	1	1	1	0	0	0	0	0	0	0	0	0	0	0	1	1	1	1	1	0	2
P38837|NSG1	P38837	P38837	2	2	2	Protein NSG1	NSG1	1	2	2	2	9.3	FALSE	TRUE	9.3	2	0	0	0	0	0	0	0	0	0	0	0	0	0	0	0	0	0	0	0	0	0	0	0	0	0	0	0	0	0	0	0	0	0
P39007|STT3	P39007	P39007	6	6	6	Dolichyl-diphosphooligosaccharide--protein glycosyltransferase subunit STT3	STT3	1	6	6	6	9.3	FALSE	TRUE	9.3	5	0	0	0	0	0	0	0	0	0	0	0	0	0	0	0	0	0	0	0	0	0	3	0	0	0	0	0	0	0	0	0	1	1
Q12142|ATG9	Q12142	Q12142	6	6	6	Autophagy-related protein 9	ATG9	1	6	6	6	9.3	FALSE	TRUE	9.3	6	0	0	0	0	0	0	0	0	0	0	4	0	0	0	0	0	0	0	0	0	0	1	0	0	0	0	0	0	0	0	0	0	0
P25353|NPP1	P25353	P25353	5	5	5	Ectonucleotide pyrophosphatase/phosphodiesterase 1;Alkaline phosphodiesterase 1;Nucleotide pyrophosphatase	NPP1	1	5	5	5	9.4	FALSE	TRUE	9.4	5	0	0	0	0	0	0	0	0	0	0	2	0	0	0	0	0	0	0	0	0	0	1	0	0	0	0	0	0	0	0	0	0	0
P40015|ISC1	P40015	P40015	3	3	3	Inositol phosphosphingolipids phospholipase C	ISC1	1	3	3	3	9.4	FALSE	TRUE	9.4	2	0	0	0	0	0	0	0	0	0	0	1	0	0	0	0	0	0	0	0	0	0	0	0	0	1	0	0	0	1	1	1	0	0
P40578|MGA2	P40578	P40578	7	7	5	Protein MGA2	MGA2	1	7	7	5	7	FALSE	TRUE	9.4	0	1	0	1	1	1	3	2	4	4	4	0	3	3	4	1	2	1	0	0	0	0	0	0	0	0	0	0	0	0	0	0	0	0
P53847|DSL1	P53847	P53847	7	7	7	Protein transport protein DSL1	DSL1	1	7	7	7	9.4	FALSE	TRUE	9.4	1	0	0	0	0	0	0	0	2	2	1	0	1	2	4	2	1	2	0	0	0	0	1	0	0	0	0	0	0	0	0	0	0	0
Q03648|YMR209C	Q03648	Q03648	3	3	3	Uncharacterized protein YMR209C	YMR209C	1	3	3	3	9.4	FALSE	TRUE	9.4	2	0	0	0	0	0	0	0	1	1	1	1	0	0	1	1	1	0	0	0	0	0	1	0	0	0	0	0	0	0	0	0	0	1
Q03792|RIM13	Q03792	Q03792	6	6	6	Calpain-like protease 1	RIM13	1	6	6	6	9.4	FALSE	TRUE	9.4	0	1	4	4	3	1	1	0	1	0	0	0	0	0	0	0	0	0	3	2	3	1	1	0	0	1	0	0	0	0	0	0	0	0
Q07451|YET3	Q07451	Q07451	2	2	2	Endoplasmic reticulum transmembrane protein 3	YET3	1	2	2	2	9.4	FALSE	TRUE	9.4	2	0	0	0	0	0	0	0	0	0	0	1	0	0	0	0	0	0	0	0	0	0	1	0	0	0	0	0	0	0	0	0	1	1
P26798|INO2	P26798	P26798	2	2	2	Protein INO2	INO2	1	2	2	2	9.5	FALSE	TRUE	9.5	0	0	0	0	0	0	0	0	0	0	0	0	0	0	0	0	0	0	0	0	0	0	1	0	0	0	0	0	0	0	0	0	2	2
P38085|TAT1	P38085	P38085	3	3	3	Valine/tyrosine/tryptophan amino-acid permease 1	TAT1	1	3	3	3	9.5	FALSE	TRUE	9.5	3	0	0	0	0	0	0	0	0	0	0	2	0	0	0	0	0	0	0	0	0	0	1	0	0	0	0	0	0	0	0	0	1	1
Q12311|NTO1	Q12311	Q12311	6	6	6	NuA3 HAT complex component NTO1	NTO1	1	6	6	6	9.5	FALSE	TRUE	9.5	6	0	0	0	0	0	0	0	0	0	0	2	0	0	0	0	0	0	0	0	0	0	2	0	0	0	0	0	0	0	0	0	1	0
P36012|CSE4	P36012	P36012	2	2	2	Histone H3-like centromeric protein CSE4	CSE4	1	2	2	2	9.6	FALSE	TRUE	9.6	2	0	0	0	0	0	0	0	0	0	0	1	0	0	0	0	0	0	0	0	0	0	1	0	0	0	0	0	0	0	0	0	0	0
P20107|ZRC1	P20107	P20107	2	2	2	Zinc/cadmium resistance protein	ZRC1	1	2	2	2	9.7	FALSE	TRUE	9.7	2	0	0	0	0	0	0	0	0	0	0	2	0	0	0	0	0	0	0	0	0	0	2	0	0	0	0	0	0	0	0	0	2	2
P36110|PRY2	P36110	P36110	2	2	2	Protein PRY2	PRY2	1	2	2	2	9.7	FALSE	TRUE	9.7	0	0	0	0	0	0	0	0	1	0	0	0	0	0	0	0	0	0	0	0	0	0	0	0	0	0	1	2	2	2	2	2	0	0
P38742|NPR3	P38742	P38742	9	9	8	Nitrogen permease regulator 3	NPR3	1	9	9	8	8.6	FALSE	TRUE	9.7	5	1	0	0	0	0	0	0	0	0	1	0	1	2	1	0	1	1	0	0	0	0	0	0	0	0	0	0	0	0	0	0	2	4
P36112|MIC60	P36112	P36112	4	4	4	MICOS complex subunit MIC60	MIC60	1	4	4	4	9.8	FALSE	TRUE	9.8	2	0	0	0	0	0	1	0	0	0	0	2	0	0	0	0	0	0	0	0	0	0	1	0	0	0	0	0	1	1	0	0	0	0
P40073|SHO1	P40073	P40073	3	3	3	High osmolarity signaling protein SHO1	SHO1	1	3	3	3	9.8	FALSE	TRUE	9.8	3	0	0	0	0	0	0	0	0	0	0	2	0	0	0	0	0	0	0	0	0	0	0	0	0	0	0	0	0	0	0	0	0	0
P53925|YNL115C	P53925	P53925	3	3	3	Uncharacterized vacuolar membrane protein YNL115C	YNL115C	1	3	3	3	9.8	FALSE	TRUE	9.8	3	0	0	0	0	0	0	0	0	0	0	0	0	0	0	0	0	0	0	0	0	0	0	0	0	0	0	0	0	0	0	0	0	1
Q12416|WHI5	Q12416	Q12416	3	3	3	G1-specific transcriptional repressor WHI5	WHI5	1	3	3	3	9.8	FALSE	TRUE	9.8	0	0	0	0	0	0	0	0	0	0	0	0	0	0	0	0	1	0	0	0	0	0	0	0	0	0	0	0	0	0	0	0	1	1
P40530|PKP1	P40530	P40530	3	3	3	[Pyruvate dehydrogenase (acetyl-transferring)] kinase 1, mitochondrial	PKP1	1	3	3	3	9.9	FALSE	TRUE	9.9	1	0	0	0	0	0	0	0	0	0	0	0	0	0	0	0	0	0	0	0	0	0	0	0	0	0	0	0	0	3	2	1	0	0
P40968|CDC40	P40968	P40968	4	4	4	Pre-mRNA-processing factor 17	CDC40	1	4	4	4	9.9	FALSE	TRUE	9.9	3	0	2	3	0	3	3	1	1	0	0	2	0	0	0	0	0	0	3	3	3	0	2	0	0	0	0	0	0	0	0	0	2	1
P48564|MRX6	P48564	P48564	3	3	3	Uncharacterized protein YNL295W	MRX6	1	3	3	3	9.9	FALSE	TRUE	9.9	3	1	0	0	0	0	0	0	0	0	0	2	0	0	0	0	0	0	0	0	0	0	2	0	0	0	0	0	0	0	0	0	2	3
P53197|CDH1	P53197	P53197	3	3	3	APC/C activator protein CDH1	CDH1	1	3	3	3	9.9	FALSE	TRUE	9.9	0	0	0	0	0	0	0	0	1	3	2	0	2	1	0	0	0	1	0	0	0	0	0	0	0	0	0	0	0	0	0	0	0	0
Q12184|YAH1	Q12184	Q12184	2	2	2	Adrenodoxin homolog, mitochondrial	YAH1	1	2	2	2	9.9	FALSE	TRUE	9.9	0	0	0	0	0	0	0	0	0	0	0	0	0	0	0	0	0	0	0	0	0	0	0	0	0	0	1	2	2	2	2	1	0	0
P33894|STE13	P33894	P33894	7	7	7	Dipeptidyl aminopeptidase A	STE13	1	7	7	7	10	FALSE	TRUE	10	6	1	0	0	0	0	0	0	0	0	0	0	0	0	0	0	0	0	0	0	0	0	0	0	0	0	0	0	0	0	0	0	1	1
P38148|PPS1	P38148	P38148	7	7	7	Dual specificity protein phosphatase PPS1	PPS1	1	7	7	7	10	FALSE	TRUE	10	1	0	3	3	0	0	0	0	0	0	0	0	0	0	0	0	0	0	5	5	5	2	0	2	2	0	0	0	0	0	0	0	0	0
Q04089|DOT1	Q04089	Q04089	4	4	4	Histone-lysine N-methyltransferase, H3 lysine-79 specific	DOT1	1	4	4	4	10	FALSE	TRUE	10	0	0	0	0	0	0	0	0	0	0	0	0	0	0	0	0	1	0	0	0	0	0	0	0	0	0	0	0	0	0	0	0	2	1
Q04472|MGR3	Q04472	Q04472	4	4	4	Mitochondrial inner membrane i-AAA protease supercomplex subunit MGR3	MGR3	1	4	4	4	10	FALSE	TRUE	10	2	0	0	0	0	0	0	0	0	0	0	0	0	0	0	0	0	0	1	1	1	0	0	0	0	0	0	0	0	0	0	1	0	0
Q05166|ASM4	Q05166	Q05166	4	4	4	Nucleoporin ASM4	ASM4	1	4	4	4	10	FALSE	TRUE	10	0	0	2	2	2	1	1	2	2	1	1	0	0	0	0	0	0	0	2	1	1	0	0	0	0	0	0	0	1	1	1	0	0	0
Q12180|HAL9	Q12180	Q12180	8	8	8	Halotolerance protein 9	HAL9	1	8	8	8	10	FALSE	TRUE	10	2	1	0	0	0	0	0	3	1	3	0	1	0	1	1	1	2	1	0	0	0	0	0	0	0	0	0	0	0	0	0	0	0	0
P25371|ADP1	P25371	P25371	8	8	8	Probable ATP-dependent permease	ADP1	1	8	8	8	10.1	FALSE	TRUE	10.1	8	0	0	0	0	0	0	0	0	0	0	4	0	0	0	0	0	0	0	0	0	0	3	0	0	0	0	0	0	0	0	0	4	3
P31244|RAD16	P31244	P31244	7	7	7	DNA repair protein RAD16	RAD16	1	7	7	7	10.1	FALSE	TRUE	10.1	4	0	0	0	1	0	0	0	0	0	0	2	0	0	0	0	0	0	0	0	0	0	1	0	0	0	1	0	0	0	0	0	0	1
P38111|MEC1	P38111	P38111	20	20	19	Serine/threonine-protein kinase MEC1	MEC1	1	20	20	19	9.8	FALSE	TRUE	10.1	1	7	0	0	0	0	0	0	1	0	1	1	0	2	2	3	0	5	0	0	0	0	0	0	0	0	0	0	0	0	0	0	1	2
P46950|SNG1	P46950	P46950	5	5	5	Nitrosoguanidine resistance protein SNG1	SNG1	1	5	5	5	10.1	FALSE	TRUE	10.1	5	0	0	0	0	0	0	0	0	0	0	4	0	0	0	0	0	0	0	0	0	0	2	0	0	0	0	0	0	0	0	0	3	4
Q08748|YOR296W	Q08748	Q08748	11	11	10	Uncharacterized protein YOR296W	YOR296W	1	11	11	10	8.6	FALSE	TRUE	10.1	5	0	1	1	1	1	1	0	0	1	1	3	1	0	0	0	1	0	0	2	0	2	1	1	1	1	1	1	0	0	0	0	2	2
P32915|SEC61	P32915	P32915	4	4	4	Protein transport protein SEC61	SEC61	1	4	4	4	10.2	FALSE	TRUE	10.2	4	0	0	0	0	0	0	0	0	0	0	3	0	0	0	0	0	0	0	0	0	0	3	0	0	0	0	0	0	0	0	0	2	2
P47127|AIM24	P47127	P47127	3	3	3	Altered inheritance of mitochondria protein 24, mitochondrial	AIM24	1	3	3	3	10.2	FALSE	TRUE	10.2	2	0	0	0	0	0	0	0	0	0	0	1	1	1	1	1	1	1	0	0	0	0	0	0	0	0	0	0	0	0	0	0	0	0
P32459|DAL3	P32459	P32459	2	2	2	Ureidoglycolate lyase	DAL3	1	2	2	2	10.3	FALSE	TRUE	10.3	0	0	0	0	0	0	0	0	0	0	0	0	0	0	0	0	0	0	0	0	0	0	0	1	0	1	2	2	1	1	1	0	0	0
P32462|ERG24	P32462	P32462	4	4	4	Delta(14)-sterol reductase	ERG24	1	4	4	4	10.3	FALSE	TRUE	10.3	4	0	0	0	0	0	0	0	0	0	0	1	0	0	0	0	0	0	0	0	0	0	0	0	0	0	0	0	0	0	0	0	0	0
Q07748;P47183;P43534;P42883|THI13	Q07748;P47183;P43534;P42883	Q07748;P47183;P43534;P42883	2;2;2;2	2;2;2;2	2;2;2;2	4-amino-5-hydroxymethyl-2-methylpyrimidine phosphate synthase THI13;4-amino-5-hydroxymethyl-2-methylpyrimidine phosphate synthase THI11;4-amino-5-hydroxymethyl-2-methylpyrimidine phosphate synthase THI5;4-amino-5-hydroxymethyl-2-methylpyrimidine phosphate synthase THI12	THI13	4	2	2	2	10.3	FALSE	TRUE	10.3	0	0	0	0	0	0	0	0	0	0	0	0	0	0	0	0	0	0	0	0	0	0	0	0	0	0	0	1	2	1	1	1	0	0
P47155|ILM1	P47155	P47155	2	2	2	Protein ILM1	ILM1	1	2	2	2	10.3	FALSE	TRUE	10.3	2	0	0	0	0	0	0	0	0	0	0	0	0	0	0	0	0	0	0	0	0	0	0	0	0	0	0	0	0	0	0	0	0	0
Q06339|TFC6	Q06339	Q06339	4	4	4	Transcription factor tau 91 kDa subunit	TFC6	1	4	4	4	10.3	FALSE	TRUE	10.3	3	3	0	0	0	0	0	0	0	0	0	1	0	0	0	0	2	2	0	0	0	0	1	0	0	0	0	0	0	0	0	0	0	3
P38954|IPT1	P38954	P38954	5	5	5	Inositolphosphotransferase 1	IPT1	1	5	5	5	10.4	FALSE	TRUE	10.4	4	0	1	1	1	1	1	1	0	0	0	3	0	0	0	0	0	0	0	0	0	0	3	0	0	0	0	0	0	0	0	0	1	2
Q01589|SED1	Q01589	Q01589	2	2	2	Cell wall protein SED1	SED1	1	2	2	2	10.4	FALSE	TRUE	10.4	0	1	0	0	0	1	1	1	1	1	2	0	1	1	1	1	1	1	0	0	0	0	0	0	0	0	0	0	0	0	0	0	1	1
Q04412|AGE1	Q04412	Q04412	2	2	2	ADP-ribosylation factor GTPase-activating protein effector protein 1	AGE1	1	2	2	2	10.4	FALSE	TRUE	10.4	0	0	0	0	0	0	1	1	1	1	1	0	1	0	0	0	0	0	0	0	1	0	0	0	1	0	0	0	0	0	0	0	0	0
P38731|ARN1	P38731	P38731	4	4	4	Siderophore iron transporter ARN1	ARN1	1	4	4	4	10.5	FALSE	TRUE	10.5	3	0	0	0	0	0	0	0	0	0	1	1	0	0	0	0	0	0	0	0	0	0	1	0	0	0	0	0	0	0	0	0	1	0
P43606|PTR3	P43606	P43606	5	5	5	SPS-sensor component PTR3	PTR3	1	5	5	5	10.5	FALSE	TRUE	10.5	0	1	0	0	0	0	0	0	0	1	1	0	0	2	3	2	1	1	0	0	0	0	0	0	0	0	0	0	0	0	0	0	0	0
P53038|TEL2	P53038	P53038	7	7	7	Telomere length regulation protein TEL2	TEL2	1	7	7	7	10.5	FALSE	TRUE	10.5	5	0	1	1	1	1	0	0	0	0	0	3	0	0	0	0	0	0	0	0	0	0	1	0	0	0	0	0	0	0	0	0	4	3
Q12013|AKR2	Q12013	Q12013	5	5	5	Probable palmitoyltransferase AKR2	AKR2	1	5	5	5	10.5	FALSE	TRUE	10.5	5	0	0	0	0	0	0	0	0	0	0	0	0	0	0	0	0	0	0	0	0	0	0	0	0	0	0	0	0	0	0	0	0	0
Q12296|MAM3	Q12296	Q12296	4	4	4	Protein MAM3	MAM3	1	4	4	4	10.5	FALSE	TRUE	10.5	4	0	0	0	0	0	0	0	0	0	0	0	0	0	0	0	0	0	0	0	0	0	2	0	0	0	0	0	0	0	0	0	1	1
P0CX13;P0CX12;P43542;P53822;P47187|COS3	P0CX13;P0CX12;P43542;P53822;P47187;P38723;Q07788	P0CX13;P0CX12;P43542;P53822;P47187	5;5;4;4;4;2;2	5;5;4;4;4;2;2	2;2;1;1;2;0;2	Protein COS3;Protein COS2;Protein COS4;Protein COS1;Protein COS5	COS3	7	5	5	2	4.7	FALSE	TRUE	10.6	4	0	0	0	0	0	0	0	0	0	0	1	0	0	0	0	0	1	0	0	0	0	1	0	0	0	0	0	0	0	0	0	0	0
P22516|CHL1	P22516	P22516	7	7	7	ATP-dependent RNA helicase CHL1	CHL1	1	7	7	7	10.6	FALSE	TRUE	10.6	0	0	1	0	0	0	0	0	0	0	0	0	0	0	0	0	0	0	4	7	4	1	0	0	0	0	0	0	0	0	0	0	0	0
Q08058|COQ10	Q08058	Q08058	2	2	2	Coenzyme Q-binding protein COQ10, mitochondrial	COQ10	1	2	2	2	10.6	FALSE	TRUE	10.6	1	0	0	0	0	0	0	0	0	0	0	0	0	0	0	0	0	0	1	1	0	0	0	0	0	0	0	0	0	0	0	0	1	1
P26364|ADK2	P26364	P26364	2	2	2	GTP:AMP phosphotransferase, mitochondrial	ADK2	1	2	2	2	10.7	FALSE	TRUE	10.7	2	0	0	0	0	0	0	0	0	0	0	0	0	0	0	0	0	0	0	0	0	0	0	0	0	0	0	0	0	0	0	0	1	0
P32609|PEP7	P32609	P32609	5	5	5	Vacuolar segregation protein PEP7	PEP7	1	5	5	5	10.7	FALSE	TRUE	10.7	1	1	1	0	1	1	1	0	0	0	0	1	0	0	0	0	0	0	0	0	1	1	1	1	1	1	1	1	1	2	3	4	1	1
P36169|SKG1	P36169	P36169	3	3	3	Suppressor of lethality of KEX2 GAS1 double null mutant protein 1	SKG1	1	3	3	3	10.7	FALSE	TRUE	10.7	3	0	0	0	0	0	0	0	0	0	0	2	0	0	0	0	0	0	0	0	0	0	1	0	0	0	0	0	0	0	0	0	0	0
P38152|CTP1	P38152	P38152	2	2	2	Tricarboxylate transport protein	CTP1	1	2	2	2	10.7	FALSE	TRUE	10.7	2	0	0	0	0	0	0	0	0	0	0	1	0	0	0	0	0	0	0	0	0	0	0	0	0	0	0	0	0	0	0	0	0	1
P47041|BIT61	P47041	P47041	4	4	4	Target of rapamycin complex 2 subunit BIT61	BIT61	1	4	4	4	10.7	FALSE	TRUE	10.7	3	0	0	0	0	0	0	0	0	0	0	1	0	0	0	0	0	0	0	0	0	0	0	0	0	0	1	1	1	1	1	0	0	0
Q12403|ERP3	Q12403	Q12403	2	2	2	Protein ERP3	ERP3	1	2	2	2	10.7	FALSE	TRUE	10.7	2	0	0	0	0	0	0	0	0	0	0	1	0	0	0	0	0	0	0	0	0	0	0	0	0	0	0	0	0	0	0	0	0	0
P38766|RRM3	P38766	P38766	7	7	7	ATP-dependent DNA helicase RRM3	RRM3	1	7	7	7	10.8	FALSE	TRUE	10.8	7	0	0	0	0	0	0	0	0	0	0	3	0	0	0	0	0	0	0	0	0	0	0	0	0	0	0	0	0	0	0	0	2	0
P53868|ALG9	P53868	P53868	5	5	5	Alpha-1,2-mannosyltransferase ALG9	ALG9	1	5	5	5	10.8	FALSE	TRUE	10.8	5	0	0	0	0	0	0	0	0	0	0	2	0	0	0	0	0	0	0	0	0	0	0	0	0	0	0	0	0	0	0	0	0	0
P23585|HXT2	P23585	P23585	5	5	5	High-affinity glucose transporter HXT2	HXT2	1	5	5	5	10.9	FALSE	TRUE	10.9	5	2	1	1	0	0	1	1	1	1	1	2	0	0	1	1	1	1	1	1	1	1	3	1	1	1	1	1	1	1	1	1	3	3
P34225|YEL1	P34225	P34225	6	6	6	Guanine-nucleotide exchange factor YEL1	YEL1	1	6	6	6	10.9	FALSE	TRUE	10.9	0	0	1	1	1	2	3	3	5	2	1	0	1	1	1	0	0	0	0	0	0	0	1	0	0	0	0	0	0	0	0	0	0	0
P47168|TTI2	P47168	P47168	4	4	4	TEL2-interacting protein 2	TTI2	1	4	4	4	10.9	FALSE	TRUE	10.9	2	0	0	0	0	0	0	0	0	2	2	0	3	3	2	1	0	0	0	0	0	0	1	0	0	0	0	0	0	0	0	0	0	1
Q12214|HOS1	Q12214	Q12214	5	5	5	Histone deacetylase HOS1	HOS1	1	5	5	5	10.9	FALSE	TRUE	10.9	0	0	1	0	0	0	0	0	0	0	0	0	0	0	0	0	1	1	0	0	0	1	0	1	0	0	0	0	0	0	0	0	0	1
P33336|SKN1	P33336	P33336	5	4	4	Beta-glucan synthesis-associated protein SKN1	SKN1	1	5	4	4	9.1	FALSE	TRUE	11	1	0	3	2	3	1	1	1	0	0	0	1	0	0	0	0	0	0	1	1	1	0	0	0	0	0	0	0	0	0	0	0	0	0
P38875|GPI16	P38875	P38875	4	4	3	GPI transamidase component GPI16	GPI16	1	4	4	3	8.4	FALSE	TRUE	11	3	0	0	0	0	0	0	0	0	0	0	2	0	0	0	0	0	0	0	0	0	0	1	0	0	0	0	0	0	0	0	0	0	0
P39980|SIT1	P39980	P39980	4	4	4	Siderophore iron transporter 1	SIT1	1	4	4	4	11	FALSE	TRUE	11	4	1	1	1	1	1	1	1	1	0	0	2	1	0	1	1	1	1	1	1	1	0	1	0	0	0	0	0	0	0	0	0	1	1
P40319|ELO3	P40319	P40319	3	3	3	Elongation of fatty acids protein 3	ELO3	1	3	3	3	11	FALSE	TRUE	11	3	0	0	0	0	0	0	0	0	0	0	3	0	0	0	0	0	0	0	0	0	0	2	0	0	0	0	0	0	0	0	0	3	3
P53208|YGR015C	P53208	P53208	3	3	3	Uncharacterized abhydrolase domain-containing protein YGR015C	YGR015C	1	3	3	3	11	FALSE	TRUE	11	0	0	0	0	0	0	0	0	0	0	0	0	0	0	0	0	0	0	0	0	0	0	0	0	0	0	0	0	1	3	3	3	0	0
Q05567|DPL1	Q05567	Q05567	5	5	5	Sphingosine-1-phosphate lyase	DPL1	1	5	5	5	11	FALSE	TRUE	11	5	0	0	0	0	0	0	0	0	0	0	2	0	0	0	0	0	0	0	0	0	0	0	0	0	0	0	0	0	0	0	0	0	0
Q06510|TAZ1	Q06510	Q06510	3	3	2	Lysophosphatidylcholine acyltransferase	TAZ1	1	3	3	2	8.7	FALSE	TRUE	11	2	0	0	0	0	0	0	0	0	0	0	0	0	0	0	0	0	0	0	0	0	0	0	0	0	0	0	0	0	0	0	0	0	0
P32522|PET309	P32522	P32522	11	11	11	Pentatricopeptide repeat-containing protein PET309, mitochondrial	PET309	1	11	11	11	11.1	FALSE	TRUE	11.1	9	1	1	0	0	0	1	1	0	1	0	1	0	0	0	0	0	0	0	0	1	1	0	1	1	1	1	0	0	0	0	0	0	0
P46992|TOH1	P46992	P46992	3	3	3	Cell wall protein YJL171C	TOH1	1	3	3	3	11.1	FALSE	TRUE	11.1	3	1	1	1	1	0	0	0	1	1	0	2	0	0	1	0	1	0	0	1	1	1	1	0	0	0	0	0	0	0	0	0	2	2
Q05521|DPP1	Q05521	Q05521	3	3	3	Diacylglycerol pyrophosphate phosphatase 1	DPP1	1	3	3	3	11.1	FALSE	TRUE	11.1	3	0	0	0	0	0	0	0	0	0	0	1	0	0	0	0	0	0	0	0	0	0	0	0	0	0	0	0	0	0	0	0	0	0
P33296|UBC6	P33296	P33296	2	2	2	Ubiquitin-conjugating enzyme E2 6	UBC6	1	2	2	2	11.2	FALSE	TRUE	11.2	2	0	0	0	0	0	0	0	0	0	0	2	0	0	0	0	0	0	0	0	0	0	1	0	0	0	0	0	0	0	0	0	0	1
P47002|SSY5	P47002	P47002	5	5	5	SPS-sensor serine protease component SSY5	SSY5	1	5	5	5	11.2	FALSE	TRUE	11.2	0	2	0	0	2	2	2	3	1	2	1	0	2	3	2	2	2	2	1	0	0	0	0	1	3	2	1	2	1	2	0	0	0	0
Q05919|VPS38	Q05919	Q05919	3	3	3	Vacuolar protein sorting-associated protein 38	VPS38	1	3	3	3	11.2	FALSE	TRUE	11.2	1	1	0	0	0	0	0	0	0	0	0	1	0	1	2	1	3	2	0	0	0	0	0	0	0	0	0	0	0	0	0	0	1	1
Q12167|RRG1	Q12167	Q12167	4	4	4	Required for respiratory growth protein 1, mitochondrial	RRG1	1	4	4	4	11.2	FALSE	TRUE	11.2	3	0	0	0	0	0	0	0	0	0	0	2	0	0	0	0	0	0	0	0	0	0	2	0	0	0	0	0	0	0	0	0	0	0
Q12379|SWM1	Q12379	Q12379	2	2	2	Anaphase-promoting complex subunit SWM1	SWM1	1	2	2	2	11.2	FALSE	TRUE	11.2	0	0	0	0	0	0	0	0	0	0	0	0	0	0	0	0	0	0	0	0	0	0	0	0	0	0	0	0	0	0	0	0	2	0
P04387|GAL80	P04387	P04387	4	4	4	Galactose/lactose metabolism regulatory protein GAL80	GAL80	1	4	4	4	11.3	FALSE	TRUE	11.3	0	0	4	2	0	0	0	0	0	0	0	0	0	0	1	0	1	1	2	4	2	0	0	1	1	0	0	0	0	0	0	0	0	0
P40416|ATM1	P40416	P40416	5	5	5	Iron-sulfur clusters transporter ATM1, mitochondrial	ATM1	1	5	5	5	11.3	FALSE	TRUE	11.3	4	0	0	0	0	0	0	0	0	0	0	2	0	0	0	0	0	0	0	0	0	0	1	1	1	0	0	0	0	0	0	0	2	1
Q05854|YLR278C	Q05854	Q05854	12	12	12	Uncharacterized transcriptional regulatory protein YLR278C	YLR278C	1	12	12	12	11.3	FALSE	TRUE	11.3	0	3	0	0	0	0	0	0	0	0	0	0	0	0	0	0	1	4	0	0	0	0	2	0	0	0	0	0	0	0	0	0	6	8
Q12015|DSC3	Q12015	Q12015	2	2	2	Transmembrane protein YOR223W	DSC3	1	2	2	2	11.3	FALSE	TRUE	11.3	2	0	0	0	0	0	0	0	0	0	0	2	0	0	0	0	0	0	0	0	0	0	0	0	0	0	0	0	0	0	0	0	0	0
P36125|GMH1	P36125	P36125	2	2	2	Protein GMH1	GMH1	1	2	2	2	11.4	FALSE	TRUE	11.4	2	0	0	0	0	0	0	0	0	0	0	0	0	0	0	0	0	0	0	0	0	0	0	0	0	0	0	0	0	0	0	0	0	0
P38248|ECM33	P38248	P38248	6	6	6	Cell wall protein ECM33	ECM33	1	6	6	6	11.4	FALSE	TRUE	11.4	5	5	5	6	4	5	4	4	3	4	4	6	5	5	5	5	5	6	5	4	3	2	5	1	1	1	0	0	1	3	2	1	5	5
P46974|RSF2	P46974	P46974	10	10	10	Respiration factor 2	RSF2	1	10	10	10	11.4	FALSE	TRUE	11.4	0	5	0	0	0	0	0	1	1	2	2	0	3	4	4	4	0	7	0	0	0	0	1	0	0	0	0	0	0	0	0	0	1	1
Q12303|YPS3	Q12303	Q12303	3	3	3	Aspartic proteinase yapsin-3	YPS3	1	3	3	3	11.4	FALSE	TRUE	11.4	0	1	0	0	0	0	0	0	0	0	0	0	1	0	1	1	2	1	0	0	0	0	0	0	0	0	0	0	0	0	0	0	0	0
P35201|MIF2	P35201	P35201	5	5	5	Protein MIF2	MIF2	1	5	5	5	11.5	FALSE	TRUE	11.5	3	0	0	0	0	0	0	0	0	1	1	0	1	0	0	0	1	0	0	0	0	0	1	0	0	0	0	0	0	0	0	0	0	2
P38355|YBR287W	P38355	P38355	3	3	3	Uncharacterized transporter YBR287W	YBR287W	1	3	3	3	11.5	FALSE	TRUE	11.5	3	0	0	0	0	0	0	0	0	0	0	1	0	0	0	0	0	0	0	0	0	0	0	0	0	0	0	0	0	0	0	0	0	0
P38704|STP2	P38704	P38704	4	4	4	Transcription factor STP2	STP2	1	4	4	4	11.5	FALSE	TRUE	11.5	0	1	1	1	1	1	1	2	1	1	0	0	0	0	0	0	0	0	0	0	0	0	0	0	0	0	0	0	0	0	0	0	0	0
P39735|SAW1	P39735	P39735	3	3	3	Single-strand annealing weakened protein 1	SAW1	1	3	3	3	11.5	FALSE	TRUE	11.5	0	0	0	0	0	0	0	0	2	2	2	0	2	2	2	0	1	1	0	0	0	0	0	0	0	0	0	0	0	0	0	0	0	1
Q03653|EFR3	Q03653	Q03653	7	7	7	Protein EFR3	EFR3	1	7	7	7	11.5	FALSE	TRUE	11.5	5	1	0	0	0	0	0	1	0	1	1	4	1	1	1	1	1	1	0	0	0	0	2	0	1	0	0	0	1	1	1	2	5	4
Q07950|YEH2	Q07950	Q07950	3	3	3	Sterol esterase 2	YEH2	1	3	3	3	11.5	FALSE	TRUE	11.5	3	0	0	0	0	0	0	0	0	0	0	1	0	0	0	0	0	0	0	0	0	0	1	0	0	0	0	0	0	0	0	0	0	0
P32336|NUD1	P32336	P32336	6	6	6	Protein NUD1	NUD1	1	6	6	6	11.6	FALSE	TRUE	11.6	0	0	0	0	0	0	1	0	0	0	0	0	0	0	0	0	0	0	0	0	0	0	2	0	0	0	0	0	0	0	0	0	2	2
P32487|LYP1	P32487;P38971	P32487	4;1	4;1	4;1	Lysine-specific permease	LYP1	2	4	4	4	11.6	FALSE	TRUE	11.6	4	0	0	0	0	0	0	0	0	0	0	1	0	0	0	0	0	0	0	0	0	0	0	0	0	0	0	0	0	0	0	0	0	0
P40046|VTC1	P40046	P40046	2	2	2	Vacuolar transporter chaperone 1	VTC1	1	2	2	2	11.6	FALSE	TRUE	11.6	2	0	0	0	0	0	0	0	0	0	0	2	0	0	0	0	0	0	0	0	0	0	2	0	0	0	0	0	0	0	0	0	1	1
Q03776|PRP42	Q03776	Q03776	7	7	7	U1 small nuclear ribonucleoprotein component PRP42	PRP42	1	7	7	7	11.6	FALSE	TRUE	11.6	3	0	0	0	0	0	0	0	0	0	0	1	0	0	0	0	0	0	0	0	0	0	2	0	0	0	0	0	0	0	0	0	4	4
P05375|OPI3	P05375	P05375	2	2	2	Phosphatidyl-N-methylethanolamine N-methyltransferase	OPI3	1	2	2	2	11.7	FALSE	TRUE	11.7	2	0	0	0	0	0	0	0	0	0	0	0	0	0	0	0	0	0	0	0	0	0	0	0	0	0	0	0	0	0	0	0	0	0
P14180|CHS2	P14180	P14180	8	8	7	Chitin synthase 2	CHS2	1	8	8	7	11.4	FALSE	TRUE	11.7	6	1	0	0	0	0	0	0	0	1	1	1	1	1	1	1	1	1	0	0	0	0	0	0	1	1	0	1	1	1	0	1	0	0
P39535|PHO90	P39535	P39535	9	9	8	Low-affinity phosphate transporter PHO90	PHO90	1	9	9	8	10.9	FALSE	TRUE	11.7	7	0	0	0	0	0	0	0	0	0	0	2	0	0	0	0	0	0	0	0	0	1	1	1	1	0	1	1	1	0	1	2	0	0
P40035|PIC2	P40035	P40035	2	2	2	Mitochondrial phosphate carrier protein 2	PIC2	1	2	2	2	11.7	FALSE	TRUE	11.7	1	0	1	1	1	1	1	1	1	0	1	0	0	0	1	0	1	1	0	1	1	0	0	0	0	0	0	0	0	0	0	0	0	0
P42223|SBE2	P42223	P42223	9	9	8	Protein SBE2	SBE2	1	9	9	8	11.5	FALSE	TRUE	11.7	1	1	0	0	0	0	2	2	2	2	1	0	1	1	2	4	6	5	0	0	0	0	0	0	0	0	0	0	0	0	0	0	0	0
P53039|YIP1	P53039	P53039	2	2	2	Protein transport protein YIP1	YIP1	1	2	2	2	11.7	FALSE	TRUE	11.7	2	0	0	0	0	0	0	0	0	0	0	1	0	0	0	0	0	0	0	0	0	0	0	0	0	0	0	0	0	0	0	0	0	0
Q12063|NUS1	Q12063	Q12063	5	5	5	Dehydrodolichyl diphosphate syntase complex subunit NUS1	NUS1	1	5	5	5	11.7	FALSE	TRUE	11.7	5	1	0	0	0	0	0	0	0	0	0	1	0	0	1	1	1	1	0	0	0	0	1	0	0	0	0	0	0	0	0	0	1	1
Q12236|PKH2	Q12236	Q12236	9	9	9	Serine/threonine-protein kinase PKH2	PKH2	1	9	9	9	11.7	FALSE	TRUE	11.7	7	0	0	0	0	0	0	0	0	0	0	4	0	0	0	0	1	0	0	0	0	0	2	0	0	0	0	0	0	0	0	0	1	2
P38084|BAP2	P38084	P38084	6	6	6	Leu/Val/Ile amino-acid permease	BAP2	1	6	6	6	11.8	FALSE	TRUE	11.8	6	0	0	0	0	0	0	0	0	0	0	3	0	0	0	0	0	0	0	0	0	0	1	0	0	0	0	0	0	0	0	0	1	1
P38869|SVP26	P38869	P38869	3	3	3	Protein SVP26	SVP26	1	3	3	3	11.8	FALSE	TRUE	11.8	3	0	0	0	0	0	0	0	0	0	0	2	0	0	0	0	0	0	0	0	0	0	1	0	0	0	0	0	0	0	0	0	0	1
P39962|YCK3	P39962	P39962	4	3	3	Casein kinase I homolog 3	YCK3	1	4	3	3	10.1	FALSE	TRUE	11.8	4	0	0	0	0	0	1	0	0	0	0	1	0	0	0	0	0	0	0	0	0	0	1	0	0	0	0	0	0	0	0	0	0	0
P32801|ELM1	P32801	P32801	6	6	5	Serine/threonine-protein kinase ELM1	ELM1	1	6	6	5	10.3	FALSE	TRUE	12	0	0	1	1	1	1	4	3	3	0	0	0	0	0	0	0	0	0	0	0	0	0	0	0	0	0	0	0	0	0	0	0	1	0
P39944|UBP5	P39944	P39944	8	8	8	Ubiquitin carboxyl-terminal hydrolase 5	UBP5	1	8	8	8	12	FALSE	TRUE	12	0	0	5	5	6	6	1	0	2	1	1	0	1	0	0	1	1	1	2	1	0	0	0	0	0	0	0	0	0	0	0	0	0	0
P14905|CBS2	P14905	P14905	4	4	4	Cytochrome B translational activator protein CBS2	CBS2	1	4	4	4	12.1	FALSE	TRUE	12.1	2	0	0	0	0	0	0	0	0	0	0	1	0	0	0	0	0	0	0	0	0	0	0	0	0	0	0	0	1	0	1	0	1	1
P47082|AVT1	P47082	P47082	3	3	3	Vacuolar amino acid transporter 1	AVT1	1	3	3	3	12.1	FALSE	TRUE	12.1	3	0	0	0	0	0	0	0	0	0	0	0	0	0	0	0	0	0	0	0	0	0	0	0	0	0	0	0	0	0	0	0	0	0
P48231|TCB2	P48231	P48231	9	9	9	Tricalbin-2	TCB2	1	9	9	9	12.1	FALSE	TRUE	12.1	5	0	0	0	0	1	0	0	0	0	0	3	0	0	0	0	0	0	1	1	1	0	1	1	0	1	1	0	0	0	0	0	1	2
P14066|CBS1	P14066	P14066	2	2	2	Cytochrome b translational activator protein CBS1, mitochondrial	CBS1	1	2	2	2	12.2	FALSE	TRUE	12.2	2	0	0	0	0	0	0	0	0	0	0	2	0	0	0	0	0	0	0	0	0	0	0	0	0	0	0	0	0	0	0	0	0	1
P17064|FCY2	P17064	P17064	4	4	4	Purine-cytosine permease FCY2	FCY2	1	4	4	4	12.2	FALSE	TRUE	12.2	4	0	0	0	0	0	0	0	0	0	0	2	0	0	0	0	0	0	0	0	0	0	2	0	0	0	0	0	0	0	0	1	2	2
P35206|CSG2	P35206	P35206	3	3	3	Mannosyl phosphorylinositol ceramide synthase regulatory protein CSG2	CSG2	1	3	3	3	12.2	FALSE	TRUE	12.2	1	0	0	0	0	0	0	0	0	0	0	0	0	0	0	0	0	0	0	0	0	0	0	0	0	0	0	0	0	0	1	0	0	1
P39926|SSO2	P39926	P39926	3	2	2	Protein SSO2	SSO2	1	3	2	2	9.2	FALSE	TRUE	12.2	3	1	0	0	0	0	0	0	0	0	0	2	0	0	0	0	0	0	0	0	0	0	3	0	0	0	0	0	0	0	0	0	2	2
P53230|TAM41	P53230	P53230	4	4	4	Phosphatidate cytidylyltransferase, mitochondrial	TAM41	1	4	4	4	12.2	FALSE	TRUE	12.2	4	0	0	0	0	0	0	0	0	0	0	0	0	0	0	0	0	0	0	0	0	0	0	0	0	0	0	0	0	0	0	0	0	0
Q02795|SWP1	Q02795	Q02795	3	3	3	Dolichyl-diphosphooligosaccharide--protein glycosyltransferase subunit SWP1	SWP1	1	3	3	3	12.2	FALSE	TRUE	12.2	2	0	0	0	0	0	0	0	0	0	0	1	0	0	0	0	0	0	0	0	0	0	1	0	0	0	0	0	0	1	1	0	0	0
Q12045|VIK1	Q12045	Q12045	6	6	6	Spindle pole body-associated protein VIK1	VIK1	1	6	6	6	12.2	FALSE	TRUE	12.2	3	0	0	0	0	0	1	1	1	0	0	2	0	0	0	0	0	0	0	0	0	0	3	0	0	0	0	0	0	0	0	0	3	2
P36126|SPO14	P36126	P36126	15	15	13	Phospholipase D1	SPO14	1	15	15	13	10.6	FALSE	TRUE	12.3	6	5	0	0	0	1	1	1	1	0	0	3	0	0	0	0	0	0	0	0	0	0	4	0	0	0	0	0	0	0	0	0	5	4
P47001|CIS3	P47001	P47001	5	4	4	Cell wall mannoprotein CIS3	CIS3	1	5	4	4	8.8	FALSE	TRUE	12.3	2	2	3	3	3	2	2	3	2	2	2	2	2	3	3	3	3	2	3	4	3	4	3	4	3	3	2	2	2	2	3	3	1	3
Q06070|YLR407W	Q06070	Q06070	3	3	3	Uncharacterized protein YLR407W	YLR407W	1	3	3	3	12.3	FALSE	TRUE	12.3	0	0	0	0	0	0	1	1	2	0	0	0	0	0	0	0	0	0	0	0	0	0	1	0	0	0	0	0	0	0	1	0	1	1
Q12192|RFM1	Q12192	Q12192	2	2	2	Repression factor of MSEs protein 1	RFM1	1	2	2	2	12.3	FALSE	TRUE	12.3	2	0	0	0	0	0	0	0	0	0	0	0	0	0	0	0	0	0	0	0	0	0	0	0	0	0	0	0	0	0	0	0	0	0
P32629|ANP1	P32629	P32629	5	5	5	Mannan polymerase II complex ANP1 subunit	ANP1	1	5	5	5	12.4	FALSE	TRUE	12.4	4	0	0	0	0	0	0	0	0	0	0	3	0	0	0	0	0	0	0	0	0	0	1	0	0	0	0	0	0	0	0	0	0	1
P53857|YNL234W	P53857	P53857	4	4	4	Uncharacterized globin-like protein YNL234W	YNL234W	1	4	4	4	12.4	FALSE	TRUE	12.4	1	3	1	1	1	0	0	0	0	0	0	0	0	0	0	0	0	1	0	0	0	0	0	0	0	0	0	0	0	0	0	0	0	2
Q05031|DFG5	Q05031	Q05031	4	4	4	Mannan endo-1,6-alpha-mannosidase DFG5	DFG5	1	4	4	4	12.4	FALSE	TRUE	12.4	3	1	0	0	0	0	0	0	0	1	0	3	0	0	0	0	0	0	1	0	0	0	0	0	0	0	0	0	0	0	0	0	0	1
Q12052|TGS1	Q12052	Q12052	3	3	2	Trimethylguanosine synthase	TGS1	1	3	3	2	6.7	FALSE	TRUE	12.4	2	1	0	0	0	0	0	0	0	0	0	2	0	0	0	0	0	0	0	0	0	0	1	0	0	0	0	0	0	0	0	0	2	2
P25340|ERG4	P25340	P25340	6	6	6	Delta(24(24(1)))-sterol reductase	ERG4	1	6	6	6	12.5	FALSE	TRUE	12.5	6	1	0	0	0	0	0	0	0	0	0	3	0	0	0	0	0	0	0	0	0	0	3	0	0	0	0	0	0	0	0	0	2	1
P35192|MAC1	P35192	P35192	4	4	4	Metal-binding activator 1	MAC1	1	4	4	4	12.5	FALSE	TRUE	12.5	0	0	1	1	2	2	0	0	0	0	0	0	0	0	0	0	0	0	0	0	0	0	0	0	0	0	0	0	0	0	0	0	1	1
P47130|YJR084W	P47130	P47130	4	4	4	Cop9 signalosome complex subunit 12	YJR084W	1	4	4	4	12.5	FALSE	TRUE	12.5	2	0	0	3	2	0	1	2	1	1	1	3	0	1	2	0	0	1	2	1	0	0	3	0	0	0	0	0	0	0	0	0	3	3
Q07500|NDE2	Q07500	Q07500	5	5	4	External NADH-ubiquinone oxidoreductase 2, mitochondrial	NDE2	1	5	5	4	10.8	FALSE	TRUE	12.5	3	0	0	0	0	0	0	0	0	0	0	2	0	0	0	0	0	0	0	0	0	0	1	0	0	0	0	0	0	0	0	0	1	1
Q12222|YGK3	Q12222	Q12222	4	4	4	Glycogen synthase kinase-3 homolog YGK3	YGK3	1	4	4	4	12.5	FALSE	TRUE	12.5	0	0	0	0	0	0	0	0	0	0	0	0	0	0	0	0	0	0	0	0	0	0	0	0	0	3	1	3	2	1	1	0	0	0
P21826|DAL7	P21826	P21826	7	2	2	Malate synthase 2, glyoxysomal	DAL7	1	7	2	2	4.9	FALSE	TRUE	12.6	1	2	6	6	7	6	5	5	5	2	2	1	0	0	0	0	0	0	6	6	6	6	1	6	5	5	4	6	5	4	4	3	1	1
P24870|CLB3	P24870	P24870	3	3	3	G2/mitotic-specific cyclin-3	CLB3	1	3	3	3	12.6	FALSE	TRUE	12.6	0	0	0	0	1	1	1	2	3	1	1	0	0	0	0	0	0	0	0	0	0	0	0	0	0	0	0	0	0	0	0	0	0	0
P30283|CLB5	P30283	P30283	4	4	4	S-phase entry cyclin-5	CLB5	1	4	4	4	12.6	FALSE	TRUE	12.6	0	0	0	0	0	0	0	0	1	2	3	0	3	3	1	1	1	0	0	0	0	0	0	0	0	0	0	0	0	0	0	0	0	0
P39719|FLC2	P39719	P39719	7	7	7	Flavin carrier protein 2	FLC2	1	7	7	7	12.6	FALSE	TRUE	12.6	6	0	0	0	0	1	1	1	0	0	0	5	0	0	0	0	0	0	0	0	0	0	3	0	0	0	0	0	0	0	0	0	1	1
Q02733|IRC15	Q02733	Q02733	5	5	5	Increased recombination centers protein 15	IRC15	1	5	5	5	12.6	FALSE	TRUE	12.6	0	1	3	2	0	0	0	0	0	0	0	0	0	0	0	0	0	0	4	5	4	2	0	0	0	0	0	0	0	0	0	0	0	0
Q06104|YPR109W	Q06104	Q06104	2	2	2	Uncharacterized membrane protein YPR109W	YPR109W	1	2	2	2	12.6	FALSE	TRUE	12.6	2	0	0	0	0	0	0	0	0	0	0	0	0	0	0	0	0	0	0	0	0	0	0	0	0	0	0	0	0	0	0	0	0	0
Q08281|RTC1	Q08281	Q08281	12	12	11	Restriction of telomere capping protein 1	RTC1	1	12	12	11	11.7	FALSE	TRUE	12.6	2	2	0	0	0	0	0	0	0	0	1	0	2	4	6	4	5	5	0	0	1	1	2	1	1	1	1	1	1	1	1	1	0	1
P32467|HXT4	P32467	P32467	4	2	2	Low-affinity glucose transporter HXT4	HXT4	1	4	2	2	7.3	FALSE	TRUE	12.7	4	0	0	0	0	0	0	0	0	0	0	1	0	0	0	0	0	0	0	0	0	0	1	0	0	0	0	0	0	0	0	0	0	1
P40026|KRE29	P40026	P40026	5	5	5	DNA repair protein KRE29	KRE29	1	5	5	5	12.7	FALSE	TRUE	12.7	0	0	0	0	0	0	0	0	0	0	0	0	0	0	0	0	0	0	0	0	0	0	0	0	0	0	0	0	0	0	0	0	0	2
Q01389|BCK1	Q01389	Q01389	13	13	13	Serine/threonine-protein kinase BCK1/SLK1/SSP31	BCK1	1	13	13	13	12.7	FALSE	TRUE	12.7	11	1	0	0	0	0	0	0	0	0	0	8	1	1	0	0	0	1	0	0	0	0	6	0	0	0	0	0	0	0	0	0	5	4
Q03361|JIP4	Q03361	Q03361	9	9	8	Uncharacterized protein JIP4	JIP4	1	9	9	8	10.5	FALSE	TRUE	12.7	0	0	0	0	0	0	1	1	1	2	3	0	2	3	1	1	0	1	0	0	0	0	1	0	0	0	0	0	0	0	0	0	0	2
Q12398|HMS1	Q12398	Q12398	4	4	4	Probable transcription factor HMS1	HMS1	1	4	4	4	12.7	FALSE	TRUE	12.7	0	1	0	0	0	0	0	0	0	0	0	0	0	0	0	1	2	2	1	0	0	0	0	0	0	0	0	0	0	0	0	0	0	1
P08638|LEU3	P08638	P08638	8	8	8	Regulatory protein LEU3	LEU3	1	8	8	8	12.8	FALSE	TRUE	12.8	1	2	0	0	1	2	3	3	3	3	4	0	2	1	1	2	2	1	0	0	0	0	0	0	0	0	0	0	0	0	0	1	0	0
P25345|SLM5	P25345	P25345	5	5	4	Asparagine--tRNA ligase, mitochondrial	SLM5	1	5	5	4	11	FALSE	TRUE	12.8	0	0	0	3	3	0	1	1	1	0	0	0	0	0	0	0	0	0	0	0	0	0	0	0	0	0	0	0	0	0	0	0	0	0
P32857|PTM1	P32857	P32857	8	8	8	Membrane protein PTM1	PTM1	1	8	8	8	12.8	FALSE	TRUE	12.8	8	0	0	0	0	0	0	0	0	0	0	4	0	0	0	0	0	0	0	0	0	0	4	0	0	0	0	0	0	0	0	0	2	4
Q04839|GFD1	Q04839	Q04839	2	2	2	mRNA transport factor GFD1	GFD1	1	2	2	2	12.8	FALSE	TRUE	12.8	0	0	0	0	0	1	0	0	0	0	2	0	1	1	1	0	1	0	0	1	1	0	0	0	0	0	0	0	0	0	0	0	0	0
Q08960|TYW1	Q08960	Q08960	8	8	8	S-adenosyl-L-methionine-dependent tRNA 4-demethylwyosine synthase	TYW1	1	8	8	8	12.8	FALSE	TRUE	12.8	6	0	0	0	0	0	0	0	0	0	0	5	0	0	0	0	0	0	0	0	0	0	2	0	0	0	0	0	0	0	0	0	2	3
P36108|DID4	P36108	P36108	3	3	3	DOA4-independent degradation protein 4	DID4	1	3	3	3	12.9	FALSE	TRUE	12.9	1	0	0	0	0	0	0	0	0	0	0	0	0	0	0	0	0	0	0	0	0	0	0	0	0	0	0	0	0	0	3	3	0	0
Q04562|TMN2	Q04562	Q04562	7	6	6	Transmembrane 9 superfamily member 2	TMN2	1	7	6	6	11	FALSE	TRUE	12.9	6	0	0	0	0	0	0	0	0	0	0	3	0	0	1	1	1	1	0	0	0	0	1	0	0	0	0	0	0	0	0	0	1	1
P36158|YKR078W	P36158	P36158	6	6	6	Uncharacterized protein YKR078W	YKR078W	1	6	6	6	13	FALSE	TRUE	13	0	0	3	3	1	0	0	0	0	0	1	0	0	1	1	1	1	0	3	2	1	0	0	0	0	0	0	0	0	0	0	0	0	0
P39702|VPS8	P39702	P39702	12	12	12	Vacuolar protein sorting-associated protein 8	VPS8	1	12	12	12	13	FALSE	TRUE	13	2	1	0	0	0	0	0	0	0	0	0	0	0	0	1	0	0	0	0	0	0	0	1	1	0	1	0	0	0	0	0	0	8	10
P47140|AIM25	P47140	P47140	3	3	3	Altered inheritance rate of mitochondria protein 25	AIM25	1	3	3	3	13.1	FALSE	TRUE	13.1	3	0	0	0	0	0	0	0	0	0	0	1	0	0	0	0	0	0	0	0	0	0	0	0	0	0	0	0	0	0	0	0	0	0
Q12205|MNL2	Q12205	Q12205	8	8	8	Putative endoplasmic reticulum mannosidase MNL2	MNL2	1	8	8	8	13.1	FALSE	TRUE	13.1	7	0	0	0	0	0	0	0	0	0	0	2	0	0	1	0	0	0	0	0	0	0	1	0	0	0	0	0	0	0	0	0	0	0
P06197|PIS1	P06197	P06197	2	2	2	CDP-diacylglycerol--inositol 3-phosphatidyltransferase	PIS1	1	2	2	2	13.2	FALSE	TRUE	13.2	2	0	0	0	0	0	0	0	0	0	0	0	0	0	0	0	0	0	0	0	0	0	0	0	0	0	0	0	0	0	0	0	0	0
P37020|GEF1	P37020	P37020	9	9	9	Anion/proton exchange transporter GEF1;GEF1 N-terminal;GEF1 C-terminal	GEF1	1	9	9	9	13.2	FALSE	TRUE	13.2	8	0	0	0	0	0	0	0	0	0	0	2	0	0	0	0	0	0	0	0	0	0	2	1	1	1	1	0	0	0	0	0	1	0
P47134|BIR1	P47134	P47134	9	9	9	Protein BIR1	BIR1	1	9	9	9	13.2	FALSE	TRUE	13.2	4	3	0	0	0	0	0	0	0	0	0	1	0	0	0	0	1	1	0	0	0	1	0	0	0	0	0	0	0	0	0	0	2	2
P53237|LST7	P53237	P53237	3	3	2	Protein LST7	LST7	1	3	3	2	9.5	FALSE	TRUE	13.2	1	0	0	0	0	0	0	1	1	1	0	1	0	0	1	1	1	1	0	0	0	0	0	0	0	0	0	0	0	0	0	0	0	0
P39016|MPT5	P39016	P39016	8	8	8	Suppressor protein MPT5	MPT5	1	8	8	8	13.3	FALSE	TRUE	13.3	4	1	0	0	0	0	1	0	1	2	5	3	3	2	4	1	0	1	0	0	0	0	2	0	0	0	0	0	0	0	0	0	1	3
P40056|GET2	P40056	P40056	2	2	2	Golgi to ER traffic protein 2	GET2	1	2	2	2	13.3	FALSE	TRUE	13.3	2	0	0	0	0	0	0	0	0	0	0	2	0	0	0	0	0	0	0	0	0	0	0	0	0	0	0	0	0	0	0	0	1	0
P42838|LEM3	P42838	P42838	5	5	5	Alkylphosphocholine resistance protein LEM3	LEM3	1	5	5	5	13.3	FALSE	TRUE	13.3	5	0	0	0	0	0	0	0	0	0	0	3	0	0	0	0	0	0	0	0	0	0	2	0	0	0	0	0	0	0	0	0	1	2
P46946|SAE2	P46946	P46946	5	5	5	DNA endonuclease SAE2	SAE2	1	5	5	5	13.3	FALSE	TRUE	13.3	0	2	0	0	0	0	0	0	0	0	0	0	0	0	0	2	1	4	0	0	0	0	0	0	0	0	0	0	0	0	0	0	0	0
P52911|EXG2	P52911	P52911	7	7	7	Glucan 1,3-beta-glucosidase 2	EXG2	1	7	7	7	13.3	FALSE	TRUE	13.3	6	1	0	0	0	0	0	0	0	0	0	3	1	1	0	2	4	1	0	0	0	0	0	0	0	0	0	0	0	0	0	0	2	2
Q05947|UCC1	Q05947	Q05947	3	3	3	F-box protein YLR224W	UCC1	1	3	3	3	13.3	FALSE	TRUE	13.3	0	0	0	0	0	0	0	0	1	1	2	0	2	2	1	1	0	0	1	0	0	0	0	0	0	0	0	0	0	0	0	0	0	0
Q12393|GEP5	Q12393	Q12393	4	4	4	Genetic interactor of prohibitin 5, mitochondrial	GEP5	1	4	4	4	13.3	FALSE	TRUE	13.3	2	0	0	0	1	1	0	1	1	1	1	1	0	0	0	0	0	0	0	0	0	0	0	0	0	0	0	0	0	1	0	0	0	0
P40988|FET4	P40988	P40988	4	4	4	Low-affinity Fe(2+) transport protein	FET4	1	4	4	4	13.4	FALSE	TRUE	13.4	4	0	0	0	0	0	0	0	0	0	0	2	0	0	0	0	0	0	0	0	0	0	1	0	0	0	0	0	0	0	0	0	1	0
P07252|CBP1	P07252	P07252	6	6	6	Cytochrome B pre-mRNA-processing protein 1	CBP1	1	6	6	6	13.5	FALSE	TRUE	13.5	3	0	1	0	0	1	1	1	1	1	1	1	1	0	0	0	0	0	0	0	0	0	1	0	1	1	1	1	1	1	0	1	1	2
P32795|YME1	P32795	P32795	7	7	7	Mitochondrial inner membrane i-AAA protease supercomplex subunit YME1	YME1	1	7	7	7	13.5	FALSE	TRUE	13.5	2	0	0	0	0	0	0	0	0	0	0	1	0	0	0	0	0	0	0	0	0	0	0	0	2	3	4	2	5	6	5	4	0	1
P40549|MNT3	P40549	P40549	7	7	7	Alpha-1,3-mannosyltransferase MNT3	MNT3	1	7	7	7	13.5	FALSE	TRUE	13.5	7	0	0	0	0	0	0	0	0	0	0	1	0	0	0	0	0	0	0	0	0	0	2	0	0	0	0	0	0	0	0	0	1	0
P46943|GUF1	P46943	P46943	6	6	6	Translation factor GUF1, mitochondrial	GUF1	1	6	6	6	13.5	FALSE	TRUE	13.5	0	0	1	0	0	0	0	0	0	0	0	1	0	0	0	0	0	0	2	4	4	2	1	2	1	0	0	1	0	0	1	0	1	1
P49573|CTR1	P49573	P49573	3	3	3	Copper transport protein CTR1	CTR1	1	3	3	3	13.5	FALSE	TRUE	13.5	2	0	0	0	0	0	0	0	0	0	0	2	0	0	0	0	0	0	0	0	0	0	1	0	0	0	1	1	1	1	1	1	2	2
P53075|SHE10	P53075	P53075	6	6	6	Outer spore wall assembly protein SHE10	SHE10	1	6	6	6	13.5	FALSE	TRUE	13.5	6	0	0	0	0	0	0	0	0	0	0	3	0	0	0	0	0	0	0	0	0	0	0	0	0	0	0	0	0	0	0	0	2	2
P53939|NIS1	P53939	P53939	5	5	4	Protein NIS1	NIS1	1	5	5	4	11.3	FALSE	TRUE	13.5	0	1	0	0	0	0	0	0	0	0	0	0	0	0	0	0	0	0	0	0	0	0	0	0	0	0	0	0	0	0	0	0	2	3
P23833|SCO1	P23833	P23833	3	3	3	Protein SCO1, mitochondrial	SCO1	1	3	3	3	13.6	FALSE	TRUE	13.6	3	0	0	0	0	0	0	0	0	0	0	2	0	0	0	0	0	0	0	0	0	0	2	0	0	0	0	0	0	0	0	0	2	0
P25356|BPH1	P25356	P25356	19	19	18	Beige protein homolog 1	BPH1	1	19	19	18	13	FALSE	TRUE	13.6	1	0	0	0	0	0	1	4	9	14	15	0	9	7	2	2	1	1	0	0	0	0	0	0	0	0	0	0	0	0	0	0	0	0
Q08651|ENV9	Q08651	Q08651	4	4	4	Probable oxidoreductase ENV9	ENV9	1	4	4	4	13.6	FALSE	TRUE	13.6	4	0	0	0	0	0	0	0	0	0	0	2	0	0	0	0	0	0	0	0	0	0	1	0	0	0	0	0	0	0	0	0	1	0
Q08747|UAF30	Q08747	Q08747	3	3	3	Upstream activation factor subunit UAF30	UAF30	1	3	3	3	13.6	FALSE	TRUE	13.6	2	0	0	0	0	0	0	0	0	0	0	2	0	0	0	0	0	0	0	0	0	0	1	0	0	0	0	1	1	1	1	1	0	0
Q12133|SPC3	Q12133	Q12133	2	2	2	Signal peptidase complex subunit SPC3	SPC3	1	2	2	2	13.6	FALSE	TRUE	13.6	2	0	0	0	0	0	0	0	0	0	0	1	0	0	0	0	0	0	0	0	0	0	1	0	0	0	0	0	0	0	0	0	0	1
Q12164|POM33	Q12164	Q12164	3	3	3	Pore membrane protein of 33 kDa	POM33	1	3	3	3	13.6	FALSE	TRUE	13.6	3	0	0	0	0	0	0	0	0	0	0	1	0	0	0	0	0	0	0	0	0	0	1	0	0	0	0	0	0	0	0	0	1	1
P28743|KIP2	P28743	P28743	8	8	6	Kinesin-like protein KIP2	KIP2	1	8	8	6	9.9	FALSE	TRUE	13.7	0	1	0	0	0	0	0	0	0	1	1	0	2	4	2	3	2	3	0	0	0	0	0	0	0	0	0	0	0	1	0	0	0	0
P32386|YBT1	P32386	P32386	18	18	16	ATP-dependent bile acid permease	YBT1	1	18	18	16	12.5	FALSE	TRUE	13.7	17	1	1	0	1	1	1	0	1	1	1	11	1	1	1	1	1	1	0	0	0	1	8	1	1	1	1	1	1	2	2	2	6	7
P53830|CUS2	P53830	P53830	3	3	3	Cold sensitive U2 snRNA suppressor 2	CUS2	1	3	3	3	13.7	FALSE	TRUE	13.7	0	0	1	0	0	0	0	0	0	0	0	0	0	0	0	0	0	0	3	3	3	2	0	1	0	0	0	0	0	0	0	0	0	0
Q04429|HLR1	Q04429	Q04429	3	3	3	Protein HLR1	HLR1	1	3	3	3	13.7	FALSE	TRUE	13.7	1	0	0	0	0	0	0	0	0	0	0	1	0	0	0	1	1	1	0	0	0	0	0	0	0	0	0	0	0	0	0	0	0	0
Q06508|LOA1	Q06508	Q06508	3	3	3	Lysophosphatidic acid:oleoyl-CoA acyltransferase 1	LOA1	1	3	3	3	13.7	FALSE	TRUE	13.7	3	0	0	0	0	0	0	0	0	0	0	2	0	0	0	0	0	0	0	0	0	0	1	0	0	0	0	0	0	0	0	0	2	1
Q08045|LCL2	Q08045	Q08045	2	2	2	Long chronological lifespan protein 2	LCL2	1	2	2	2	13.7	FALSE	TRUE	13.7	0	0	0	0	0	0	0	0	0	0	0	0	0	0	0	0	1	1	0	0	0	0	0	0	0	0	0	0	0	0	0	0	1	0
Q08465|YNG1	Q08465	Q08465	2	2	2	Protein YNG1	YNG1	1	2	2	2	13.7	FALSE	TRUE	13.7	2	0	0	0	0	0	0	0	0	0	0	1	0	0	0	0	0	0	0	0	0	0	0	0	0	0	0	0	0	0	0	0	0	0
Q12675|DNF2	Q12675	Q12675	14	12	12	Phospholipid-transporting ATPase DNF2	DNF2	1	14	12	12	12.3	FALSE	TRUE	13.7	11	1	1	1	1	1	1	0	0	0	0	1	0	0	1	0	0	0	0	0	0	0	1	0	0	0	0	0	0	0	0	0	0	0
P21372|PRP5	P21372	P21372	9	9	8	Pre-mRNA-processing ATP-dependent RNA helicase PRP5	PRP5	1	9	9	8	12.1	FALSE	TRUE	13.8	1	0	0	0	0	1	1	2	3	4	4	1	4	2	2	2	3	1	0	0	0	0	1	0	0	0	0	0	0	0	0	0	1	1
Q07471|THI3	Q07471	Q07471	5	4	4	Thiamine metabolism regulatory protein THI3	THI3	1	5	4	4	10.8	FALSE	TRUE	13.8	0	1	2	1	2	2	2	1	1	1	2	0	1	0	2	1	1	1	1	1	1	1	0	1	1	1	1	1	1	1	1	1	0	2
P33300|SUR1	P33300	P33300	4	4	4	Mannosyl phosphorylinositol ceramide synthase SUR1	SUR1	1	4	4	4	13.9	FALSE	TRUE	13.9	4	0	0	0	0	0	0	0	0	0	0	0	0	0	0	0	0	0	0	0	0	0	0	0	0	0	0	0	0	0	0	0	0	0
P53109|AIM14	P53109	P53109	5	5	5	Probable metalloreductase AIM14	AIM14	1	5	5	5	13.9	FALSE	TRUE	13.9	4	0	0	0	0	0	0	0	0	0	0	2	0	0	0	0	0	0	0	0	0	0	2	0	0	0	0	0	0	0	0	1	1	0
P53324|SAY1	P53324	P53324	3	3	3	Steryl acetyl hydrolase 1	SAY1	1	3	3	3	13.9	FALSE	TRUE	13.9	3	0	0	0	0	0	0	0	0	0	0	1	0	0	0	0	0	0	0	0	0	0	0	0	0	0	0	0	0	0	0	0	0	0
P22136|AEP2	P22136	P22136	7	7	7	ATPase expression protein 2, mitochondrial	AEP2	1	7	7	7	14	FALSE	TRUE	14	6	0	0	0	0	0	0	0	0	0	0	3	0	0	0	0	0	0	0	0	0	0	2	0	0	0	0	0	0	0	0	0	3	5
P36107|AUR1	P36107	P36107	3	3	3	Inositol phosphorylceramide synthase catalytic subunit AUR1	AUR1	1	3	3	3	14	FALSE	TRUE	14	3	0	0	0	0	0	0	0	0	0	0	2	0	0	0	0	0	0	0	0	0	0	1	0	0	0	0	0	0	0	0	0	0	0
P53940|APJ1	P53940	P53940	5	5	5	J domain-containing protein APJ1	APJ1	1	5	5	5	14	FALSE	TRUE	14	5	0	0	0	0	0	0	0	0	0	0	2	0	0	0	0	0	0	0	0	0	0	2	0	0	0	0	0	0	0	0	0	2	1
P41543|OST1	P41543	P41543	4	4	4	Dolichyl-diphosphooligosaccharide--protein glycosyltransferase subunit 1	OST1	1	4	4	4	14.1	FALSE	TRUE	14.1	3	0	0	0	0	0	0	0	0	0	0	2	0	1	1	1	0	0	0	0	0	0	1	0	0	0	0	0	0	0	0	0	1	1
P53123|MRM2	P53123	P53123	2	2	2	rRNA methyltransferase 2, mitochondrial	MRM2	1	2	2	2	14.1	FALSE	TRUE	14.1	1	0	0	0	0	0	0	0	0	0	0	1	0	0	0	0	0	0	0	0	0	0	1	0	0	0	0	1	1	2	2	1	1	1
Q02873|YPL107W	Q02873	Q02873	3	3	3	UPF0651 protein YPL107W, mitochondrial	YPL107W	1	3	3	3	14.1	FALSE	TRUE	14.1	0	0	0	0	0	0	0	0	0	0	0	0	0	0	0	0	0	0	2	3	2	1	0	1	1	1	0	1	1	1	1	0	0	0
Q04053|SNX41	Q04053	Q04053	7	7	7	Sorting nexin-41	SNX41	1	7	7	7	14.1	FALSE	TRUE	14.1	5	0	0	0	0	0	1	2	4	2	2	2	2	0	0	0	0	0	0	0	0	0	3	0	0	0	0	0	0	0	0	0	2	2
P25578|PGS1	P25578	P25578	4	4	4	CDP-diacylglycerol--glycerol-3-phosphate 3-phosphatidyltransferase	PGS1	1	4	4	4	14.2	FALSE	TRUE	14.2	3	0	0	1	0	0	0	0	0	0	0	0	0	0	0	0	0	0	0	0	0	0	0	0	0	0	0	0	0	0	0	0	0	0
P41833|IME4	P41833	P41833	6	6	4	N6-adenosine-methyltransferase IME4	IME4	1	6	6	4	8.7	FALSE	TRUE	14.2	0	2	0	0	0	0	0	0	0	0	0	0	0	0	0	0	0	0	0	0	0	0	0	0	0	0	0	0	0	0	0	0	0	2
P38273|CCZ1	P38273	P38273	8	8	7	Vacuolar fusion protein CCZ1	CCZ1	1	8	8	7	14.2	FALSE	TRUE	14.3	0	0	0	0	0	0	0	1	2	4	4	0	4	2	3	2	0	0	0	0	0	0	0	0	0	0	0	0	0	0	0	0	0	0
P40358|JEM1	P40358	P40358	7	7	7	DnaJ-like chaperone JEM1	JEM1	1	7	7	7	14.3	FALSE	TRUE	14.3	2	0	0	0	0	0	0	0	0	0	0	3	0	0	0	0	0	0	0	0	0	0	4	0	0	0	0	0	0	0	0	0	5	6
P40574|YAP5	P40574	P40574	2	2	2	AP-1-like transcription factor YAP5	YAP5	1	2	2	2	14.3	FALSE	TRUE	14.3	1	0	0	0	0	0	0	0	0	0	0	1	0	0	0	0	0	0	0	0	0	0	2	0	0	0	0	0	0	0	0	0	1	0
P53037|PSD2	P53037	P53037	10	10	8	Phosphatidylserine decarboxylase proenzyme 2;Phosphatidylserine decarboxylase 2 beta chain;Phosphatidylserine decarboxylase 2 alpha chain	PSD2	1	10	10	8	11.9	FALSE	TRUE	14.3	1	1	0	0	0	0	3	4	6	6	4	0	2	0	2	2	1	0	0	0	0	0	2	0	0	0	0	0	0	0	0	0	1	2
Q08908|FRE5	Q08908	Q08908	6	6	6	Ferric reductase transmembrane component 5	FRE5	1	6	6	6	14.3	FALSE	TRUE	14.3	6	0	0	0	0	0	0	0	0	0	0	3	0	0	0	0	0	0	0	0	0	0	0	0	0	0	0	0	0	0	0	0	0	0
P32491|MKK2	P32491	P32491	5	5	5	MAP kinase kinase MKK2/SSP33	MKK2	1	5	5	5	14.4	FALSE	TRUE	14.4	3	1	0	1	1	0	0	0	1	1	1	2	1	1	2	1	2	2	0	0	0	0	2	0	0	0	0	0	0	0	0	0	3	3
P53309|YAP1802	P53309	P53309	8	8	8	Clathrin coat assembly protein AP180B	YAP1802	1	8	8	8	14.4	FALSE	TRUE	14.4	3	0	1	3	4	5	6	4	6	4	3	2	1	1	1	0	1	0	0	0	0	0	1	0	0	0	0	0	0	0	0	0	0	0
Q06109|RRG8	Q06109	Q06109	2	2	2	Required for respiratory growth protein 8, mitochondrial	RRG8	1	2	2	2	14.4	FALSE	TRUE	14.4	2	0	0	0	0	0	0	0	0	0	0	1	0	0	0	0	0	0	0	0	0	0	1	0	0	0	0	0	0	0	0	0	1	1
P34239|LST4	P34239	P34239	8	8	8	Protein LST4	LST4	1	8	8	8	14.5	FALSE	TRUE	14.5	0	0	0	0	0	3	3	2	5	3	2	0	2	2	0	0	0	0	0	0	0	0	0	0	0	0	0	0	0	0	0	0	0	0
P53304|SLI1	P53304	P53304	6	6	5	N-acetyltransferase SLI1	SLI1	1	6	6	5	12	FALSE	TRUE	14.5	3	0	0	0	0	0	0	0	0	0	0	1	0	0	0	0	0	0	0	0	0	0	1	0	0	0	0	0	1	1	1	0	0	0
P38835|YHR131C	P38835	P38835	9	9	9	PH domain-containing protein YHR131C	YHR131C	1	9	9	9	14.6	FALSE	TRUE	14.6	0	2	0	0	0	0	0	0	0	0	0	0	2	3	5	4	5	2	0	0	0	1	0	1	0	0	0	0	0	0	0	0	0	0
P38856|YAP1801	P38856	P38856	5	5	5	Clathrin coat assembly protein AP180A	YAP1801	1	5	5	5	14.6	FALSE	TRUE	14.6	1	0	0	0	0	2	3	3	2	2	1	0	0	0	1	0	0	0	0	0	0	0	0	0	0	0	0	0	0	0	0	0	0	0
P32448|ASF2	P32448	P32448	6	6	6	Anti-silencing protein 2	ASF2	1	6	6	6	14.7	FALSE	TRUE	14.7	3	0	0	0	0	0	0	0	0	0	0	2	0	0	0	0	0	0	0	0	0	0	3	0	0	1	1	1	0	0	1	1	4	2
P53032|SUT1	P53032	P53032	3	3	3	Sterol uptake protein 1	SUT1	1	3	3	3	14.7	FALSE	TRUE	14.7	1	0	0	0	1	1	1	0	1	1	0	1	1	0	1	1	1	0	0	1	0	0	1	0	0	0	0	0	0	1	1	1	1	1
Q03823|YMR160W	Q03823	Q03823	8	8	8	Uncharacterized protein YMR160W	YMR160W	1	8	8	8	14.7	FALSE	TRUE	14.7	8	0	0	0	0	0	0	0	0	0	0	4	0	0	0	0	0	0	0	0	0	0	2	0	0	0	0	0	0	0	0	0	0	0
Q3E7B7|YDL085C-A	Q3E7B7	Q3E7B7	2	2	2	SERF-like protein YDL085C-A	YDL085C-A	1	2	2	2	14.7	FALSE	TRUE	14.7	0	0	0	0	0	0	0	0	0	0	0	0	0	0	0	0	0	0	0	0	0	0	0	0	0	0	0	1	2	2	2	2	0	0
P32786|RRN6	P32786	P32786	8	8	8	RNA polymerase I-specific transcription initiation factor RRN6	RRN6	1	8	8	8	14.8	FALSE	TRUE	14.8	0	0	0	0	0	0	0	0	0	0	5	0	3	2	2	0	0	0	0	0	0	0	0	1	0	0	0	0	0	0	0	0	0	0
P38250|IST2	P38250	P38250	10	10	10	Increased sodium tolerance protein 2	IST2	1	10	10	10	14.8	FALSE	TRUE	14.8	10	0	0	0	0	0	0	0	1	0	0	6	0	0	0	0	0	0	0	1	0	0	1	0	0	0	0	0	0	0	0	0	1	1
P38763|YHR022C	P38763	P38763	3	3	3	Uncharacterized protein YHR022C	YHR022C	1	3	3	3	14.8	FALSE	TRUE	14.8	0	0	0	0	0	0	0	0	0	0	0	0	0	0	0	0	0	0	0	0	0	0	0	0	1	0	0	0	1	1	1	1	0	0
Q03162|MUB1	Q03162	Q03162	6	6	6	MYND-type zinc finger protein MUB1	MUB1	1	6	6	6	14.8	FALSE	TRUE	14.8	1	4	0	0	0	0	0	0	0	0	3	0	2	2	3	3	4	4	0	0	0	0	1	0	0	0	0	0	0	0	0	0	1	2
Q12308|TFC8	Q12308	Q12308	5	5	5	Transcription factor tau 60 kDa subunit	TFC8	1	5	5	5	14.8	FALSE	TRUE	14.8	2	2	0	0	0	0	0	0	0	0	0	1	0	0	0	0	0	1	0	0	0	1	1	3	3	3	2	1	0	0	0	0	1	2
P22209|KIN3	P22209	P22209	6	6	6	Serine/threonine-protein kinase KIN3	KIN3	1	6	6	6	14.9	FALSE	TRUE	14.9	0	0	0	0	0	0	0	0	0	0	0	0	0	0	0	0	0	0	2	1	2	0	0	0	0	0	0	0	0	0	2	3	0	0
P31377|SYN8	P31377	P31377	3	3	3	Syntaxin-8	SYN8	1	3	3	3	14.9	FALSE	TRUE	14.9	3	0	0	0	0	0	0	0	0	0	0	0	0	0	0	0	0	0	0	0	0	0	0	0	0	0	0	0	0	0	0	0	0	1
P53080|EDC1	P53080	P53080	3	3	3	Enhancer of mRNA-decapping protein 1	EDC1	1	3	3	3	14.9	FALSE	TRUE	14.9	1	0	0	0	0	0	0	0	0	0	0	2	0	0	0	0	0	0	0	0	0	0	1	0	0	0	0	0	0	0	0	0	3	1
P53397|OGG1	P53397	P53397	2	2	2	N-glycosylase/DNA lyase;8-oxoguanine DNA glycosylase;DNA-(apurinic or apyrimidinic site) lyase	OGG1	1	2	2	2	14.9	FALSE	TRUE	14.9	0	0	1	1	0	1	2	1	2	2	1	0	0	1	0	0	0	0	0	0	0	0	0	0	0	0	0	0	0	0	0	0	0	0
Q00723|PRP38	Q00723	Q00723	3	3	3	Pre-mRNA-splicing factor 38	PRP38	1	3	3	3	14.9	FALSE	TRUE	14.9	0	0	0	1	1	2	2	3	3	3	2	0	2	2	2	1	0	0	0	0	0	0	0	0	0	0	0	0	0	0	0	0	0	0
Q07454|AHK1	Q07454	Q07454	13	13	13	UPF0592 protein YDL073W	AHK1	1	13	13	13	14.9	FALSE	TRUE	14.9	0	0	0	0	0	1	3	7	10	9	7	0	7	5	7	4	2	1	0	0	0	0	0	0	0	0	0	0	0	0	0	0	0	0
Q12395|DCN1	Q12395	Q12395	4	4	4	Defective in cullin neddylation protein 1	DCN1	1	4	4	4	14.9	FALSE	TRUE	14.9	0	0	0	0	0	0	0	0	0	0	0	0	0	0	0	0	0	0	1	0	2	2	0	3	4	2	1	0	0	0	0	0	0	0
P03875|aI1	P03875	P03875	9	9	9	Putative COX1/OXI3 intron 1 protein	aI1	1	9	9	9	15	FALSE	TRUE	15	9	0	0	0	0	0	0	0	0	0	0	6	0	0	0	0	0	0	0	0	0	0	4	0	0	0	0	0	0	0	0	0	2	1
Q04767|TVP18	Q04767	Q04767	3	3	3	Golgi apparatus membrane protein TVP18	TVP18	1	3	3	3	15	FALSE	TRUE	15	3	0	0	0	0	0	0	0	0	0	0	2	0	0	0	0	0	0	0	0	0	0	1	0	0	0	0	0	0	0	0	0	0	1
Q99297|ODC2	Q99297	Q99297	4	4	4	Mitochondrial 2-oxodicarboxylate carrier 2	ODC2	1	4	4	4	15	FALSE	TRUE	15	4	0	0	0	0	0	0	0	0	0	0	0	0	0	0	0	0	0	0	0	0	0	0	0	0	0	0	0	0	0	0	0	0	0
P07248|ADR1	P07248	P07248	11	11	11	Regulatory protein ADR1	ADR1	1	11	11	11	15.1	FALSE	TRUE	15.1	8	1	0	0	0	0	0	0	0	2	1	7	2	1	1	0	0	0	0	0	0	0	6	0	0	0	0	0	0	0	0	0	6	9
P12954|SRS2	P12954	P12954	12	12	12	ATP-dependent DNA helicase SRS2	SRS2	1	12	12	12	15.1	FALSE	TRUE	15.1	6	0	0	0	0	0	0	0	0	0	0	2	0	0	1	1	0	0	0	0	0	0	1	0	0	0	0	0	0	0	0	0	2	5
P23500|MRS4	P23500	P23500	3	3	3	Mitochondrial RNA-splicing protein MRS4	MRS4	1	3	3	3	15.1	FALSE	TRUE	15.1	1	0	0	0	0	0	0	0	0	0	0	0	0	0	0	0	0	0	1	0	0	1	0	0	0	0	0	0	0	0	0	0	0	0
P38888|MNL1	P38888	P38888	8	8	7	ER degradation-enhancing alpha-mannosidase-like protein 1	MNL1	1	8	8	7	13.3	FALSE	TRUE	15.1	0	0	1	2	2	4	7	4	5	4	1	0	0	0	0	0	0	0	0	0	0	0	0	0	0	0	0	0	0	0	0	0	0	0
Q08562|ULS1	Q08562	Q08562	20	20	20	ATP-dependent helicase ULS1	ULS1	1	20	20	20	15.1	FALSE	TRUE	15.1	17	0	0	0	0	0	0	0	0	0	1	6	0	0	0	0	0	0	0	0	0	0	3	0	0	1	1	1	1	1	1	1	3	2
P06182|CYC3	P06182	P06182	4	4	4	Cytochrome c heme lyase	CYC3	1	4	4	4	15.2	FALSE	TRUE	15.2	3	0	0	0	0	0	0	0	0	0	0	1	0	0	0	0	0	0	0	0	0	0	1	0	0	0	0	1	0	0	0	0	1	0
P38289|EXO5	P38289	P38289	5	5	5	Exonuclease V, mitochondrial	EXO5	1	5	5	5	15.2	FALSE	TRUE	15.2	2	0	0	0	0	0	0	0	1	0	1	0	1	0	1	0	0	0	0	0	0	0	0	0	0	0	0	0	0	0	0	0	0	2
P53244|ART5	P53244	P53244	7	7	7	Arrestin-related trafficking adapter 5	ART5	1	7	7	7	15.2	FALSE	TRUE	15.2	1	0	0	1	4	4	4	3	4	1	0	0	1	1	1	0	0	0	0	0	0	0	0	0	0	0	0	0	0	0	0	0	0	0
Q05937|STP3	Q05937	Q05937	3	3	3	Zinc finger protein STP3	STP3	1	3	3	3	15.2	FALSE	TRUE	15.2	0	0	1	0	0	0	0	0	0	0	0	0	0	0	0	0	0	0	0	1	0	0	0	0	0	0	0	0	0	0	1	1	2	0
P38353|SSH1	P38353	P38353	4	4	4	Sec sixty-one protein homolog	SSH1	1	4	4	4	15.3	FALSE	TRUE	15.3	4	0	0	0	0	0	0	0	0	0	0	2	0	0	0	0	0	0	0	0	0	0	2	0	0	0	0	0	0	0	0	0	1	1
P40442|CSS1	P40442	P40442	8	8	6	Putative uncharacterized protein YIL169C	CSS1	1	8	8	6	11.9	FALSE	TRUE	15.3	4	4	0	2	2	2	2	2	2	1	1	6	2	1	3	3	3	4	2	2	2	0	6	1	1	2	2	1	1	1	1	2	6	6
Q04377|LCD1	Q04377	Q04377	9	9	9	DNA damage checkpoint protein LCD1	LCD1	1	9	9	9	15.3	FALSE	TRUE	15.3	1	5	0	0	0	0	0	0	1	0	0	0	0	0	0	0	1	5	0	0	0	0	0	0	0	0	0	0	0	0	0	0	0	1
Q12348|RRI2	Q12348	Q12348	9	9	8	COP9 signalosome complex subunit 10	RRI2	1	9	9	8	13.8	FALSE	TRUE	15.3	1	3	0	0	0	0	0	0	1	1	0	1	0	0	4	4	5	6	0	0	0	0	1	0	0	0	0	0	0	0	0	0	1	1
Q04228|UBX2	Q04228	Q04228	6	6	6	UBX domain-containing protein 2	UBX2	1	6	6	6	15.4	FALSE	TRUE	15.4	6	1	0	0	0	0	0	0	0	0	0	4	0	0	0	0	0	0	0	0	0	0	4	0	0	0	0	0	0	0	0	0	3	2
P47154|STE24	P47154	P47154	5	5	4	CAAX prenyl protease 1	STE24	1	5	5	4	11.9	FALSE	TRUE	15.5	4	0	0	0	0	0	0	0	0	0	0	4	0	0	0	0	0	0	0	0	0	0	2	0	0	0	0	0	0	0	0	0	3	1
Q03718|NSE5	Q03718	Q03718	6	6	6	Non-structural maintenance of chromosome element 5	NSE5	1	6	6	6	15.5	FALSE	TRUE	15.5	0	1	2	1	1	1	1	0	0	0	0	0	0	0	0	0	0	0	1	1	1	0	0	0	0	0	0	0	0	0	0	0	2	3
Q08108|PLB3	Q08108	Q08108	8	8	8	Lysophospholipase 3	PLB3	1	8	8	8	15.5	FALSE	TRUE	15.5	0	0	2	0	4	5	4	5	6	2	2	0	2	1	1	0	0	0	0	0	0	0	0	0	0	0	0	0	0	0	0	0	0	0
Q03674|PLB2	Q03674	Q03674	6	6	6	Lysophospholipase 2	PLB2	1	6	6	6	15.6	FALSE	TRUE	15.6	3	3	0	0	0	0	2	1	2	2	1	3	1	3	3	3	4	3	0	0	0	0	3	0	0	0	0	0	0	0	0	0	2	4
Q03760|PML39	Q03760	Q03760	5	5	5	Pre-mRNA leakage protein 39	PML39	1	5	5	5	15.6	FALSE	TRUE	15.6	0	0	0	0	0	0	0	0	0	0	0	0	1	0	0	0	1	0	0	0	0	0	0	0	0	0	0	0	0	1	3	3	0	0
Q04005|ATC1	Q04005	Q04005	3	3	3	Protein ATC1/LIC4	ATC1	1	3	3	3	15.6	FALSE	TRUE	15.6	1	0	0	0	0	0	0	1	1	0	1	1	2	1	0	0	0	0	0	0	0	0	1	0	0	0	0	0	0	0	0	0	1	0
Q06821|YPR084W	Q06821	Q06821	5	5	5	Uncharacterized protein YPR084W	YPR084W	1	5	5	5	15.6	FALSE	TRUE	15.6	0	0	0	0	0	0	0	0	0	0	0	0	0	0	0	0	0	0	0	0	4	5	0	5	5	5	2	1	0	0	0	0	0	0
Q12402|YOP1	Q12402	Q12402	3	3	3	Protein YOP1	YOP1	1	3	3	3	15.6	FALSE	TRUE	15.6	2	2	0	0	0	0	0	0	0	0	0	2	0	0	2	2	2	2	0	0	0	0	3	0	0	0	0	0	0	0	0	0	3	3
P36094|SPC42	P36094	P36094	4	4	4	Spindle pole body component SPC42	SPC42	1	4	4	4	15.7	FALSE	TRUE	15.7	0	0	0	0	0	0	1	1	1	1	2	0	1	1	0	0	0	0	0	0	1	1	0	1	1	1	1	1	2	1	1	1	0	0
P39518|FAA2	P39518	P39518	8	8	6	Long-chain-fatty-acid--CoA ligase 2	FAA2	1	8	8	6	12.1	FALSE	TRUE	15.7	0	0	0	0	0	0	0	0	0	0	0	0	0	0	0	0	0	0	2	5	4	3	0	3	2	0	0	0	0	0	0	0	0	0
Q05924|DCR2	Q05924	Q05924	6	6	6	Phosphatase DCR2	DCR2	1	6	6	6	15.7	FALSE	TRUE	15.7	6	0	0	0	0	0	0	0	0	0	0	1	0	0	0	0	0	0	0	0	0	0	0	0	0	0	0	0	0	0	0	0	0	0
Q08236|AVO1	Q08236	Q08236	12	12	11	Target of rapamycin complex 2 subunit AVO1	AVO1	1	12	12	11	14	FALSE	TRUE	15.7	8	4	0	0	0	0	0	0	0	0	0	4	2	4	5	7	8	8	0	0	0	0	1	0	0	0	0	0	0	0	0	0	2	1
Q12182|YOR342C	Q12182	Q12182	4	4	4	Uncharacterized protein YOR342C	YOR342C	1	4	4	4	15.7	FALSE	TRUE	15.7	2	1	0	0	0	0	0	0	0	0	0	2	0	0	1	0	0	0	0	0	0	0	1	0	0	0	0	0	0	0	0	0	1	1
Q12691;Q01896;P13587|ENA5	Q12691;Q01896;P13587	Q12691;Q01896;P13587	11;11;11	11;11;11	11;11;11	Sodium transport ATPase 5;Sodium transport ATPase 2;Sodium transport ATPase 1	ENA5	3	11	11	11	15.8	FALSE	TRUE	15.8	11	0	0	0	0	0	0	0	0	0	0	4	0	0	0	0	0	0	0	0	0	0	1	0	0	0	0	0	0	0	0	0	1	1
P25362|PET18	P25362	P25362	2	2	2	Protein PET18	PET18	1	2	2	2	15.8	FALSE	TRUE	15.8	0	0	0	0	0	0	0	0	0	0	0	0	0	0	0	0	0	0	0	0	0	0	0	1	2	1	2	1	1	0	0	0	0	0
P25648|SRB8	P25648	P25648	16	16	13	Mediator of RNA polymerase II transcription subunit 12	SRB8	1	16	16	13	12.7	FALSE	TRUE	15.8	10	3	1	0	1	0	1	1	1	0	1	4	1	0	0	0	1	4	1	0	1	0	3	0	0	0	0	0	0	0	0	0	8	7
P27636|CDC15	P27636	P27636	10	10	10	Cell division control protein 15	CDC15	1	10	10	10	15.8	FALSE	TRUE	15.8	4	1	0	0	0	0	0	0	0	0	1	2	2	4	5	2	3	3	0	0	0	0	2	0	0	0	0	0	0	0	0	0	2	3
P38860|MTG2	P38860	P38860	7	7	7	GTPase MTG2, mitochondrial	MTG2	1	7	7	7	15.8	FALSE	TRUE	15.8	1	0	0	0	0	0	0	0	0	0	0	0	0	0	0	0	0	0	2	2	3	3	0	1	0	0	0	0	0	0	0	0	2	0
P40187|PIG2	P40187	P40187	7	7	7	GSY2-interacting protein PIG2	PIG2	1	7	7	7	15.8	FALSE	TRUE	15.8	0	0	0	0	2	2	2	3	6	5	3	0	2	2	1	0	0	0	0	0	0	0	0	0	0	0	0	0	0	0	0	0	0	0
P43633|ALK1	P43633	P43633	9	9	9	Serine/threonine-protein kinase Haspin homolog ALK1	ALK1	1	9	9	9	15.8	FALSE	TRUE	15.8	7	0	0	0	0	0	0	0	0	0	0	5	0	0	0	0	0	0	0	1	1	1	5	2	1	2	2	1	1	1	1	1	4	2
Q07963|UBR2	Q07963	Q07963	21	21	21	E3 ubiquitin-protein ligase UBR2	UBR2	1	21	21	21	15.8	FALSE	TRUE	15.8	0	3	0	0	0	0	0	2	3	3	6	0	3	4	5	3	6	5	0	0	0	0	0	0	0	0	0	1	1	1	2	2	0	0
Q12157|APC11	Q12157	Q12157	3	3	3	Anaphase-promoting complex subunit 11	APC11	1	3	3	3	15.8	FALSE	TRUE	15.8	0	0	0	0	0	0	0	0	0	0	0	1	0	0	0	0	0	0	0	0	0	0	1	0	0	0	0	1	1	1	2	2	2	3
P17121|SAC7	P17121	P17121	8	8	7	GTPase-activating protein SAC7	SAC7	1	8	8	7	15.7	FALSE	TRUE	15.9	5	1	0	0	0	0	0	0	0	0	1	4	1	1	1	1	1	1	0	0	0	0	3	0	0	0	0	0	0	0	0	1	4	1
P47052|YJL045W	P47052	P47052	7	2	2	Succinate dehydrogenase [ubiquinone] flavoprotein subunit 2, mitochondrial	YJL045W	1	7	2	2	4.3	FALSE	TRUE	15.9	4	3	3	3	3	3	3	3	3	3	3	3	3	3	3	3	3	3	5	3	5	6	3	5	4	3	3	3	3	3	3	5	3	3
P53437|RRN9	P53437	P53437	4	4	4	RNA polymerase I-specific transcription initiation factor RRN9	RRN9	1	4	4	4	15.9	FALSE	TRUE	15.9	4	0	0	0	0	0	0	0	0	0	0	4	0	0	0	0	0	0	0	0	0	0	2	0	0	0	0	0	0	0	0	0	2	2
Q05812|MSC3	Q05812	Q05812	8	8	7	Meiotic sister-chromatid recombination protein 3	MSC3	1	8	8	7	13.6	FALSE	TRUE	15.9	6	1	1	1	1	1	1	1	1	1	0	1	0	0	0	1	2	1	1	1	1	1	2	1	0	0	0	0	0	0	0	0	3	1
P36097|TTI1	P36097	P36097	10	10	10	TEL2-interacting protein 1	TTI1	1	10	10	10	16	FALSE	TRUE	16	4	1	0	0	0	0	1	3	4	6	6	1	4	4	2	2	1	2	0	0	0	0	2	0	0	0	0	0	0	0	0	0	3	5
P38695|HXT5	P38695	P38695	6	5	4	Probable glucose transporter HXT5	HXT5	1	6	5	4	12.8	FALSE	TRUE	16	6	0	0	0	0	0	0	0	0	0	0	3	0	0	0	0	0	0	0	0	0	0	1	0	0	0	0	0	0	0	0	0	2	0
P05374|CHO2	P05374	P05374	11	11	11	Phosphatidylethanolamine N-methyltransferase	CHO2	1	11	11	11	16.1	FALSE	TRUE	16.1	10	0	0	0	0	0	1	0	0	0	0	6	0	0	0	0	0	0	0	0	0	0	3	0	0	0	0	0	0	0	0	0	2	0
Q08926|UIP4	Q08926	Q08926	4	4	4	ULP1-interacting protein 4	UIP4	1	4	4	4	16.1	FALSE	TRUE	16.1	3	0	1	1	0	0	0	0	0	0	0	3	0	0	0	0	0	0	1	1	1	1	3	1	1	1	1	1	1	1	1	1	3	3
Q04598|MRX14	Q04598	Q04598	2	2	2	54S ribosomal protein L34, mitochondrial	MRX14	1	2	2	2	16.2	FALSE	TRUE	16.2	1	0	0	0	0	0	0	0	0	0	0	2	0	0	0	0	0	0	0	0	1	0	1	0	0	0	0	0	0	0	0	0	2	0
P05066|PHR1	P05066	P05066	8	8	8	Deoxyribodipyrimidine photo-lyase, mitochondrial	PHR1	1	8	8	8	16.3	FALSE	TRUE	16.3	0	0	0	0	0	0	0	0	0	0	0	0	1	0	0	0	0	1	4	5	6	4	0	1	3	0	0	0	0	1	0	0	0	1
P07271|PIF1	P07271	P07271	9	9	8	ATP-dependent DNA helicase PIF1	PIF1	1	9	9	8	14.2	FALSE	TRUE	16.3	3	1	0	0	0	0	0	0	0	0	0	1	0	0	0	0	0	0	0	0	0	0	4	0	0	0	0	0	1	0	0	0	4	5
P13130|SPS100	P13130	P13130	4	4	4	Sporulation-specific wall maturation protein	SPS100	1	4	4	4	16.3	FALSE	TRUE	16.3	1	3	0	0	0	0	1	3	3	3	3	2	4	3	3	3	3	3	0	0	0	0	3	0	0	0	0	0	0	0	0	0	3	3
P14242|PMS1	P14242	P14242	11	11	11	DNA mismatch repair protein PMS1	PMS1	1	11	11	11	16.3	FALSE	TRUE	16.3	0	4	1	1	1	1	1	1	1	0	1	0	3	3	5	6	6	9	1	1	1	1	0	1	1	1	1	1	1	1	1	0	0	0
P36164|TVP38	P36164	P36164	3	3	3	Golgi apparatus membrane protein TVP38	TVP38	1	3	3	3	16.3	FALSE	TRUE	16.3	3	0	0	0	0	0	0	0	0	0	0	1	0	0	0	0	0	0	0	0	0	0	0	0	0	0	0	0	0	0	0	0	0	0
Q04601|APC4	Q04601	Q04601	9	9	9	Anaphase-promoting complex subunit 4	APC4	1	9	9	9	16.3	FALSE	TRUE	16.3	1	1	0	0	0	0	0	0	0	0	0	1	0	0	0	0	1	1	0	0	0	0	3	0	0	0	0	0	0	0	0	0	3	8
P32773|TOA1	P32773	P32773	5	5	5	Transcription initiation factor IIA large subunit	TOA1	1	5	5	5	16.4	FALSE	TRUE	16.4	3	1	4	2	3	3	1	1	1	1	0	1	1	1	1	0	1	2	3	3	1	1	1	0	0	0	0	0	0	0	0	1	2	2
P38087|YMC2	P38087	P38087	2	2	2	Carrier protein YMC2, mitochondrial	YMC2	1	2	2	2	16.4	FALSE	TRUE	16.4	2	0	0	0	0	0	0	0	0	0	0	1	0	0	0	0	0	0	0	0	0	0	0	0	0	0	0	0	0	0	0	0	0	0
P38213|DSF2	P38213	P38213	7	7	7	Protein DSF2	DSF2	1	7	7	7	16.4	FALSE	TRUE	16.4	0	0	0	0	1	2	2	5	6	5	3	0	4	2	2	1	2	1	0	0	0	0	0	0	0	0	0	0	0	0	0	0	0	1
P40006|IRC22	P40006	P40006	2	2	2	Increased recombination centers protein 22	IRC22	1	2	2	2	16.4	FALSE	TRUE	16.4	2	0	0	0	0	0	0	0	0	0	0	0	0	0	0	0	0	0	0	0	0	0	1	0	0	0	0	0	0	0	0	0	1	2
P40962|RTS2	P40962	P40962	3	3	3	Zinc finger protein RTS2	RTS2	1	3	3	3	16.4	FALSE	TRUE	16.4	0	0	0	0	0	0	0	0	0	0	0	3	0	0	0	0	0	0	0	0	0	0	2	0	0	0	0	0	0	0	0	0	3	3
P42843|SKP2	P42843	P42843	9	9	9	F-box protein SKP2	SKP2	1	9	9	9	16.4	FALSE	TRUE	16.4	0	0	0	1	0	7	6	5	4	2	0	0	0	0	0	0	0	0	0	0	0	0	0	0	0	0	0	0	0	0	0	0	0	0
Q03466|EBS1	Q03466	Q03466	12	12	12	Protein EBS1	EBS1	1	12	12	12	16.4	FALSE	TRUE	16.4	8	0	0	2	1	3	5	2	2	0	0	2	0	0	0	0	0	0	0	0	0	0	1	0	0	0	0	0	0	0	0	0	0	0
P32559|MSS1	P32559	P32559	8	8	8	tRNA modification GTPase MSS1, mitochondrial	MSS1	1	8	8	8	16.5	FALSE	TRUE	16.5	0	0	1	1	5	5	5	2	0	0	0	0	0	0	0	0	0	0	0	0	0	1	0	1	1	1	1	1	1	1	1	0	0	0
Q02732|CTF19	Q02732	Q02732	5	5	5	Central kinetochore subunit CTF19	CTF19	1	5	5	5	16.5	FALSE	TRUE	16.5	1	0	0	0	0	0	0	0	0	0	0	1	0	2	3	1	0	4	0	0	0	0	1	0	0	0	0	0	0	0	0	0	1	2
P32901|PTR2	P32901	P32901	6	6	5	Peptide transporter PTR2	PTR2	1	6	6	5	14.3	FALSE	TRUE	16.6	5	0	0	0	0	0	0	0	0	0	0	2	0	0	0	0	0	0	0	0	0	0	1	0	0	0	0	0	0	0	0	0	1	2
P36148|GPT2	P36148	P36148	7	7	7	Glycerol-3-phosphate O-acyltransferase 2	GPT2	1	7	7	7	16.6	FALSE	TRUE	16.6	5	0	0	0	0	0	0	0	0	0	0	1	0	0	0	0	0	0	0	0	0	0	0	2	1	1	0	1	0	0	0	0	0	0
P38306|YBR197C	P38306	P38306	2	2	2	Uncharacterized protein YBR197C	YBR197C	1	2	2	2	16.6	FALSE	TRUE	16.6	0	0	1	1	0	1	1	1	2	0	1	0	1	0	0	0	0	0	1	1	0	0	0	0	0	0	0	0	0	0	0	0	0	0
P43610|IRC5	P43610	P43610	11	11	11	Uncharacterized ATP-dependent helicase IRC5	IRC5	1	11	11	11	16.6	FALSE	TRUE	16.6	7	3	0	3	4	7	7	7	7	6	2	7	3	3	3	3	4	4	0	1	1	1	4	1	1	1	0	0	0	0	0	0	7	7
P53129|MON1	P53129	P53129	8	8	7	Vacuolar fusion protein MON1	MON1	1	8	8	7	14.4	FALSE	TRUE	16.6	1	0	0	0	0	0	0	0	3	2	5	0	7	5	4	1	0	0	0	0	0	0	0	0	0	0	0	0	0	0	0	0	0	0
P53301|CRH1	P53301	P53301	9	9	8	Probable glycosidase CRH1	CRH1	1	9	9	8	15.4	FALSE	TRUE	16.6	1	3	3	2	3	3	4	4	4	5	5	1	6	5	5	6	7	6	3	3	2	3	1	2	1	0	0	0	0	0	0	0	0	0
Q99382|ENV10	Q99382	Q99382	2	2	2	Late endosome and vacuole interface protein 10	ENV10	1	2	2	2	16.6	FALSE	TRUE	16.6	1	0	0	0	0	0	0	0	0	0	0	1	0	0	0	0	0	0	1	0	0	0	0	0	0	0	0	0	0	0	0	0	0	0
P25646|PTC6	P25646	P25646	6	6	5	[Pyruvate dehydrogenase [acetyl-transferring]]-phosphatase 2, mitochondrial	PTC6	1	6	6	5	13.8	FALSE	TRUE	16.7	1	0	2	0	0	0	0	0	0	0	0	0	0	0	0	0	0	0	4	3	2	1	0	0	0	0	0	0	0	0	0	0	0	0
P32805|FZF1	P32805	P32805	3	3	3	Zinc finger protein FZF1	FZF1	1	3	3	3	16.7	FALSE	TRUE	16.7	0	0	0	0	0	0	0	0	0	0	0	0	0	0	0	0	0	0	0	1	1	1	0	2	2	2	2	1	1	2	0	0	0	0
Q02889|MGR2	Q02889	Q02889	2	2	2	Protein MGR2	MGR2	1	2	2	2	16.8	FALSE	TRUE	16.8	1	0	0	0	0	0	0	0	0	0	0	2	0	0	0	0	0	0	0	0	0	0	1	0	0	0	0	0	0	0	0	0	1	0
Q12284|ERV2	Q12284	Q12284	3	3	3	FAD-linked sulfhydryl oxidase ERV2	ERV2	1	3	3	3	16.8	FALSE	TRUE	16.8	3	0	0	0	0	0	0	0	0	0	0	2	0	0	0	0	0	0	0	0	0	0	1	0	0	0	0	0	0	0	0	0	1	1
P48813|GNP1	P48813	P48813	9	9	9	High-affinity glutamine permease	GNP1	1	9	9	9	16.9	FALSE	TRUE	16.9	9	0	0	0	0	0	0	0	0	0	0	4	0	0	0	0	0	0	0	0	0	0	2	0	0	0	0	0	0	1	1	1	2	1
P53879|RHO5	P53879	P53879	5	5	5	GTP-binding protein RHO5	RHO5	1	5	5	5	16.9	FALSE	TRUE	16.9	2	0	1	0	0	0	0	0	0	0	0	1	0	0	0	0	0	0	4	5	5	3	2	3	3	0	0	0	0	0	0	0	0	0
Q06525|URN1	Q06525	Q06525	7	7	7	Pre-mRNA-splicing factor URN1	URN1	1	7	7	7	17	FALSE	TRUE	17	0	0	3	3	4	3	3	2	1	1	1	0	0	0	1	1	1	1	2	0	0	0	1	1	0	1	0	0	0	0	0	0	0	0
P40360|ARG2	P40360	P40360	8	8	8	Amino-acid acetyltransferase, mitochondrial	ARG2	1	8	8	8	17.2	FALSE	TRUE	17.2	3	1	0	1	1	1	3	2	4	2	3	2	2	4	4	4	2	3	2	1	1	1	2	1	1	1	1	1	1	0	0	0	2	4
Q12098|SLX4	Q12098	Q12098	9	9	9	Structure-specific endonuclease subunit SLX4	SLX4	1	9	9	9	17.2	FALSE	TRUE	17.2	0	1	0	0	1	1	1	1	1	1	1	1	1	0	2	3	5	5	0	1	2	1	1	2	1	1	0	0	1	0	0	0	1	1
Q12117|MRH1	Q12117	Q12117	4	4	3	Protein MRH1	MRH1	1	4	4	3	12.8	FALSE	TRUE	17.2	4	0	0	1	1	1	1	0	0	0	0	3	0	0	0	0	0	0	0	0	0	0	3	0	0	0	0	0	0	0	0	1	3	2
P32862|RGT1	P32862	P32862	15	15	15	Glucose transport transcription regulator RGT1	RGT1	1	15	15	15	17.3	FALSE	TRUE	17.3	1	2	0	0	0	1	2	3	4	4	3	1	5	8	8	5	4	5	0	0	0	0	1	0	0	0	0	0	0	1	1	1	1	1
P16522|CDC23	P16522	P16522	9	9	9	Anaphase-promoting complex subunit CDC23	CDC23	1	9	9	9	17.4	FALSE	TRUE	17.4	0	2	0	0	0	0	0	0	0	0	0	1	0	0	0	0	0	1	0	0	0	0	4	0	0	0	0	0	0	0	0	0	4	7
P38256|YBR096W	P38256	P38256	3	3	2	Uncharacterized protein YBR096W	YBR096W	1	3	3	2	12.2	FALSE	TRUE	17.4	1	0	0	0	0	0	0	0	0	0	0	1	0	0	0	0	0	0	0	0	0	0	2	0	0	0	0	0	0	0	0	0	2	2
Q03957|CTK1	Q03957	Q03957	7	7	7	CTD kinase subunit alpha	CTK1	1	7	7	7	17.4	FALSE	TRUE	17.4	1	5	0	0	0	0	0	0	1	1	1	2	3	2	2	4	4	3	0	0	0	0	4	0	0	0	0	0	0	0	0	0	5	4
P0CX09;P0CX08|DSF1	P0CX09;P0CX08	P0CX09;P0CX08	7;7	7;7	7;7	Mannitol dehydrogenase YNR073C;Mannitol dehydrogenase DSF1	DSF1	2	7	7	7	17.5	FALSE	TRUE	17.5	0	0	0	0	0	0	0	0	0	0	0	0	0	0	0	0	0	0	0	0	0	5	0	7	7	6	4	1	1	1	0	0	0	0
P29465|CHS3	P29465	P29465	12	12	12	Chitin synthase 3	CHS3	1	12	12	12	17.5	FALSE	TRUE	17.5	12	0	0	0	0	0	0	0	0	0	0	4	0	0	0	0	0	0	0	0	0	0	1	0	0	0	0	0	0	0	0	0	1	0
P32505|NAB2	P32505	P32505	9	9	9	Nuclear polyadenylated RNA-binding protein NAB2	NAB2	1	9	9	9	17.5	FALSE	TRUE	17.5	2	2	0	0	1	1	1	1	1	1	2	3	1	1	2	2	3	1	1	1	1	0	2	0	0	0	0	0	0	0	0	0	4	3
P35723|YET1	P35723	P35723	2	2	2	Endoplasmic reticulum transmembrane protein 1	YET1	1	2	2	2	17.5	FALSE	TRUE	17.5	2	0	0	0	0	0	0	0	0	0	0	2	0	0	0	0	0	0	0	0	0	0	2	0	0	0	0	0	0	0	0	0	1	1
P38147|CHK1	P38147	P38147	5	5	5	Serine/threonine-protein kinase CHK1	CHK1	1	5	5	5	17.5	FALSE	TRUE	17.5	1	1	0	0	0	0	0	0	1	0	0	1	0	0	1	0	1	2	0	0	0	0	2	0	0	0	0	0	0	0	0	0	0	2
P53891|YNL165W	P53891	P53891	6	6	6	Uncharacterized protein YNL165W	YNL165W	1	6	6	6	17.5	FALSE	TRUE	17.5	0	0	0	0	0	0	0	0	0	0	0	0	0	0	0	0	0	0	0	0	0	0	0	0	0	0	0	0	0	3	3	6	0	0
P54003|SUR7	P54003	P54003	2	2	2	Protein SUR7	SUR7	1	2	2	2	17.5	FALSE	TRUE	17.5	1	0	0	0	0	0	0	0	0	0	0	0	0	0	0	0	0	0	0	0	0	0	0	0	0	0	0	0	0	0	0	1	0	0
Q05672|RBS1	Q05672	Q05672	5	5	5	RNA-binding suppressor of PAS kinase protein 1	RBS1	1	5	5	5	17.5	FALSE	TRUE	17.5	0	0	1	1	1	1	0	0	0	1	0	0	1	0	1	3	2	2	1	1	1	1	0	0	0	1	1	0	1	1	2	2	0	0
Q08919|TRE1	Q08919	Q08919	8	8	8	Uncharacterized protein TRE1	TRE1	1	8	8	8	17.5	FALSE	TRUE	17.5	8	0	0	0	0	0	0	0	0	0	0	3	0	0	0	0	0	0	0	0	0	0	1	0	0	0	0	0	0	0	0	0	0	0
P36022|DYN1	P36022	P36022	52	52	52	Dynein heavy chain, cytoplasmic	DYN1	1	52	52	52	17.6	FALSE	TRUE	17.6	29	0	0	0	0	0	0	0	0	0	0	12	0	0	1	2	0	0	0	0	0	0	12	1	1	1	1	0	0	2	2	2	18	30
P38300|MBA1	P38300	P38300	3	3	3	Inner membrane mitoribosome receptor MBA1, mitochondrial	MBA1	1	3	3	3	17.6	FALSE	TRUE	17.6	3	0	0	0	0	0	0	0	0	0	0	1	0	0	0	0	0	0	0	0	0	0	1	0	0	0	0	0	0	0	0	0	1	0
Q12355|PST1	Q12355	Q12355	8	8	8	Cell wall mannoprotein PST1	PST1	1	8	8	8	17.6	FALSE	TRUE	17.6	2	6	2	2	2	2	2	3	5	3	4	2	5	6	8	8	7	8	1	0	0	0	2	0	0	0	0	0	0	0	0	0	1	2
P47128|EAF6	P47128	P47128	2	2	2	Chromatin modification-related protein EAF6	EAF6	1	2	2	2	17.7	FALSE	TRUE	17.7	0	0	0	0	0	0	0	0	0	0	0	0	0	0	0	0	0	0	0	0	0	0	0	1	1	1	1	1	1	1	1	1	0	0
P31382|PMT2	P31382	P31382	7	7	7	Dolichyl-phosphate-mannose--protein mannosyltransferase 2	PMT2	1	7	7	7	17.9	FALSE	TRUE	17.9	7	0	0	0	0	0	0	0	0	0	0	5	0	0	0	0	0	0	0	0	0	0	4	0	0	0	0	0	0	1	1	1	3	2
Q03388|VPS72	Q03388	Q03388	8	8	8	Vacuolar protein sorting-associated protein 72	VPS72	1	8	8	8	17.9	FALSE	TRUE	17.9	8	1	0	0	0	0	0	0	0	0	0	6	0	0	0	0	0	0	0	0	0	0	7	0	0	0	0	0	0	0	0	0	6	3
P31378|NTG1	P31378	P31378	4	4	4	Endonuclease III homolog 1	NTG1	1	4	4	4	18	FALSE	TRUE	18	2	0	0	0	0	0	0	0	0	0	0	1	0	0	0	0	0	0	1	3	3	2	1	0	1	0	0	0	0	0	0	0	0	0
P39107|MNN9	P39107	P39107	5	5	5	Mannan polymerase complexes subunit MNN9	MNN9	1	5	5	5	18	FALSE	TRUE	18	5	0	0	0	0	0	0	0	0	0	0	2	0	0	0	0	0	0	0	0	0	0	2	0	0	0	0	0	0	0	0	0	2	2
Q06204|YLR446W	Q06204	Q06204	4	4	4	Putative hexokinase YLR446W	YLR446W	1	4	4	4	18	FALSE	TRUE	18	0	0	0	0	0	0	0	0	0	0	0	0	0	0	0	0	0	1	0	0	2	2	0	2	1	2	2	1	0	0	0	0	0	0
O13547|CCW14	O13547	O13547	4	4	4	Covalently-linked cell wall protein 14	CCW14	1	4	4	4	18.1	FALSE	TRUE	18.1	0	1	3	3	4	3	3	4	4	4	4	0	4	4	4	1	3	1	1	2	2	1	0	2	0	0	0	0	0	0	0	0	0	0
P31376|SWC3	P31376	P31376	8	8	8	SWR1-complex protein 3	SWC3	1	8	8	8	18.1	FALSE	TRUE	18.1	4	1	0	0	0	0	0	0	0	0	0	4	0	0	0	0	0	1	0	1	1	1	6	1	1	1	1	1	1	1	1	1	4	6
P38278|BMT2	P38278	P38278	4	4	4	25S rRNA (adenine(2142)-N(1))-methyltransferase	BMT2	1	4	4	4	18.1	FALSE	TRUE	18.1	2	0	0	0	0	0	0	0	0	0	0	1	0	0	0	0	0	0	0	0	0	0	2	0	0	0	0	0	0	0	0	0	2	2
P40971|LYS14	P40971	P40971	8	8	8	Lysine biosynthesis regulatory protein LYS14	LYS14	1	8	8	8	18.1	FALSE	TRUE	18.1	6	1	1	1	1	1	1	0	0	0	0	4	1	0	0	0	1	0	1	1	1	1	3	1	1	1	1	1	1	1	1	1	2	1
P0CE41|HAP1	P0CE41	P0CE41	17	17	17	Heme-responsive zinc finger transcription factor HAP1	HAP1	1	17	17	17	18.2	FALSE	TRUE	18.2	12	5	0	1	1	1	2	1	2	0	3	3	2	2	2	5	4	4	1	1	1	1	2	1	0	0	0	0	0	0	0	0	3	6
P21192|ACE2	P21192	P21192	9	9	9	Metallothionein expression activator	ACE2	1	9	9	9	18.2	FALSE	TRUE	18.2	0	2	0	0	0	0	0	0	1	1	1	0	2	1	3	3	6	4	0	0	0	0	0	0	0	0	0	0	0	0	0	1	0	0
P32797|CDC13	P32797	P32797	11	11	11	Cell division control protein 13	CDC13	1	11	11	11	18.2	FALSE	TRUE	18.2	2	0	0	0	0	1	3	5	6	5	2	0	2	1	2	1	1	1	0	0	0	0	0	0	0	0	0	0	0	0	0	0	0	0
P53290|GTR2	P53290	P53290	6	6	6	GTP-binding protein GTR2	GTR2	1	6	6	6	18.2	FALSE	TRUE	18.2	1	1	0	0	1	1	1	1	2	2	0	1	1	1	2	3	2	3	1	2	2	1	2	3	4	2	1	0	0	0	0	0	1	2
P39732|GIP4	P39732	P39732	10	10	10	GLC7-interacting protein 4	GIP4	1	10	10	10	18.3	FALSE	TRUE	18.3	10	0	0	0	0	0	0	0	0	0	0	6	0	0	0	0	0	0	0	0	0	0	0	0	0	0	0	0	0	0	0	0	0	0
P01119|RAS1	P01119	P01119	4	4	4	Ras-like protein 1	RAS1	1	4	4	4	18.4	FALSE	TRUE	18.4	4	0	0	0	0	0	0	0	0	0	0	3	0	0	0	0	0	0	0	0	0	0	2	0	0	0	0	0	1	2	2	2	1	1
Q02895|YPL088W	Q02895	Q02895	5	5	5	Putative aryl-alcohol dehydrogenase YPL088W	YPL088W	1	5	5	5	18.4	FALSE	TRUE	18.4	0	0	0	0	0	0	1	1	1	0	0	0	0	0	0	0	0	0	0	0	0	0	0	0	1	1	2	3	2	3	2	1	0	0
Q12139|SDD4	Q12139	Q12139	13	13	13	Zinc finger protein YPR022C	SDD4	1	13	13	13	18.4	FALSE	TRUE	18.4	8	0	0	0	0	0	0	0	1	0	1	3	2	2	2	0	2	2	0	0	0	0	1	0	0	0	0	0	0	0	0	0	2	2
Q99344|UBA3	Q99344	Q99344	5	5	5	NEDD8-activating enzyme E1 catalytic subunit	UBA3	1	5	5	5	18.4	FALSE	TRUE	18.4	0	0	1	1	0	0	0	0	0	0	0	0	0	0	0	0	0	1	2	4	4	3	0	0	0	0	0	0	0	0	0	0	0	0
P53333|CWC22	P53333	P53333	8	8	8	Pre-mRNA-splicing factor CWC22	CWC22	1	8	8	8	18.5	FALSE	TRUE	18.5	4	0	1	2	3	5	4	2	1	1	1	3	0	0	1	0	0	1	1	1	0	0	1	1	1	1	1	1	1	0	0	0	0	1
P06838|RAD10	P06838	P06838	2	2	2	DNA repair protein RAD10	RAD10	1	2	2	2	18.6	FALSE	TRUE	18.6	0	0	0	0	0	0	0	0	1	1	2	0	1	2	2	1	0	0	0	0	0	0	0	0	0	0	1	1	0	1	1	1	0	0
P41695|BUB1	P41695	P41695	12	12	12	Checkpoint serine/threonine-protein kinase BUB1	BUB1	1	12	12	12	18.6	FALSE	TRUE	18.6	0	5	0	0	0	0	0	0	0	1	0	0	0	0	0	0	0	2	0	0	0	0	0	0	0	0	0	0	0	0	0	0	0	0
P53049|YOR1	P53049	P53049	20	20	19	Oligomycin resistance ATP-dependent permease YOR1	YOR1	1	20	20	19	17.2	FALSE	TRUE	18.6	15	0	0	0	0	0	0	0	1	1	1	8	0	0	0	0	0	0	0	0	0	0	8	0	0	0	0	0	0	0	0	0	5	8
P53189|SCW11	P53189	P53189	6	6	6	Probable family 17 glucosidase SCW11	SCW11	1	6	6	6	18.6	FALSE	TRUE	18.6	0	5	0	0	0	1	2	2	3	2	2	0	4	3	4	4	6	6	0	0	0	0	0	0	0	1	1	1	1	1	1	1	0	0
P53886|APC1	P53886	P53886	22	22	21	Anaphase-promoting complex subunit 1	APC1	1	22	22	21	17.7	FALSE	TRUE	18.6	1	5	1	1	0	0	0	0	0	0	0	2	0	0	1	1	2	3	0	0	0	0	5	0	0	0	0	0	0	0	0	0	7	15
Q04659|CSM3	Q04659	Q04659	5	5	4	Chromosome segregation in meiosis protein 3	CSM3	1	5	5	4	17.4	FALSE	TRUE	18.6	0	0	0	0	0	0	0	1	1	2	3	1	3	2	2	2	3	0	0	0	0	0	0	0	0	0	0	0	0	0	0	0	1	1
Q07729|GUD1	Q07729	Q07729	7	7	7	Probable guanine deaminase	GUD1	1	7	7	7	18.6	FALSE	TRUE	18.6	0	0	2	0	0	0	0	0	0	0	0	0	0	0	0	0	0	0	4	3	3	0	0	1	1	1	1	1	1	1	1	1	0	0
P40512|PCI8	P40512	P40512	6	6	6	Cop9 signalosome complex subunit 11	PCI8	1	6	6	6	18.7	FALSE	TRUE	18.7	0	4	0	0	0	0	0	0	0	0	0	0	1	0	1	3	3	5	0	0	0	0	0	0	0	0	0	0	0	0	0	0	0	0
Q12039|HMI1	Q12039	Q12039	9	9	9	ATP-dependent DNA helicase HMI1, mitochondrial	HMI1	1	9	9	9	18.7	FALSE	TRUE	18.7	7	1	0	0	0	0	0	0	0	0	0	3	0	0	2	2	1	1	0	0	0	0	2	0	0	0	0	0	0	0	0	0	3	5
Q12509|ARP6	Q12509	Q12509	7	7	7	Actin-like protein ARP6	ARP6	1	7	7	7	18.7	FALSE	TRUE	18.7	4	2	2	2	3	2	2	4	3	4	3	2	3	1	3	2	3	3	4	3	3	0	1	0	0	0	0	0	0	0	0	0	2	2
Q8J0M4|YCL012C	Q8J0M4	Q8J0M4	2	2	2	UPF0357 protein YCL012C	YCL012C	1	2	2	2	18.7	FALSE	TRUE	18.7	2	0	0	0	0	0	0	0	0	0	0	1	0	0	0	0	0	0	0	0	0	0	0	0	0	0	0	0	0	0	0	0	0	0
P20052|PHO80	P20052	P20052	4	4	4	PHO85 cyclin PHO80	PHO80	1	4	4	4	18.8	FALSE	TRUE	18.8	0	0	0	0	0	0	0	0	2	2	1	0	2	4	3	3	1	0	0	0	0	0	0	0	0	0	0	0	0	0	0	0	0	0
P22149|AFT1	P22149	P22149	7	7	6	Iron-regulated transcriptional activator AFT1	AFT1	1	7	7	6	16.1	FALSE	TRUE	18.8	1	4	0	0	0	0	1	0	1	2	2	1	3	4	4	4	5	4	0	0	0	0	1	0	0	0	0	0	0	0	0	0	2	2
P33306|BCK2	P33306	P33306	6	6	6	Protein BCK2	BCK2	1	6	6	6	18.8	FALSE	TRUE	18.8	0	4	0	0	0	0	0	0	0	0	0	0	0	0	0	2	4	3	1	0	0	0	0	0	0	0	0	0	0	0	0	0	0	2
P34251|YKL107W	P34251	P34251	5	5	5	Uncharacterized oxidoreductase YKL107W	YKL107W	1	5	5	5	18.8	FALSE	TRUE	18.8	4	0	0	0	0	0	0	0	0	0	0	2	0	0	0	0	0	0	0	0	0	0	1	0	0	0	0	0	0	0	0	0	2	1
P39109|YCF1	P39109	P39109	22	22	22	Metal resistance protein YCF1	YCF1	1	22	22	22	18.8	FALSE	TRUE	18.8	19	1	0	0	0	0	1	2	2	2	1	9	1	1	1	1	1	1	1	0	0	0	6	1	1	1	1	1	0	0	0	0	6	7
P53112|PEX14	P53112	P53112	6	6	6	Peroxisomal membrane protein PEX14	PEX14	1	6	6	6	18.8	FALSE	TRUE	18.8	5	0	0	0	0	0	0	0	0	1	0	2	0	0	0	0	0	0	1	0	0	0	0	0	0	0	0	0	0	0	0	0	0	0
Q12367|RKM5	Q12367	Q12367	5	5	5	Ribosomal lysine N-methyltransferase 5	RKM5	1	5	5	5	18.8	FALSE	TRUE	18.8	0	0	0	0	0	0	0	0	0	0	0	0	0	0	0	0	0	0	0	1	1	0	0	2	3	2	1	0	1	2	1	0	0	0
P06779|RAD7	P06779	P06779	8	8	8	DNA repair protein RAD7	RAD7	1	8	8	8	18.9	FALSE	TRUE	18.9	2	0	7	6	7	6	0	0	0	0	0	0	0	0	0	0	0	0	3	1	0	0	0	0	0	0	0	0	0	0	0	0	0	0
P18494|GLN3	P18494	P18494	10	10	9	Nitrogen regulatory protein GLN3	GLN3	1	10	10	9	18.8	FALSE	TRUE	18.9	0	3	0	0	0	0	0	0	1	2	3	0	2	5	4	5	6	4	1	1	0	0	0	0	1	1	1	1	0	0	0	1	1	0
P42837|FIG4	P42837	P42837	10	10	9	Polyphosphoinositide phosphatase	FIG4	1	10	10	9	16.6	FALSE	TRUE	18.9	5	1	0	0	0	0	0	0	0	0	0	2	0	0	0	0	0	0	0	0	0	0	4	0	0	0	0	0	0	0	0	0	7	7
P47170|IML1	P47170	P47170	25	25	25	Vacuolar membrane-associated protein IML1	IML1	1	25	25	25	18.9	FALSE	TRUE	18.9	18	4	0	0	1	1	1	1	0	0	0	5	0	0	0	0	1	2	0	0	0	0	2	0	0	0	0	0	0	0	0	0	4	12
P53246|ENV11	P53246	P53246	10	10	10	Late endosome and vacuole interface protein 11	ENV11	1	10	10	10	19	FALSE	TRUE	19	6	3	0	0	0	0	0	0	0	0	0	3	0	0	0	0	0	0	0	0	0	0	3	0	0	0	0	0	0	0	0	0	4	8
P53867|ATG4	P53867	P53867	7	7	7	Cysteine protease ATG4	ATG4	1	7	7	7	19	FALSE	TRUE	19	0	0	4	2	7	6	6	5	2	0	0	0	0	0	0	0	0	0	4	3	1	0	0	0	0	0	0	0	0	0	0	0	0	0
Q03900|YDR132C	Q03900	Q03900	6	6	6	Uncharacterized protein YDR132C	YDR132C	1	6	6	6	19	FALSE	TRUE	19	0	0	0	0	0	0	0	0	2	5	5	0	3	0	1	0	0	0	0	0	0	0	0	0	0	0	0	0	0	0	0	0	0	0
Q08906|FIT2	Q08906	Q08906	2	2	2	Facilitator of iron transport 2	FIT2	1	2	2	2	19	FALSE	TRUE	19	1	0	0	0	0	1	0	0	0	0	0	1	0	0	0	0	0	0	0	0	0	1	1	2	2	2	2	2	2	1	1	1	1	0
Q12059|ULA1	Q12059	Q12059	6	6	6	NEDD8-activating enzyme E1 regulatory subunit	ULA1	1	6	6	6	19	FALSE	TRUE	19	0	0	2	0	0	0	0	0	0	0	0	0	0	0	0	0	0	0	3	5	4	4	0	4	4	1	0	0	0	0	0	0	0	0
Q12221|PUF2	Q12221	Q12221	11	10	10	mRNA-binding protein PUF2	PUF2	1	11	10	10	18.1	FALSE	TRUE	19	4	4	0	0	0	2	2	4	4	6	6	1	5	5	7	5	7	6	0	0	0	0	1	0	0	0	0	0	0	1	0	0	2	2
P25038|IFM1	P25038	P25038	10	10	10	Translation initiation factor IF-2, mitochondrial	IFM1	1	10	10	10	19.1	FALSE	TRUE	19.1	0	0	6	9	7	4	2	2	1	1	0	0	1	1	1	0	0	0	4	1	0	0	0	0	0	0	0	0	0	0	0	0	0	0
P33775|PMT1	P33775	P33775	12	12	12	Dolichyl-phosphate-mannose--protein mannosyltransferase 1	PMT1	1	12	12	12	19.1	FALSE	TRUE	19.1	12	0	0	0	0	0	0	0	0	0	0	6	0	0	0	0	0	0	0	0	0	0	6	0	0	0	0	0	0	0	0	0	4	5
P40479|SDP1	P40479	P40479	3	3	3	Dual-specificity protein phosphatase SDP1	SDP1	1	3	3	3	19.1	FALSE	TRUE	19.1	0	0	0	0	0	0	0	0	0	0	0	0	0	0	0	0	0	0	0	1	0	0	0	0	0	0	0	0	0	1	1	2	0	0
P22035|BAS1	P22035	P22035	10	10	10	Myb-like DNA-binding protein BAS1	BAS1	1	10	10	10	19.2	FALSE	TRUE	19.2	8	1	0	0	0	0	0	0	0	0	0	7	0	0	0	0	1	1	0	0	0	0	3	0	0	0	0	0	0	0	0	0	7	6
P24814|GRR1	P24814	P24814	18	18	18	SCF E3 ubiquitin ligase complex F-box protein GRR1	GRR1	1	18	18	18	19.2	FALSE	TRUE	19.2	3	5	0	0	0	0	0	0	2	5	4	1	3	3	6	6	7	12	0	0	0	0	0	0	0	1	1	0	0	0	0	0	1	2
Q02574|MEC3	Q02574	Q02574	7	7	5	DNA damage checkpoint control protein MEC3	MEC3	1	7	7	5	12.2	FALSE	TRUE	19.2	0	0	0	0	0	0	0	1	2	1	1	0	2	1	0	0	0	0	0	0	0	0	0	1	2	1	0	0	0	0	0	0	0	0
Q03390|VPS60	Q03390	Q03390	3	3	3	Vacuolar protein-sorting-associated protein 60	VPS60	1	3	3	3	19.2	FALSE	TRUE	19.2	0	0	0	0	0	0	0	0	0	0	0	0	0	0	0	0	0	0	0	2	3	3	0	3	3	3	2	1	0	0	2	1	0	0
Q06147|LCB5	Q06147	Q06147	9	9	9	Sphingoid long chain base kinase 5	LCB5	1	9	9	9	19.2	FALSE	TRUE	19.2	8	2	0	0	0	0	0	0	0	0	0	7	0	0	0	0	0	0	0	0	0	0	8	0	0	0	0	0	0	0	0	0	8	5
P24309|DBR1	P24309	P24309	5	5	5	Lariat debranching enzyme	DBR1	1	5	5	5	19.3	FALSE	TRUE	19.3	0	2	1	1	2	4	3	3	3	2	1	0	0	0	0	1	0	2	2	1	0	0	0	0	0	0	0	0	0	0	0	0	1	1
P32325|DBF4	P32325	P32325	10	10	9	DDK kinase regulatory subunit DBF4	DBF4	1	10	10	9	17.6	FALSE	TRUE	19.3	0	0	0	0	0	1	1	1	0	1	2	0	6	3	5	1	2	3	0	0	0	0	0	0	0	0	0	0	0	0	0	0	0	0
P38790|HTD2	P38790	P38790	3	3	3	Hydroxyacyl-thioester dehydratase type 2, mitochondrial	HTD2	1	3	3	3	19.3	FALSE	TRUE	19.3	0	0	0	0	1	0	0	0	1	0	0	0	0	0	0	0	0	0	0	0	1	0	0	1	1	1	0	0	1	2	2	1	0	0
P40025|PHM8	P40025	P40025	4	4	3	Phosphate metabolism protein 8	PHM8	1	4	4	3	15	FALSE	TRUE	19.3	0	0	0	0	0	0	0	0	0	0	0	0	0	0	0	0	0	0	0	0	2	2	0	2	2	0	0	0	0	0	0	0	0	0
P53685|HST1	P53685	P53685	7	6	6	NAD-dependent protein deacetylase HST1	HST1	1	7	6	6	15.5	FALSE	TRUE	19.3	6	0	0	0	1	0	1	0	0	0	0	4	0	0	0	0	0	0	0	0	0	0	1	0	0	0	0	0	0	0	0	0	2	3
P53863|JJJ1	P53863	P53863	8	8	8	J protein JJJ1	JJJ1	1	8	8	8	19.3	FALSE	TRUE	19.3	5	0	0	0	0	0	0	0	0	0	0	7	0	0	0	0	0	0	0	0	0	0	7	0	0	0	0	0	0	0	0	0	6	4
P32352|ERG2	P32352	P32352	3	3	3	C-8 sterol isomerase	ERG2	1	3	3	3	19.4	FALSE	TRUE	19.4	3	0	0	0	0	0	0	0	0	0	0	3	0	0	0	0	0	0	0	0	0	0	3	0	0	0	0	0	0	0	0	0	3	3
P36054|RCN1	P36054	P36054	3	3	3	Calcipressin-like protein	RCN1	1	3	3	3	19.4	FALSE	TRUE	19.4	0	0	0	0	0	0	0	0	0	0	0	0	0	0	0	0	0	0	0	1	2	3	0	1	1	1	0	0	0	0	0	0	0	0
P38151|PBP2	P38151	P38151	6	6	6	PAB1-binding protein 2	PBP2	1	6	6	6	19.4	FALSE	TRUE	19.4	1	1	1	1	2	2	3	2	1	2	3	1	2	1	2	2	3	3	3	2	2	1	1	1	0	1	1	1	0	0	1	0	1	1
P40456|ESL1	P40456	P40456	17	16	14	EST/SMG-like protein 1	ESL1	1	17	16	14	16.1	FALSE	TRUE	19.4	0	10	0	0	0	0	0	0	1	1	1	0	1	1	3	3	6	7	1	0	0	0	0	0	0	0	0	0	0	0	0	0	0	0
Q01649|CIK1	Q01649	Q01649	9	9	9	Spindle pole body-associated protein CIK1	CIK1	1	9	9	9	19.4	FALSE	TRUE	19.4	0	1	0	0	0	0	0	0	0	0	0	2	0	0	0	0	0	0	0	0	0	0	1	0	0	0	0	0	0	0	0	0	2	5
Q06522|YPR147C	Q06522	Q06522	4	4	4	Uncharacterized protein YPR147C	YPR147C	1	4	4	4	19.4	FALSE	TRUE	19.4	2	1	0	0	0	0	0	0	0	0	0	2	0	0	0	0	1	1	0	0	0	0	2	0	0	0	0	0	0	0	0	0	2	3
P13856|RSR1	P13856	P13856	5	5	5	Ras-related protein RSR1	RSR1	1	5	5	5	19.5	FALSE	TRUE	19.5	2	0	0	0	0	0	0	0	0	0	0	1	0	0	0	0	0	0	0	0	0	0	2	0	0	1	2	3	4	2	2	1	2	2
P32490|MKK1	P32490	P32490	6	6	6	MAP kinase kinase MKK1/SSP32	MKK1	1	6	6	6	19.5	FALSE	TRUE	19.5	1	1	4	4	4	3	3	2	0	1	0	0	1	2	2	2	1	1	1	0	0	0	0	0	0	0	0	0	0	0	0	0	0	0
P35727|BLI1	P35727	P35727	2	2	2	Biogenesis of lysosome-related organelles complex 1 subunit BLI1	BLI1	1	2	2	2	19.5	FALSE	TRUE	19.5	0	0	0	0	0	0	0	0	0	0	0	0	0	0	0	1	1	1	0	0	0	0	0	0	1	0	0	0	0	0	0	0	0	0
P33748|MSN2	P33748	P33748	9	9	9	Zinc finger protein MSN2	MSN2	1	9	9	9	19.6	FALSE	TRUE	19.6	2	5	0	0	0	0	0	1	2	2	2	3	3	3	3	4	5	6	0	0	0	0	4	0	0	0	0	0	0	0	2	2	6	6
P36157|MSA2	P36157	P36157	4	4	4	Putative transcriptional activator MSA2	MSA2	1	4	4	4	19.6	FALSE	TRUE	19.6	3	0	0	0	0	0	0	0	0	0	0	1	0	0	0	0	1	1	0	0	0	0	2	0	0	0	0	0	0	0	0	0	3	3
P40527|NEO1	P40527	P40527	18	18	17	Probable phospholipid-transporting ATPase NEO1	NEO1	1	18	18	17	18.4	FALSE	TRUE	19.6	15	1	0	0	0	0	0	1	1	0	1	5	1	1	1	2	1	1	0	0	0	0	1	1	0	0	0	0	0	0	0	0	0	0
P32580|SUV3	P32580	P32580	11	11	10	ATP-dependent RNA helicase SUV3, mitochondrial	SUV3	1	11	11	10	18.7	FALSE	TRUE	19.7	10	0	0	0	0	0	0	0	0	0	0	3	0	0	0	0	0	0	0	0	0	0	5	0	0	0	0	0	0	0	0	0	2	2
Q03661|ESC1	Q03661	Q03661	24	24	24	Silent chromatin protein ESC1	ESC1	1	24	24	24	19.7	FALSE	TRUE	19.7	19	4	2	2	2	2	2	2	1	1	1	20	0	1	2	4	7	7	1	1	0	1	15	1	1	1	1	1	1	1	1	1	16	16
Q12207|NCE102	Q12207	Q12207	3	3	3	Non-classical export protein 2	NCE102	1	3	3	3	19.7	FALSE	TRUE	19.7	3	0	0	0	0	0	0	0	0	0	0	2	0	0	0	0	0	0	0	0	0	0	1	0	0	0	0	0	0	0	0	0	0	1
P32465|HXT1	P32465	P32465	8	6	6	Low-affinity glucose transporter HXT1	HXT1	1	8	6	6	15.6	FALSE	TRUE	19.8	8	0	0	0	0	0	0	0	0	0	0	2	0	0	0	0	0	0	0	0	0	0	0	0	0	0	0	0	0	0	0	0	1	0
P40070|LSM4	P40070	P40070	6	6	6	U6 snRNA-associated Sm-like protein LSm4	LSM4	1	6	6	6	19.8	FALSE	TRUE	19.8	3	6	3	4	3	4	4	4	4	4	4	5	4	4	4	4	4	4	3	3	4	3	5	2	4	4	4	4	4	5	5	5	5	5
P43561|FET5	P43561	P43561	9	9	9	Iron transport multicopper oxidase FET5	FET5	1	9	9	9	19.8	FALSE	TRUE	19.8	9	2	0	0	0	0	1	1	1	1	1	4	1	2	2	2	2	2	0	0	1	0	2	0	0	0	0	0	0	0	0	0	4	3
P53911|EAF7	P53911	P53911	7	7	7	Chromatin modification-related protein EAF7	EAF7	1	7	7	7	19.8	FALSE	TRUE	19.8	1	0	0	0	0	0	0	0	0	1	2	3	2	2	3	6	5	3	0	0	0	0	2	0	0	0	0	0	0	0	0	0	0	1
Q12270|RBD2	Q12270	Q12270	5	5	5	Rhomboid protein 2	RBD2	1	5	5	5	19.8	FALSE	TRUE	19.8	5	0	0	0	0	0	0	0	0	0	0	4	0	0	0	0	0	0	0	0	0	0	4	0	0	0	0	0	0	0	0	0	4	3
P08004|CHS1	P08004	P08004	16	16	16	Chitin synthase 1	CHS1	1	16	16	16	19.9	FALSE	TRUE	19.9	16	0	0	0	0	0	0	0	0	0	0	4	0	0	0	0	0	0	0	0	0	0	1	0	0	0	0	0	0	0	0	0	1	1
P25656|CDC50	P25656	P25656	6	6	6	Cell division control protein 50	CDC50	1	6	6	6	19.9	FALSE	TRUE	19.9	5	0	0	0	0	0	0	0	0	0	0	3	0	0	0	0	0	0	0	0	0	0	0	0	0	0	0	0	0	0	0	0	0	0
P39112|DSS1	P39112	P39112	10	10	10	Exoribonuclease II, mitochondrial	DSS1	1	10	10	10	19.9	FALSE	TRUE	19.9	7	0	0	0	0	0	0	0	0	0	0	5	0	0	0	0	0	0	0	0	0	0	6	0	0	0	0	0	0	0	0	0	5	6
P43636|ALG2	P43636	P43636	5	5	5	Alpha-1,3/1,6-mannosyltransferase ALG2	ALG2	1	5	5	5	19.9	FALSE	TRUE	19.9	4	0	1	1	0	0	0	0	0	0	0	1	0	0	0	0	0	0	0	0	0	0	0	0	0	0	0	0	0	0	0	0	0	0
Q07350|PRP11	Q07350	Q07350	4	4	4	Pre-mRNA-splicing factor PRP11	PRP11	1	4	4	4	19.9	FALSE	TRUE	19.9	0	2	1	0	1	2	3	3	4	2	3	0	3	2	1	0	1	2	1	1	1	1	0	1	1	1	0	0	1	1	1	1	0	0
P19541|RDS2	P19541	P19541	6	6	6	Regulator of drug sensitivity 2	RDS2	1	6	6	6	20	FALSE	TRUE	20	0	1	0	0	1	2	1	2	4	3	1	0	3	1	1	1	1	1	0	0	0	0	0	0	0	0	0	0	0	0	0	0	0	0
P39946|PAC1	P39946	P39946	7	7	7	Nuclear distribution protein PAC1	PAC1	1	7	7	7	20	FALSE	TRUE	20	2	0	1	2	4	2	1	0	0	0	0	1	0	0	0	0	0	0	1	0	0	0	1	0	0	0	0	0	0	0	0	0	0	0
P53082|BOL2	P53082	P53082	3	3	3	Fe repressor of activation 2	BOL2	1	3	3	3	20	FALSE	TRUE	20	0	0	0	0	0	0	0	0	0	0	0	0	0	0	0	0	0	0	2	3	2	1	0	1	1	1	2	2	2	3	3	3	0	0
Q12440|APC2	Q12440	Q12440	11	11	11	Anaphase-promoting complex subunit 2	APC2	1	11	11	11	20	FALSE	TRUE	20	2	2	0	0	0	0	0	0	0	0	0	1	0	0	0	0	0	1	0	0	0	0	3	0	0	0	0	0	0	0	0	0	4	11
P36116|VPS51	P36116	P36116	4	4	4	Vacuolar protein sorting-associated protein 51	VPS51	1	4	4	4	20.1	FALSE	TRUE	20.1	0	3	0	0	0	0	0	0	0	0	0	0	0	0	0	3	4	4	0	0	0	0	0	0	0	0	0	0	0	0	0	0	0	0
P40560|YIL001W	P40560	P40560	6	6	6	Ankyrin repeat-containing protein YIL001W	YIL001W	1	6	6	6	20.1	FALSE	TRUE	20.1	0	2	1	1	0	0	0	2	2	2	3	0	2	2	4	4	2	3	2	1	1	0	0	1	1	1	1	1	1	1	0	1	0	0
P47072|TPH3	P47072	P47072	9	9	9	Uncharacterized protein YJL016W	TPH3	1	9	9	9	20.1	FALSE	TRUE	20.1	1	0	5	4	4	1	0	1	0	0	0	0	0	0	0	0	0	1	5	5	5	4	0	2	1	0	0	0	0	0	0	0	0	0
P53728|CPR8	P53728	P53728	4	4	4	Peptidyl-prolyl cis-trans isomerase CYP8	CPR8	1	4	4	4	20.1	FALSE	TRUE	20.1	3	0	0	0	0	0	0	0	0	0	0	0	0	0	0	0	0	0	0	0	0	0	0	0	0	0	0	0	0	0	0	0	0	0
P38226|CST26	P38226	P38226	6	6	6	Uncharacterized acyltransferase CST26	CST26	1	6	6	6	20.2	FALSE	TRUE	20.2	6	0	0	0	0	0	0	0	0	0	0	2	0	0	0	0	1	1	0	0	0	0	2	0	0	0	0	0	0	0	0	0	0	0
Q01919|KIN4	Q01919	Q01919	11	11	11	Serine/threonine-protein kinase KIN4	KIN4	1	11	11	11	20.2	FALSE	TRUE	20.2	11	0	0	0	0	0	0	0	0	0	0	4	0	0	0	0	0	0	0	0	0	0	3	0	0	0	0	0	0	0	0	0	2	2
Q02785|PDR12	Q02785	Q02785	19	19	18	ATP-dependent permease PDR12	PDR12	1	19	19	18	19.3	FALSE	TRUE	20.2	16	0	0	1	0	1	1	1	1	1	1	9	1	0	0	0	0	0	0	0	0	0	3	0	0	0	0	0	0	0	1	0	3	4
P32807|YKU70	P32807	P32807	9	9	9	ATP-dependent DNA helicase II subunit 1	YKU70	1	9	9	9	20.3	FALSE	TRUE	20.3	3	3	0	0	0	0	0	0	2	0	1	0	1	1	2	2	2	5	0	0	0	0	1	0	0	0	0	0	0	0	0	0	1	2
P39955|SAP1	P39955	P39955	12	11	11	Protein SAP1	SAP1	1	12	11	11	19	FALSE	TRUE	20.3	1	4	0	0	0	1	0	0	2	0	2	2	4	4	7	3	6	4	0	0	0	0	1	0	0	0	0	0	0	0	0	0	2	2
P53583|MPA43	P53583	P53583	9	9	9	Protein MPA43	MPA43	1	9	9	9	20.3	FALSE	TRUE	20.3	1	0	4	4	3	0	0	0	0	0	0	1	0	0	0	0	0	0	5	4	3	0	1	0	0	0	0	0	0	0	0	0	1	1
Q03554|GOT1	Q03554	Q03554	2	2	2	Protein transport protein GOT1	GOT1	1	2	2	2	20.3	FALSE	TRUE	20.3	2	0	0	0	0	0	0	0	0	0	0	1	0	0	0	0	0	0	0	0	0	0	0	0	0	0	0	0	0	0	0	0	0	0
P35725|YKL063C	P35725	P35725	4	4	4	Uncharacterized protein YKL063C	YKL063C	1	4	4	4	20.4	FALSE	TRUE	20.4	4	0	0	0	0	0	0	0	0	0	0	2	0	0	0	0	0	0	0	0	0	0	2	0	0	0	0	0	0	0	0	0	0	1
Q03406|SLD5	Q03406	Q03406	4	4	4	DNA replication complex GINS protein SLD5	SLD5	1	4	4	4	20.4	FALSE	TRUE	20.4	0	0	4	4	3	2	1	1	1	0	0	0	0	0	0	0	0	0	1	1	0	0	0	0	0	0	0	0	0	0	0	0	0	0
Q06152|CMG1	Q06152	Q06152	3	3	3	Uncharacterized protein YLR271W	CMG1	1	3	3	3	20.4	FALSE	TRUE	20.4	0	0	2	1	0	0	0	1	1	1	1	0	1	1	0	0	0	0	3	2	1	0	0	0	0	0	0	0	0	0	0	0	0	0
Q12161|PSH1	Q12161	Q12161	7	7	7	RING finger protein PSH1	PSH1	1	7	7	7	20.4	FALSE	TRUE	20.4	2	3	1	1	0	0	0	0	0	2	3	2	4	3	4	4	7	5	0	0	0	0	3	0	0	0	0	0	0	0	0	0	2	3
P26570|PPZ1	P26570	P26570	11	11	5	Serine/threonine-protein phosphatase PP-Z1	PPZ1	1	11	11	5	11.6	FALSE	TRUE	20.5	9	1	1	1	4	2	4	3	3	2	4	7	2	2	3	2	2	2	2	1	2	2	6	2	2	2	2	1	1	1	1	1	6	5
P39105|PLB1	P39105	P39105	10	10	10	Lysophospholipase 1	PLB1	1	10	10	10	20.5	FALSE	TRUE	20.5	10	8	1	2	4	6	6	8	8	7	9	10	9	10	10	9	9	10	3	0	0	0	8	0	0	0	0	0	0	0	0	0	8	9
P39945|AST2	P39945	P39945	6	5	5	Protein AST2	AST2	1	6	5	5	18.1	FALSE	TRUE	20.5	0	0	0	0	0	0	0	0	0	0	0	0	0	0	0	0	0	0	1	2	2	2	0	1	2	1	0	2	4	4	5	5	0	0
P53137|CUE3	P53137	P53137	8	8	8	CUE domain-containing protein 3	CUE3	1	8	8	8	20.5	FALSE	TRUE	20.5	7	0	0	0	0	0	0	0	0	0	0	5	0	0	0	0	0	0	0	0	0	0	5	0	0	0	0	0	0	0	0	0	5	3
P53718|NRM1	P53718	P53718	5	5	5	Transcription factor NRM1	NRM1	1	5	5	5	20.5	FALSE	TRUE	20.5	4	1	0	0	0	0	0	0	0	0	0	4	0	0	1	2	2	2	0	0	0	0	4	0	0	0	0	0	0	0	0	0	4	3
Q12104|SWT1	Q12104	Q12104	7	7	7	Transcriptional protein SWT1	SWT1	1	7	7	7	20.5	FALSE	TRUE	20.5	0	0	3	4	5	2	0	0	0	0	0	0	0	0	0	0	0	0	4	3	1	0	0	0	0	0	0	0	0	0	0	0	0	0
P36004|KKQ8	P36004	P36004	12	12	12	Probable serine/threonine-protein kinase KKQ8	KKQ8	1	12	12	12	20.6	FALSE	TRUE	20.6	1	1	1	1	1	2	6	5	7	5	7	1	8	8	8	4	2	1	1	1	1	1	1	1	1	1	1	1	1	0	1	1	1	1
P38806|YNG2	P38806	P38806	4	4	4	Chromatin modification-related protein YNG2	YNG2	1	4	4	4	20.6	FALSE	TRUE	20.6	3	0	0	0	0	0	0	0	0	0	0	4	0	0	0	0	0	0	0	0	0	0	4	0	0	0	0	0	0	0	0	0	4	2
P32583|SRP40	P32583	P32583	11	11	11	Suppressor protein SRP40	SRP40	1	11	11	11	20.7	FALSE	TRUE	20.7	10	5	0	0	0	0	0	0	0	0	0	8	0	1	2	1	2	2	0	0	0	1	7	1	1	1	0	1	1	1	1	1	5	7
P36090|ANR2	P36090	P36090	7	7	7	Uncharacterized protein ANR2	ANR2	1	7	7	7	20.7	FALSE	TRUE	20.7	6	1	0	0	0	0	0	0	0	0	0	3	0	0	0	0	0	2	0	0	0	0	2	0	0	0	0	0	0	0	0	0	0	0
P39707|SEN34	P39707	P39707	5	5	5	tRNA-splicing endonuclease subunit SEN34	SEN34	1	5	5	5	20.7	FALSE	TRUE	20.7	2	0	0	0	0	0	0	0	0	1	0	0	0	0	0	0	0	0	0	0	0	0	1	0	0	0	0	0	0	0	0	0	1	2
P53224|ORM1	P53224;Q06144	P53224	3;1	3;1	3;1	Protein ORM1	ORM1	2	3	3	3	20.7	FALSE	TRUE	20.7	3	0	0	0	0	0	0	0	0	0	0	1	0	0	0	0	0	0	0	0	0	0	0	0	0	0	0	0	0	0	0	0	1	1
Q06251|YLR177W	Q06251	Q06251	9	7	7	Uncharacterized protein YLR177W	YLR177W	1	9	7	7	16.7	FALSE	TRUE	20.7	1	0	6	6	7	6	6	5	5	5	5	0	5	3	1	1	0	0	4	3	2	2	0	2	1	1	0	0	0	0	0	0	0	0
Q07532|IWR1	Q07532	Q07532	5	5	5	RNA polymerase II nuclear localization protein IWR1	IWR1	1	5	5	5	20.7	FALSE	TRUE	20.7	0	2	3	4	4	4	4	4	4	3	3	0	2	2	3	4	4	4	2	1	0	0	0	0	0	0	0	0	0	0	0	0	0	1
Q08119|ESC8	Q08119	Q08119	10	10	10	Protein ESC8	ESC8	1	10	10	10	20.7	FALSE	TRUE	20.7	8	1	0	0	0	0	0	0	0	1	0	3	2	1	3	3	6	5	0	0	0	0	1	0	0	0	0	0	0	0	0	0	1	1
P32828|SLX5	P32828	P32828	8	8	8	E3 ubiquitin-protein ligase complex SLX5-SLX8 subunit SLX5	SLX5	1	8	8	8	20.8	FALSE	TRUE	20.8	0	0	0	0	0	0	0	0	0	0	0	0	0	1	2	5	6	3	0	0	0	0	0	0	0	0	1	0	1	1	0	0	0	0
P40060|IES5	P40060	P40060	2	2	2	Ino eighty subunit 5	IES5	1	2	2	2	20.8	FALSE	TRUE	20.8	2	1	0	0	0	0	0	0	1	0	0	2	0	0	0	0	0	0	0	0	0	0	1	0	0	0	0	0	0	0	0	0	1	1
P40546|FAF1	P40546	P40546	6	6	6	Protein FAF1	FAF1	1	6	6	6	20.8	FALSE	TRUE	20.8	1	1	0	0	0	0	0	0	0	0	0	3	0	0	0	1	1	1	0	0	0	0	4	0	0	0	0	0	0	0	0	0	6	4
P53036|SAP4	P53036	P53036	9	9	9	SIT4-associating protein SAP4	SAP4	1	9	9	9	20.8	FALSE	TRUE	20.8	0	0	0	0	0	0	0	1	6	8	8	0	6	7	1	1	1	0	0	0	0	0	0	0	0	0	0	0	0	0	0	0	0	0
Q06405|ATP17	Q06405	Q06405	3	3	3	ATP synthase subunit f, mitochondrial	ATP17	1	3	3	3	20.8	FALSE	TRUE	20.8	2	1	0	0	0	0	0	0	0	0	0	1	0	0	0	0	0	0	0	0	0	0	2	0	0	0	0	0	0	0	0	0	1	1
P09232|PRB1	P09232	P09232	15	15	15	Cerevisin	PRB1	1	15	15	15	20.9	FALSE	TRUE	20.9	3	3	7	9	12	12	13	14	14	10	10	3	10	7	5	5	6	6	9	9	9	8	3	10	12	10	10	11	11	10	12	11	4	3
P25574|EMC1	P25574	P25574	10	10	10	ER membrane protein complex subunit 1	EMC1	1	10	10	10	20.9	FALSE	TRUE	20.9	10	0	0	0	0	0	0	0	0	0	0	4	0	0	0	0	0	0	0	0	0	1	3	1	1	1	1	1	1	1	1	1	1	0
P34234|LOT5	P34234	P34234	4	4	4	Protein LOT5	LOT5	1	4	4	4	20.9	FALSE	TRUE	20.9	0	0	4	3	2	3	2	3	2	0	1	0	2	0	0	0	0	1	4	4	2	1	0	1	0	0	0	0	0	0	0	0	0	0
P38244|PFF1	P38244	P38244	13	13	13	Vacuolar membrane protease	PFF1	1	13	13	13	20.9	FALSE	TRUE	20.9	9	0	0	0	0	0	0	0	0	0	0	6	0	0	0	0	0	0	0	0	0	0	5	0	0	0	0	0	0	0	0	0	5	9
P50276|MUP1	P50276	P50276	7	7	7	High-affinity methionine permease	MUP1	1	7	7	7	20.9	FALSE	TRUE	20.9	6	0	0	0	0	0	0	0	0	0	0	3	0	0	0	0	0	0	0	0	0	0	1	0	0	0	0	0	0	0	0	0	0	1
Q04408|YDR514C	Q04408	Q04408	7	7	7	Uncharacterized protein YDR514C	YDR514C	1	7	7	7	20.9	FALSE	TRUE	20.9	7	1	0	0	0	0	0	0	0	0	0	7	0	0	0	1	1	0	0	0	0	0	6	0	0	0	0	0	0	0	0	0	7	6
P33302|PDR5	P33302;P51533	P33302	17;1	17;1	15;0	Pleiotropic ABC efflux transporter of multiple drugs	PDR5	2	17	17	15	18.7	FALSE	TRUE	21	17	2	0	0	0	0	0	0	0	0	0	11	0	0	0	0	0	0	0	0	0	0	7	0	0	0	0	0	0	0	0	0	5	8
Q06169|PEX30	Q06169	Q06169	7	7	7	Peroxisomal membrane protein PEX30	PEX30	1	7	7	7	21	FALSE	TRUE	21	7	0	0	0	0	0	0	0	0	0	0	2	0	0	0	0	0	0	0	0	0	0	0	0	0	0	0	0	0	0	0	0	0	0
P18496|ATP10	P18496	P18496	5	5	5	Mitochondrial ATPase complex subunit ATP10	ATP10	1	5	5	5	21.1	FALSE	TRUE	21.1	1	0	0	0	0	0	0	1	1	1	1	0	0	0	0	0	0	0	0	0	0	0	0	0	0	0	0	0	0	0	1	3	0	0
P25846|MSH1	P25846	P25846	15	15	15	DNA mismatch repair protein MSH1, mitochondrial	MSH1	1	15	15	15	21.1	FALSE	TRUE	21.1	10	2	0	0	0	0	0	0	0	1	0	6	0	0	2	2	5	3	0	0	0	0	4	0	0	0	0	0	0	0	0	0	6	7
P38337|SHG1	P38337	P38337	3	3	3	COMPASS component SHG1	SHG1	1	3	3	3	21.1	FALSE	TRUE	21.1	0	1	0	0	0	0	0	0	0	0	0	1	0	0	0	0	2	2	0	0	0	0	0	0	1	2	1	1	0	1	0	0	2	1
P39524|DRS2	P39524	P39524	19	19	19	Probable phospholipid-transporting ATPase DRS2	DRS2	1	19	19	19	21.1	FALSE	TRUE	21.1	17	0	1	1	1	1	1	0	1	1	1	7	0	1	1	1	1	0	1	0	0	0	3	0	1	0	0	0	0	1	1	1	3	2
P46962|CTK2	P46962	P46962	5	5	4	CTD kinase subunit beta	CTK2	1	5	5	4	19.5	FALSE	TRUE	21.1	0	1	0	0	0	1	1	1	0	1	1	0	1	0	0	1	1	1	0	0	0	0	2	0	0	0	0	0	0	0	0	0	2	3
P47124|HOC1	P47124	P47124	5	5	5	Putative glycosyltransferase HOC1	HOC1	1	5	5	5	21.2	FALSE	TRUE	21.2	5	0	0	0	0	0	0	0	0	0	0	2	0	0	0	0	0	0	0	0	0	0	2	0	0	0	0	0	0	0	0	0	1	1
Q08954|YPL199C	Q08954	Q08954	4	4	4	Smr domain-containing protein YPL199C	YPL199C	1	4	4	4	21.2	FALSE	TRUE	21.2	2	0	0	0	0	0	0	0	0	0	0	1	0	0	0	0	0	0	0	0	0	0	0	0	0	1	2	3	3	3	2	0	0	0
Q3E747|YLR363W-A	Q3E747	Q3E747	2	2	2	Uncharacterized protein YLR363W-A	YLR363W-A	1	2	2	2	21.2	FALSE	TRUE	21.2	2	0	0	0	0	0	0	0	0	0	0	1	0	0	0	0	0	0	0	0	0	0	1	0	0	0	0	0	0	0	0	0	2	1
P32328|DBF20	P32328	P32328	10	6	6	Serine/threonine-protein kinase DBF20	DBF20	1	10	6	6	16.1	FALSE	TRUE	21.3	0	1	9	9	6	3	0	0	0	0	0	0	0	0	0	0	0	0	10	7	4	3	0	1	0	0	0	0	0	0	0	0	0	0
P32460|DCG1	P32460	P32460	4	4	4	Protein DCG1	DCG1	1	4	4	4	21.3	FALSE	TRUE	21.3	0	0	0	0	0	0	0	0	0	0	0	0	0	0	0	0	0	0	0	0	0	1	0	2	2	1	1	3	3	2	1	1	0	0
P35196|RER2	P35196	P35196	4	4	4	Dehydrodolichyl diphosphate syntase complex subunit RER2	RER2	1	4	4	4	21.3	FALSE	TRUE	21.3	4	0	0	0	0	0	0	0	0	0	0	1	0	0	0	0	0	0	0	0	0	0	0	0	0	0	0	0	0	0	0	0	0	0
Q12057|PIN2	Q12057	Q12057	3	3	3	[PSI+] induction protein 2	PIN2	1	3	3	3	21.3	FALSE	TRUE	21.3	3	0	0	0	0	0	0	0	0	0	0	1	0	0	0	0	0	0	0	0	0	0	0	0	0	0	0	0	0	0	0	0	0	0
P13574|STE12	P13574	P13574	9	9	9	Protein STE12	STE12	1	9	9	9	21.4	FALSE	TRUE	21.4	0	7	0	1	2	2	2	2	2	3	3	0	4	4	4	4	6	6	0	0	0	0	0	0	0	0	0	0	0	0	0	0	2	3
P32351|IMP2	P32351	P32351	5	5	5	Sugar utilization regulatory protein IMP2	IMP2	1	5	5	5	21.4	FALSE	TRUE	21.4	2	3	2	2	1	3	3	2	5	3	5	2	3	4	4	3	3	4	2	3	1	1	3	1	0	0	0	0	0	0	0	0	2	4
P35193|ATG19	P35193	P35193	7	7	7	Autophagy-related protein 19	ATG19	1	7	7	7	21.4	FALSE	TRUE	21.4	0	1	0	0	0	0	0	0	0	0	0	0	0	1	0	0	0	1	0	0	0	0	0	0	0	0	0	0	1	3	4	4	0	0
P38041|BOI1	P38041	P38041	14	12	12	Protein BOB1	BOI1	1	14	12	12	19.7	FALSE	TRUE	21.4	12	3	0	0	0	0	1	2	3	4	4	11	5	2	2	3	4	3	0	0	0	0	11	0	0	0	0	0	0	0	0	0	8	10
P39520|IFH1	P39520	P39520	18	18	18	Protein IFH1	IFH1	1	18	18	18	21.4	FALSE	TRUE	21.4	0	12	0	0	0	0	0	0	0	0	0	2	0	0	2	6	8	8	0	0	0	0	4	0	0	0	0	0	0	0	0	0	7	11
P53892|IBD2	P53892	P53892	4	4	4	Protein IBD2	IBD2	1	4	4	4	21.4	FALSE	TRUE	21.4	3	1	0	0	0	0	0	0	0	0	0	4	0	0	0	0	0	0	0	0	0	0	3	0	0	0	0	0	0	0	0	0	3	3
Q04545|TDA9	Q04545	Q04545	17	17	17	Probable transcription factor TDA9	TDA9	1	17	17	17	21.4	FALSE	TRUE	21.4	1	9	0	0	0	1	1	1	3	3	5	1	6	7	6	7	9	11	0	0	0	0	4	0	0	0	0	0	0	0	0	0	5	6
Q12468|RRI1	Q12468	Q12468	7	7	7	COP9 signalosome complex subunit 5	RRI1	1	7	7	7	21.4	FALSE	TRUE	21.4	0	4	1	0	0	0	0	1	3	1	0	0	1	0	2	3	3	4	0	0	1	0	0	0	0	0	0	0	0	0	0	0	0	0
P06774|HAP2	P06774	P06774	3	3	3	Transcriptional activator HAP2	HAP2	1	3	3	3	21.5	FALSE	TRUE	21.5	0	0	0	0	0	0	1	1	2	2	3	0	2	2	1	1	0	0	0	0	0	0	0	0	0	0	0	0	0	0	0	0	0	0
P14681|KSS1	P14681	P14681	5	5	5	Mitogen-activated protein kinase KSS1	KSS1	1	5	5	5	21.5	FALSE	TRUE	21.5	3	1	0	0	0	0	1	1	1	0	1	2	1	1	1	1	1	1	0	0	0	0	1	0	0	0	0	0	0	0	0	0	3	3
P23643|VPS3	P23643	P23643	16	16	16	Vacuolar protein sorting-associated protein 3	VPS3	1	16	16	16	21.5	FALSE	TRUE	21.5	2	7	0	0	0	0	0	0	0	0	1	1	0	0	0	1	1	2	0	0	0	0	6	0	0	0	0	1	1	1	1	1	9	12
P32838|PPG1	P32838	P32838	4	4	4	Serine/threonine-protein phosphatase PP2A-like PPG1	PPG1	1	4	4	4	21.5	FALSE	TRUE	21.5	0	0	1	3	1	3	2	1	0	0	0	0	0	0	0	0	0	0	0	0	0	0	0	0	0	0	0	0	0	0	0	0	0	0
Q08959|PGC1	Q08959	Q08959	5	5	5	Phosphatidylglycerol phospholipase C	PGC1	1	5	5	5	21.5	FALSE	TRUE	21.5	3	1	0	0	0	0	0	0	0	0	0	3	0	0	0	0	0	2	0	0	0	0	3	0	0	0	0	0	0	0	1	0	3	4
P38146|YPT10	P38146	P38146	4	4	4	GTP-binding protein YPT10	YPT10	1	4	4	4	21.6	FALSE	TRUE	21.6	4	0	0	0	0	0	0	0	0	0	0	2	0	0	0	0	0	0	0	0	0	0	1	0	0	0	0	0	0	0	0	0	0	0
P39073|SSN3	P39073	P39073	10	10	10	Meiotic mRNA stability protein kinase SSN3	SSN3	1	10	10	10	21.6	FALSE	TRUE	21.6	9	0	0	0	0	0	0	0	0	0	0	4	0	0	1	1	0	1	0	0	0	0	4	0	0	0	0	0	0	0	0	0	4	1
Q05900|YHC1	Q05900	Q05900	5	5	5	U1 small nuclear ribonucleoprotein C	YHC1	1	5	5	5	21.6	FALSE	TRUE	21.6	3	0	0	0	0	0	0	0	0	0	0	3	0	0	0	0	0	0	0	0	0	0	3	0	0	0	0	0	0	0	0	0	4	3
Q08206|YOL036W	Q08206	Q08206	9	9	9	Uncharacterized protein YOL036W	YOL036W	1	9	9	9	21.6	FALSE	TRUE	21.6	2	3	0	0	0	0	0	0	0	0	0	4	0	0	1	2	4	2	0	0	0	0	4	0	0	0	0	0	0	0	0	0	5	2
P07866|LTE1	P07866	P07866	25	25	22	Guanine nucleotide exchange factor LTE1	LTE1	1	25	25	22	20.3	FALSE	TRUE	21.7	0	6	0	0	0	0	0	0	0	0	0	1	4	12	13	13	14	12	0	0	0	0	0	0	0	0	1	1	1	1	1	2	0	1
P38700|APM2	P38700	P38700	10	10	10	Adaptin medium chain homolog APM2	APM2	1	10	10	10	21.7	FALSE	TRUE	21.7	0	2	0	0	0	0	0	0	0	0	2	0	2	5	6	5	4	7	0	0	0	0	0	0	0	0	0	0	0	0	0	0	0	1
P53192|GET1	P53192	P53192	4	4	4	Golgi to ER traffic protein 1	GET1	1	4	4	4	21.7	FALSE	TRUE	21.7	3	0	0	0	0	0	0	0	0	0	0	3	0	0	0	0	0	0	0	0	0	0	2	0	0	0	0	0	0	0	0	0	2	2
Q03790|NUP53	Q03790	Q03790	7	7	7	Nucleoporin NUP53	NUP53	1	7	7	7	21.7	FALSE	TRUE	21.7	7	0	0	0	1	1	1	0	0	1	0	5	1	1	0	0	1	0	0	0	0	0	5	0	0	0	0	0	0	0	0	0	4	2
P13711|POX1	P13711	P13711	14	14	14	Acyl-coenzyme A oxidase	POX1	1	14	14	14	21.8	FALSE	TRUE	21.8	5	0	2	4	3	3	3	1	0	0	0	2	0	0	0	0	0	0	9	9	8	5	1	1	1	0	0	0	0	0	0	0	1	0
P40328|YTA6	P40328	P40328	12	12	10	Probable 26S protease subunit YTA6	YTA6	1	12	12	10	18.4	FALSE	TRUE	21.8	7	1	0	0	0	0	0	0	0	0	1	8	2	2	2	3	3	2	0	0	0	0	7	0	0	0	0	0	0	0	0	0	7	5
P40987|CIN1	P40987	P40987	16	16	16	Chromosome instability protein 1	CIN1	1	16	16	16	21.8	FALSE	TRUE	21.8	2	0	0	1	0	0	6	7	10	11	11	0	6	1	0	0	0	0	0	0	0	0	0	0	0	0	0	0	0	0	0	0	0	0
P53971|FAP1	P53971	P53971	17	17	17	FKBP12-associated protein 1	FAP1	1	17	17	17	21.8	FALSE	TRUE	21.8	15	1	0	0	0	0	0	0	0	0	0	15	0	3	4	5	3	1	0	0	0	0	14	0	0	0	0	0	0	0	0	0	13	12
Q03899|YDR131C	Q03899	Q03899	9	9	9	F-box protein YDR131C	YDR131C	1	9	9	9	21.8	FALSE	TRUE	21.8	0	1	2	2	2	1	1	1	2	3	5	0	6	6	4	2	1	1	0	0	0	0	0	0	0	1	1	1	1	1	1	1	0	0
Q04233|GIS4	Q04233	Q04233	12	12	12	Protein GIS4	GIS4	1	12	12	12	21.8	FALSE	TRUE	21.8	0	5	0	0	0	0	1	3	4	9	9	0	10	8	8	8	8	7	0	0	0	0	0	0	0	0	0	0	0	0	0	0	0	0
P38330|YBR238C	P38330	P38330	11	11	11	Protein RMD9-like, mitochondrial	YBR238C	1	11	11	11	21.9	FALSE	TRUE	21.9	6	3	3	2	1	0	2	0	0	1	1	3	1	1	1	0	1	1	1	0	0	0	3	0	0	0	0	0	0	0	0	0	3	4
P40453|UBP7	P40453	P40453	19	19	19	Ubiquitin carboxyl-terminal hydrolase 7	UBP7	1	19	19	19	21.9	FALSE	TRUE	21.9	0	5	0	0	2	9	12	11	7	2	0	0	0	0	1	1	2	10	0	0	0	0	0	0	0	0	0	0	0	0	0	0	0	0
P40566|EGH1	P40566	P40566	11	11	11	Uncharacterized glycosyl hydrolase YIR007W	EGH1	1	11	11	11	21.9	FALSE	TRUE	21.9	0	0	1	1	1	1	1	1	0	0	0	0	0	0	0	0	0	0	0	0	0	0	0	0	0	0	0	0	4	5	7	10	0	0
P47050|RTT101	P47050	P47050	15	15	15	Cullin-8	RTT101	1	15	15	15	21.9	FALSE	TRUE	21.9	1	8	0	0	0	0	0	1	4	2	2	2	3	5	7	7	7	10	0	0	0	0	1	0	0	0	0	0	0	0	0	0	4	5
Q02516|HAP5	Q02516	Q02516	3	3	3	Transcriptional activator HAP5	HAP5	1	3	3	3	21.9	FALSE	TRUE	21.9	0	0	1	0	1	1	2	2	2	3	2	0	1	1	1	0	0	0	0	0	0	0	0	0	0	0	0	0	0	0	0	0	0	0
Q08193|GAS5	Q08193	Q08193	8	8	8	1,3-beta-glucanosyltransferase GAS5	GAS5	1	8	8	8	21.9	FALSE	TRUE	21.9	8	4	2	3	4	5	7	7	7	6	5	5	4	4	4	4	5	5	2	2	2	0	6	0	0	0	0	0	0	0	0	0	5	5
Q12247|FYV7	Q12247	Q12247	4	4	4	rRNA-processing protein FYV7	FYV7	1	4	4	4	21.9	FALSE	TRUE	21.9	1	1	0	0	0	0	0	0	0	0	0	4	0	0	0	0	0	0	0	0	0	0	3	0	0	0	0	0	0	0	0	0	3	0
P05747|RPL29	P05747	P05747	2	2	2	60S ribosomal protein L29	RPL29	1	2	2	2	22	FALSE	TRUE	22	1	1	0	0	0	0	0	0	0	0	0	1	0	0	1	1	1	1	0	0	0	0	1	0	0	0	0	0	0	0	0	0	1	1
P38713|OSH3	P38713	P38713	15	15	15	Oxysterol-binding protein homolog 3	OSH3	1	15	15	15	22	FALSE	TRUE	22	3	2	1	1	1	0	0	1	0	1	6	3	8	5	5	3	4	2	0	0	0	0	5	0	0	0	0	0	0	0	0	0	4	2
Q03081|MET31	Q03081	Q03081	2	2	2	Transcriptional regulator MET31	MET31	1	2	2	2	22	FALSE	TRUE	22	0	0	0	0	0	0	0	0	0	0	0	0	0	0	1	2	2	1	0	0	0	0	0	0	0	0	0	0	0	0	0	0	0	0
Q06673|ECM30	Q06673	Q06673	20	20	20	Protein ECM30	ECM30	1	20	20	20	22.1	FALSE	TRUE	22.1	9	7	0	0	0	0	2	5	9	12	13	6	16	12	17	9	8	10	0	0	0	0	5	0	0	0	0	0	0	0	0	0	5	5
Q07930|PML1	Q07930	Q07930	2	2	2	Pre-mRNA leakage protein 1	PML1	1	2	2	2	22.1	FALSE	TRUE	22.1	0	0	1	1	1	1	2	1	1	1	1	0	1	0	0	1	0	0	0	0	0	0	0	0	0	0	0	0	0	0	0	0	0	0
Q99373|PET20	Q99373	Q99373	4	4	4	Protein PET20, mitochondrial	PET20	1	4	4	4	22.1	FALSE	TRUE	22.1	1	0	0	0	0	0	0	0	0	0	0	1	0	0	0	0	0	0	0	0	0	0	3	0	0	0	0	0	0	0	0	0	4	1
P07253|CBP6	P07253	P07253	4	4	4	Cytochrome B pre-mRNA-processing protein 6	CBP6	1	4	4	4	22.2	FALSE	TRUE	22.2	1	0	0	0	0	0	0	0	0	0	0	3	0	0	0	0	0	0	0	0	0	0	2	0	1	0	1	1	0	1	1	0	1	0
P32660|DNF1	P32660	P32660	24	24	22	Phospholipid-transporting ATPase DNF1	DNF1	1	24	24	22	20.8	FALSE	TRUE	22.2	24	0	0	0	0	0	0	0	0	0	0	9	0	0	0	0	0	0	0	0	0	0	2	0	0	0	0	0	0	0	0	0	1	1
P47167|MCM22	P47167	P47167	3	3	3	Central kinetochore subunit MCM22	MCM22	1	3	3	3	22.2	FALSE	TRUE	22.2	0	0	0	0	0	0	0	0	0	0	0	0	0	0	0	0	1	0	0	0	0	0	0	0	0	0	0	0	0	0	0	0	0	1
P53051|IMA1	P53051	P53051	10	3	3	Oligo-1,6-glucosidase IMA1	IMA1	1	10	3	3	6.3	FALSE	TRUE	22.2	0	0	0	0	0	0	0	0	0	0	0	0	0	0	0	0	0	0	0	0	0	3	0	7	8	6	4	5	4	2	0	1	0	0
Q06493|YLH47	Q06493	Q06493	7	7	7	LETM1 domain-containing protein YLH47, mitochondrial	YLH47	1	7	7	7	22.2	FALSE	TRUE	22.2	7	4	0	0	0	0	0	0	0	0	0	5	0	0	0	1	0	1	0	0	0	0	6	0	0	0	0	0	0	0	0	0	6	6
Q12043|TGL5	Q12043	Q12043	13	13	13	Lipase 5	TGL5	1	13	13	13	22.2	FALSE	TRUE	22.2	12	1	0	0	0	0	0	0	0	0	0	5	0	0	0	0	0	0	0	0	0	0	3	0	0	0	0	0	0	0	0	0	2	3
Q3E769|YOL159C-A	Q3E769	Q3E769	2	2	2	Uncharacterized protein YOL159C-A	YOL159C-A	1	2	2	2	22.2	FALSE	TRUE	22.2	0	0	0	0	0	0	0	0	0	0	0	0	0	0	0	0	0	0	0	0	0	0	0	0	0	0	0	1	2	2	2	2	0	0
P13045|GAL3	P13045;P04385	P13045	10;1	10;1	10;1	Protein GAL3	GAL3	2	10	10	10	22.3	FALSE	TRUE	22.3	1	0	0	0	0	0	0	0	0	0	0	0	0	0	0	0	0	0	0	0	0	1	1	4	8	7	6	5	4	3	3	1	0	1
P33760|PEX6	P33760	P33760	17	17	17	Peroxisomal ATPase PEX6	PEX6	1	17	17	17	22.3	FALSE	TRUE	22.3	0	5	5	5	2	1	0	0	1	0	1	0	1	1	0	1	2	10	3	0	0	0	0	0	0	0	0	0	0	0	0	0	0	0
P38783|FYV4	P38783	P38783	3	3	3	Protein FYV4, mitochondrial	FYV4	1	3	3	3	22.3	FALSE	TRUE	22.3	0	1	0	0	0	0	0	0	0	0	0	3	0	0	1	0	1	1	0	0	0	0	3	0	0	0	0	0	0	0	0	0	3	3
Q05471|SWR1	Q05471	Q05471	27	27	27	Helicase SWR1	SWR1	1	27	27	27	22.3	FALSE	TRUE	22.3	20	3	0	0	1	0	1	0	0	1	1	19	0	0	0	0	0	0	0	0	0	0	15	0	0	0	0	0	0	0	0	0	20	19
Q99260|YPT6	Q99260	Q99260	5	4	4	GTP-binding protein YPT6	YPT6	1	5	4	4	17.2	FALSE	TRUE	22.3	3	2	0	0	0	1	0	0	0	0	0	3	1	1	1	0	1	1	0	0	3	2	3	4	3	3	3	3	2	3	2	1	3	3
P22146|GAS1	P22146	P22146	15	15	15	1,3-beta-glucanosyltransferase GAS1	GAS1	1	15	15	15	22.4	FALSE	TRUE	22.4	14	8	10	12	8	11	12	10	9	8	7	13	7	7	8	10	9	8	10	10	10	8	12	7	6	2	2	1	1	1	2	6	11	10
P32634|PMD1	P32634	P32634	29	29	29	Negative regulator of sporulation PMD1	PMD1	1	29	29	29	22.4	FALSE	TRUE	22.4	1	13	1	0	1	1	1	1	1	1	2	0	3	5	6	7	13	15	1	0	0	0	2	0	0	0	0	0	0	0	0	0	5	8
P36130|CAF4	P36130	P36130	11	11	10	CCR4-associated factor 4	CAF4	1	11	11	10	20.4	FALSE	TRUE	22.4	7	1	0	0	0	1	0	0	1	1	1	4	1	0	0	0	0	0	0	0	0	0	3	0	0	0	0	0	0	0	0	0	2	1
P47818|CCC1	P47818	P47818	4	4	4	Protein CCC1	CCC1	1	4	4	4	22.4	FALSE	TRUE	22.4	4	0	0	0	0	0	0	0	0	0	0	2	0	0	0	0	0	0	0	0	0	0	2	0	0	0	0	0	0	0	0	1	2	2
Q12342|LDB17	Q12342	Q12342	8	8	8	Protein LDB17	LDB17	1	8	8	8	22.4	FALSE	TRUE	22.4	0	0	1	0	0	0	0	0	0	0	0	0	0	0	0	0	0	0	8	6	5	1	0	0	0	0	0	0	0	0	0	0	0	0
P32353|ERG3	P32353	P32353	5	5	5	C-5 sterol desaturase	ERG3	1	5	5	5	22.5	FALSE	TRUE	22.5	5	1	0	0	0	0	0	0	0	0	0	3	0	0	0	0	0	1	0	0	0	0	3	0	0	0	0	0	0	0	0	0	3	3
P37296|STV1	P37296	P37296	14	14	14	V-type proton ATPase subunit a, Golgi isoform	STV1	1	14	14	14	22.5	FALSE	TRUE	22.5	14	0	0	0	0	0	0	0	0	0	0	6	0	0	0	0	0	0	1	1	0	0	3	0	0	0	0	0	0	0	0	0	0	1
P39002|FAA3	P39002	P39002	14	11	11	Long-chain-fatty-acid--CoA ligase 3	FAA3	1	14	11	11	18.4	FALSE	TRUE	22.5	12	4	3	2	2	3	3	2	3	3	3	7	2	2	2	3	3	2	3	1	1	1	7	0	0	0	0	0	0	1	0	2	9	9
P50102|UBP8	P50102	P50102	10	10	9	Ubiquitin carboxyl-terminal hydrolase 8	UBP8	1	10	10	9	20.4	FALSE	TRUE	22.5	9	0	0	0	0	0	0	0	0	0	0	6	0	0	0	0	0	0	0	0	0	0	4	1	1	0	0	0	0	0	0	0	4	7
P0CX22;P0CX21;P0CX20;P53819;P0CX15;P0CX14;P40105;P40889;P40434;Q99208;Q03099;Q07888;O13559;Q3E7X8;Q08995|YRF1-8	P0CX22;P0CX21;P0CX20;P53819;P0CX15;P0CX14;P40105;P40889;P40434;Q99208;Q03099;Q07888;O13559;Q3E7X8;Q08995;Q3E7Y5;P38899;P38721;P43538;P38900;P39971;P38722;Q7M4S9;P0CX17;P0CX16;O13556;P43540;Q08993;Q08994;P43539;P40104;P39972	P0CX22;P0CX21;P0CX20;P53819;P0CX15;P0CX14;P40105;P40889;P40434;Q99208;Q03099;Q07888;O13559;Q3E7X8;Q08995	30;30;30;29;29;29;26;26;26;24;24;23;20;17;16;14;12;10;9;7;6;6;6;5;5;4;3;3;2;2;2;2	30;30;30;29;29;29;26;26;26;24;24;23;20;17;16;14;12;10;9;7;6;6;6;5;5;4;3;3;2;2;2;2	27;27;27;26;26;26;23;23;23;21;21;20;17;14;13;14;12;10;6;7;6;6;6;5;5;4;3;3;2;2;2;2	Y element ATP-dependent helicase protein 1 copy 8;Y element ATP-dependent helicase protein 1 copy 5;Y element ATP-dependent helicase protein 1 copy 1;Y element ATP-dependent helicase protein 1 copy 6;Y element ATP-dependent helicase protein 1 copy 7;Y element ATP-dependent helicase protein 1 copy 3;Y element ATP-dependent helicase protein 1 copy 2;Y element ATP-dependent helicase YJL225C;Y elemen…	YRF1-8	32	30	30	27	20.9	FALSE	TRUE	22.6	26	1	0	0	0	0	0	0	0	0	0	14	0	0	0	0	1	0	0	0	1	0	8	0	0	0	0	0	0	0	0	0	5	7
P20095|PRP2	P20095	P20095	16	15	15	Pre-mRNA-splicing factor ATP-dependent RNA helicase-like protein PRP2	PRP2	1	16	15	15	21.6	FALSE	TRUE	22.6	9	6	2	5	9	13	13	11	11	6	6	8	3	5	5	4	5	5	1	1	1	1	4	1	1	0	0	0	1	1	0	0	4	6
P40308|TGL3	P40308	P40308	10	10	10	Lipase 3	TGL3	1	10	10	10	22.6	FALSE	TRUE	22.6	9	0	0	0	0	0	0	0	0	0	0	5	0	0	0	0	0	0	0	0	0	0	5	0	0	0	0	0	0	0	0	0	4	5
P47171|HIR3	P47171	P47171	23	23	23	Histone transcription regulator 3	HIR3	1	23	23	23	22.7	FALSE	TRUE	22.7	23	1	0	0	0	0	0	0	0	0	0	11	0	0	0	0	1	0	0	0	0	0	5	0	0	0	0	0	0	0	0	0	5	3
P39005|KRE9	P39005	P39005	3	3	3	Cell wall synthesis protein KRE9	KRE9	1	3	3	3	22.8	FALSE	TRUE	22.8	3	0	2	3	3	2	2	2	0	0	0	2	0	0	0	0	0	0	0	0	0	0	1	1	1	2	2	3	3	3	3	3	1	0
P39923|NPR2	P39923	P39923	9	9	9	Nitrogen permease regulator 2	NPR2	1	9	9	9	22.8	FALSE	TRUE	22.8	6	1	0	0	0	0	0	1	0	0	0	4	0	0	1	1	2	1	0	0	0	0	1	0	0	0	0	0	1	0	0	0	4	6
P33417|IXR1	P33417	P33417	12	12	12	Intrastrand cross-link recognition protein	IXR1	1	12	12	12	22.9	FALSE	TRUE	22.9	0	4	2	3	3	4	5	7	8	8	10	0	9	6	7	6	7	6	0	0	0	0	0	0	0	0	0	0	0	0	0	0	0	0
P36083|YKL075C	P36083	P36083	8	8	8	Uncharacterized protein YKL075C	YKL075C	1	8	8	8	22.9	FALSE	TRUE	22.9	5	0	0	0	0	0	0	0	0	0	0	7	0	0	0	0	0	0	0	0	0	0	7	0	0	0	0	0	0	0	0	0	6	3
P38291|POP7	P38291	P38291	4	4	4	Ribonucleases P/MRP protein subunit POP7	POP7	1	4	4	4	22.9	FALSE	TRUE	22.9	0	0	0	0	0	0	0	0	0	0	1	0	2	2	2	2	4	4	0	0	0	0	0	0	0	0	0	0	0	0	0	0	1	0
P38714|MSR1	P38714	P38714	11	10	9	Arginine--tRNA ligase, mitochondrial	MSR1	1	11	10	9	18.8	FALSE	TRUE	22.9	1	1	3	2	1	1	1	1	1	0	1	0	1	1	0	1	0	1	5	6	6	4	1	1	0	0	0	0	0	0	0	0	0	1
P39108|PEX7	P39108	P39108	7	7	7	Peroxisomal targeting signal 2 receptor	PEX7	1	7	7	7	22.9	FALSE	TRUE	22.9	0	0	0	0	0	0	0	0	0	0	0	0	0	0	0	0	0	0	3	4	5	3	0	1	0	0	0	0	0	1	1	1	0	0
P47139|YJR098C	P47139	P47139	13	13	13	Uncharacterized protein YJR098C	YJR098C	1	13	13	13	22.9	FALSE	TRUE	22.9	0	0	6	5	0	0	0	0	0	0	0	0	0	0	0	0	0	0	9	7	7	2	0	1	2	1	1	1	0	0	0	0	0	0
P53337|ERV29	P53337	P53337	5	5	4	ER-derived vesicles protein ERV29	ERV29	1	5	5	4	19.7	FALSE	TRUE	22.9	4	0	0	0	0	0	0	0	0	0	0	3	0	0	0	0	0	0	0	0	0	0	1	0	0	0	0	0	0	0	0	0	1	0
Q03028|ODC1	Q03028	Q03028	5	5	5	Mitochondrial 2-oxodicarboxylate carrier 1	ODC1	1	5	5	5	22.9	FALSE	TRUE	22.9	5	0	0	0	0	0	0	0	0	0	0	1	0	0	0	0	0	0	0	0	0	0	1	0	0	0	0	0	0	0	0	0	0	0
Q08144|TLG2	Q08144	Q08144	6	6	6	T-SNARE affecting a late Golgi compartment protein 2	TLG2	1	6	6	6	22.9	FALSE	TRUE	22.9	6	0	0	0	0	0	0	0	0	0	0	2	0	0	0	0	0	0	0	0	0	0	0	0	0	0	0	0	0	0	0	0	0	0
Q12461|RRD2	Q12461	Q12461	8	8	8	Serine/threonine-protein phosphatase 2A activator 2	RRD2	1	8	8	8	22.9	FALSE	TRUE	22.9	0	0	3	1	2	2	3	2	3	1	1	1	0	0	0	0	0	0	1	0	2	3	0	5	5	4	5	6	6	5	3	3	1	0
P11746|MCM1	P11746	P11746	4	4	4	Pheromone receptor transcription factor	MCM1	1	4	4	4	23.1	FALSE	TRUE	23.1	1	2	1	1	1	1	1	3	3	4	4	2	4	4	4	3	3	3	1	0	0	0	2	0	0	0	0	0	0	0	0	0	2	1
P32048|MSK1	P32048	P32048	11	11	11	Lysine--tRNA ligase, mitochondrial	MSK1	1	11	11	11	23.1	FALSE	TRUE	23.1	1	0	7	6	6	1	1	1	1	0	0	1	1	0	0	0	0	0	9	6	5	0	0	0	0	0	0	0	0	0	0	0	0	1
Q08932|RSA1	Q08932	Q08932	6	6	6	Ribosome assembly 1 protein	RSA1	1	6	6	6	23.1	FALSE	TRUE	23.1	0	0	0	1	1	3	5	4	3	0	0	0	1	0	0	1	0	0	0	0	0	0	0	0	0	0	0	0	0	0	0	0	0	0
P43615|IRC6	P43615	P43615	3	3	3	Increased recombination centers protein 6	IRC6	1	3	3	3	23.2	FALSE	TRUE	23.2	0	0	0	0	0	0	0	0	0	0	1	0	0	0	0	0	0	0	1	2	2	1	0	1	1	1	1	0	0	0	0	0	0	0
P53904|ALF1	P53904	P53904	4	4	4	Tubulin-specific chaperone B	ALF1	1	4	4	4	23.2	FALSE	TRUE	23.2	0	1	1	0	1	1	1	1	0	0	1	0	1	0	0	0	0	0	2	2	3	3	0	3	2	1	0	0	0	0	0	0	1	1
Q02208|TOF2	Q02208	Q02208	11	11	11	Topoisomerase 1-associated factor 2	TOF2	1	11	11	11	23.2	FALSE	TRUE	23.2	1	4	0	0	0	0	0	0	0	0	1	0	2	0	2	4	3	3	0	0	0	0	1	0	0	0	0	0	0	0	0	0	1	6
Q04922|MFB1	Q04922	Q04922	8	8	8	Mitochondrial F-box protein MFB1	MFB1	1	8	8	8	23.2	FALSE	TRUE	23.2	1	1	1	1	1	3	7	6	7	2	1	1	1	2	0	0	1	0	0	0	0	0	1	0	0	0	0	0	0	0	0	0	1	0
Q06698|YLR419W	Q06698	Q06698	23	23	23	Putative ATP-dependent RNA helicase YLR419W	YLR419W	1	23	23	23	23.2	FALSE	TRUE	23.2	21	0	0	0	0	0	1	1	1	0	0	16	0	0	0	0	0	0	0	0	0	0	13	0	0	0	0	0	0	0	0	0	9	7
P32479|HIR1	P32479	P32479	13	13	13	Protein HIR1	HIR1	1	13	13	13	23.3	FALSE	TRUE	23.3	13	1	0	0	0	0	0	0	0	0	0	8	0	0	0	0	0	0	0	0	0	0	5	0	0	0	0	1	1	0	0	1	4	4
P35999|OCT1	P35999	P35999	15	15	14	Mitochondrial intermediate peptidase	OCT1	1	15	15	14	21.8	FALSE	TRUE	23.3	1	1	11	10	7	8	6	5	3	2	1	0	2	0	0	0	1	4	11	9	8	3	0	2	0	0	0	0	0	1	0	0	0	0
P38297|FZO1	P38297	P38297	13	13	13	Mitofusin FZO1	FZO1	1	13	13	13	23.3	FALSE	TRUE	23.3	9	0	0	0	0	0	0	0	0	0	0	4	0	0	0	0	0	0	0	0	0	0	3	0	0	0	0	0	0	0	0	0	5	5
P38993|FET3	P38993	P38993	11	11	11	Iron transport multicopper oxidase FET3	FET3	1	11	11	11	23.3	FALSE	TRUE	23.3	8	5	5	3	5	5	6	6	6	6	8	7	6	7	6	6	7	7	6	5	4	2	6	0	0	0	0	0	1	2	2	2	7	6
P53878|PBR1	P53878	P53878	6	6	6	Uncharacterized oxidoreductase YNL181W	PBR1	1	6	6	6	23.3	FALSE	TRUE	23.3	5	0	0	0	0	1	1	0	0	0	0	2	0	0	0	0	0	0	0	0	0	0	1	0	0	0	0	0	0	0	0	0	1	1
Q03897|MTC5	Q03897	Q03897	20	20	20	Maintenance of telomere capping protein 5	MTC5	1	20	20	20	23.3	FALSE	TRUE	23.3	12	11	0	0	0	0	1	0	0	0	0	6	0	0	2	5	5	6	0	0	0	0	7	0	0	0	0	0	0	0	0	0	8	11
P06843|SPT2	P06843	P06843	7	7	7	Protein SPT2	SPT2	1	7	7	7	23.4	FALSE	TRUE	23.4	1	0	0	0	0	1	1	1	0	0	0	2	0	0	0	0	0	0	0	0	0	0	2	0	0	0	0	0	0	0	0	0	4	3
P32504|CBF2	P32504	P32504	17	17	17	Centromere DNA-binding protein complex CBF3 subunit A	CBF2	1	17	17	17	23.4	FALSE	TRUE	23.4	10	5	1	0	0	1	1	1	0	0	0	5	1	1	0	2	2	5	0	0	0	0	9	0	0	0	0	0	0	0	0	0	6	6
Q99220|YOS9	Q99220	Q99220	8	8	8	Protein OS-9 homolog	YOS9	1	8	8	8	23.4	FALSE	TRUE	23.4	0	0	0	1	3	3	4	6	6	1	1	0	0	1	0	0	0	0	0	0	0	0	0	0	0	0	0	0	0	0	0	0	0	0
P14736|RAD4	P14736	P14736	14	13	13	DNA repair protein RAD4	RAD4	1	14	13	13	23.5	FALSE	TRUE	23.5	1	0	0	0	0	0	0	0	1	3	9	0	10	9	11	8	4	3	0	0	0	0	1	0	0	0	0	0	0	0	0	0	2	2
P40009|YND1	P40009	P40009	10	10	7	Golgi apyrase	YND1	1	10	10	7	17.3	FALSE	TRUE	23.5	7	0	0	0	0	0	0	0	0	0	0	0	0	0	0	0	0	0	0	0	0	0	0	0	0	0	0	0	0	0	0	0	0	0
P40186|PCL7	P40186	P40186	4	3	3	PHO85 cyclin-7	PCL7	1	4	3	3	19.6	FALSE	TRUE	23.5	1	0	0	0	1	0	1	1	2	2	1	1	2	2	2	1	1	1	0	0	0	0	1	0	0	0	0	0	0	0	0	0	0	0
P25042|ROX1	P25042	P25042	6	6	6	Repressor ROX1	ROX1	1	6	6	6	23.6	FALSE	TRUE	23.6	0	0	0	0	2	1	2	3	2	3	2	0	3	3	2	3	2	1	0	0	0	0	0	0	0	0	0	0	0	0	0	0	1	1
P40316|PDS1	P40316	P40316	5	5	5	Securin	PDS1	1	5	5	5	23.6	FALSE	TRUE	23.6	0	0	0	0	0	0	0	0	1	1	1	0	2	1	2	3	5	1	0	0	0	0	0	0	0	0	0	0	0	0	0	0	0	0
Q12483|SNF8	Q12483	Q12483	5	5	5	Vacuolar-sorting protein SNF8	SNF8	1	5	5	5	23.6	FALSE	TRUE	23.6	0	0	0	1	2	2	4	3	5	5	5	0	2	0	0	0	0	0	0	0	0	0	0	0	0	0	0	0	0	0	0	0	0	0
O13329|FOB1	O13329	O13329	9	9	9	DNA replication fork-blocking protein FOB1	FOB1	1	9	9	9	23.7	FALSE	TRUE	23.7	3	3	0	1	2	2	3	2	1	3	6	1	5	5	6	4	3	4	1	0	0	0	0	0	0	0	0	0	0	0	0	0	1	1
P40989|GSC2	P40989	P40989	37	10	10	1,3-beta-glucan synthase component GSC2	GSC2	1	37	10	10	7.1	FALSE	TRUE	23.7	34	0	0	0	0	0	0	0	0	0	0	23	0	0	0	0	1	0	1	1	1	1	19	1	0	0	0	0	0	0	0	0	15	12
Q06688|BER1	Q06688	Q06688	5	5	5	SRR1-like protein BER1	BER1	1	5	5	5	23.7	FALSE	TRUE	23.7	0	0	1	0	0	0	0	0	0	0	0	0	0	0	0	0	0	0	3	3	3	3	0	4	4	4	5	5	5	5	5	2	0	0
P22543|VPS34	P22543	P22543	13	13	12	Phosphatidylinositol 3-kinase VPS34	VPS34	1	13	13	12	22.3	FALSE	TRUE	23.8	3	2	0	0	0	0	0	0	0	1	2	3	4	4	8	8	9	9	0	0	0	0	0	0	0	0	0	0	0	0	0	0	1	1
Q06497|ANT1	Q06497	Q06497	4	4	4	Peroxisomal adenine nucleotide transporter 1	ANT1	1	4	4	4	23.8	FALSE	TRUE	23.8	4	0	0	0	0	0	0	0	0	0	0	4	0	0	0	0	0	0	0	0	0	0	3	0	0	0	0	0	0	0	0	0	1	3
P38694|MSC7	P38694	P38694	10	10	10	Putative aldehyde dehydrogenase-like protein YHR039C	MSC7	1	10	10	10	23.9	FALSE	TRUE	23.9	8	0	0	0	0	0	0	0	0	0	0	7	0	0	0	0	0	0	0	0	0	0	1	0	0	0	0	0	0	0	0	0	2	5
P48525|MSE1	P48525	P48525	11	11	11	Glutamate--tRNA ligase, mitochondrial	MSE1	1	11	11	11	23.9	FALSE	TRUE	23.9	1	0	9	5	1	0	0	0	0	0	1	1	0	0	0	0	0	0	8	6	3	0	1	0	0	0	0	0	0	0	0	0	1	1
Q06436|MAG2	Q06436	Q06436	10	10	10	RING-finger protein MAG2	MAG2	1	10	10	10	23.9	FALSE	TRUE	23.9	4	0	0	0	0	0	0	0	0	0	0	3	0	0	0	0	0	0	0	0	0	0	8	0	0	0	0	0	0	0	0	0	8	8
P12383|PDR1	P12383	P12383	20	20	19	Transcription factor PDR1	PDR1	1	20	20	19	22.6	FALSE	TRUE	24	18	0	0	0	0	0	0	0	0	0	0	8	0	0	0	0	0	0	0	0	0	0	5	0	0	0	0	0	1	1	1	1	5	5
P40020|FIR1	P40020	P40020	16	16	15	Factor interacting with REF2	FIR1	1	16	16	15	22.9	FALSE	TRUE	24	1	8	0	0	0	0	0	0	0	0	0	0	0	0	0	4	10	9	0	0	0	1	1	1	0	1	1	1	1	1	0	0	8	5
P43599|YFR018C	P43599	P43599	6	6	5	Uncharacterized protein YFR018C	YFR018C	1	6	6	5	23.7	FALSE	TRUE	24	0	0	1	1	0	1	1	1	0	0	0	0	0	0	0	0	1	1	2	3	6	3	0	4	2	2	2	0	0	0	1	1	0	0
O13577|DIF1	O13577	O13577	2	2	2	Damage-regulated import facilitator 1	DIF1	1	2	2	2	24.1	FALSE	TRUE	24.1	0	0	0	0	0	0	0	0	0	0	0	0	0	0	0	0	0	0	0	0	0	0	0	1	1	2	1	0	0	0	0	0	0	0
Q08230|SDH5	Q08230	Q08230	5	5	5	Succinate dehydrogenase assembly factor 2, mitochondrial	SDH5	1	5	5	5	24.1	FALSE	TRUE	24.1	0	0	0	0	0	0	0	0	0	0	0	0	0	0	0	0	0	0	0	2	2	2	0	3	3	3	4	5	5	5	4	3	0	0
P41696|AZF1	P41696	P41696	12	12	12	Asparagine-rich zinc finger protein AZF1	AZF1	1	12	12	12	24.2	FALSE	TRUE	24.2	0	3	1	1	1	1	1	0	0	0	1	0	3	3	4	5	12	8	0	0	0	0	0	0	0	0	0	0	0	0	0	0	0	1
P42949|PAM16	P42949	P42949	5	5	5	Mitochondrial import inner membrane translocase subunit TIM16	PAM16	1	5	5	5	24.2	FALSE	TRUE	24.2	4	0	0	0	0	0	0	0	0	0	0	3	0	0	0	0	0	0	0	0	0	0	3	0	0	0	0	0	0	0	0	0	2	1
P53108|YIP5	P53108	P53108	6	6	6	Protein YIP5	YIP5	1	6	6	6	24.2	FALSE	TRUE	24.2	6	0	0	0	0	0	0	0	0	0	0	4	0	0	0	0	0	0	0	0	0	0	3	0	0	0	0	0	0	0	0	0	3	2
Q99287|SEY1	Q99287	Q99287	14	14	14	Protein SEY1	SEY1	1	14	14	14	24.2	FALSE	TRUE	24.2	14	0	0	0	0	0	0	0	0	0	0	10	0	0	0	0	0	0	0	0	0	0	4	0	0	0	0	0	0	0	0	0	5	8
P40036|GIP2	P40036	P40036	10	10	10	GLC7-interacting protein 2	GIP2	1	10	10	10	24.3	FALSE	TRUE	24.3	0	0	0	1	1	1	2	4	5	6	9	0	4	4	4	0	0	1	0	0	0	0	0	0	0	0	0	0	0	0	0	0	0	0
P43122|QRI7	P43122	P43122	7	7	7	tRNA N6-adenosine threonylcarbamoyltransferase, mitochondrial	QRI7	1	7	7	7	24.3	FALSE	TRUE	24.3	0	0	0	0	0	0	0	0	0	0	0	0	0	0	0	0	0	0	3	4	4	2	0	4	4	6	7	4	2	2	1	1	0	0
Q02630|NUP116	Q02630	Q02630	24	24	23	Nucleoporin NUP116/NSP116	NUP116	1	24	24	23	23	FALSE	TRUE	24.3	1	15	2	2	4	5	9	11	13	15	17	1	19	18	18	18	18	18	2	1	2	1	1	2	2	1	0	0	0	0	0	1	0	1
Q12309|CLF1	Q12309	Q12309	15	15	15	Pre-mRNA-splicing factor CLF1	CLF1	1	15	15	15	24.3	FALSE	TRUE	24.3	9	4	0	0	1	1	4	4	5	4	4	4	3	0	1	3	3	4	0	0	0	0	3	0	0	0	0	0	0	0	0	0	3	1
P14063|MRPL31	P14063	P14063	4	4	4	54S ribosomal protein L31, mitochondrial	MRPL31	1	4	4	4	24.4	FALSE	TRUE	24.4	2	0	0	0	0	0	0	0	0	0	0	4	0	0	0	0	0	0	0	0	0	0	4	0	0	0	0	0	0	0	0	0	3	3
P47048|CHM7	P47048	P47048	8	8	8	Uncharacterized protein YJL049W	CHM7	1	8	8	8	24.4	FALSE	TRUE	24.4	0	0	0	0	0	0	1	1	0	1	0	0	0	0	0	0	0	0	0	0	0	3	0	6	4	4	3	1	4	1	3	3	0	0
Q08981|ACM1	Q08981	Q08981	4	4	4	APC/C-CDH1 modulator 1	ACM1	1	4	4	4	24.4	FALSE	TRUE	24.4	0	0	0	0	0	0	0	1	1	1	1	0	2	1	2	2	2	2	0	0	0	0	0	0	0	0	0	0	0	0	0	0	0	0
P54857|TGL2	P54857	P54857	7	7	7	Lipase 2	TGL2	1	7	7	7	24.5	FALSE	TRUE	24.5	5	0	0	1	0	0	0	0	0	0	0	2	0	0	0	0	1	1	1	1	0	0	2	0	1	0	0	0	0	0	0	0	0	0
Q04013|YHM2	Q04013	Q04013	6	6	6	Citrate/oxoglutarate carrier protein	YHM2	1	6	6	6	24.5	FALSE	TRUE	24.5	5	0	0	0	0	0	0	0	0	0	0	4	0	0	0	0	0	0	1	1	1	1	3	1	1	1	1	1	1	1	1	2	4	4
P40970|LCB2	P40970	P40970	9	9	8	Serine palmitoyltransferase 2	LCB2	1	9	9	8	24.1	FALSE	TRUE	24.6	8	0	0	0	0	0	0	0	0	0	0	6	0	0	0	0	0	0	0	0	0	0	3	0	0	0	0	0	0	0	0	0	4	3
Q02724|ULP1	Q02724	Q02724	13	13	13	Ubiquitin-like-specific protease 1	ULP1	1	13	13	13	24.6	FALSE	TRUE	24.6	1	0	0	0	0	0	4	5	9	6	6	1	4	3	6	3	1	1	0	0	0	0	0	0	0	1	1	0	1	0	0	0	1	0
Q02969|PEX25	Q02969	Q02969	8	8	8	Peroxisomal membrane protein PEX25	PEX25	1	8	8	8	24.6	FALSE	TRUE	24.6	8	0	0	0	0	0	0	0	0	0	0	3	0	0	0	0	1	1	1	1	1	1	3	1	1	1	1	1	1	1	1	1	3	2
Q06689|INA1	Q06689	Q06689	10	10	10	Cell membrane protein YLR413W	INA1	1	10	10	10	24.6	FALSE	TRUE	24.6	10	5	1	0	0	0	0	1	1	2	3	8	4	4	4	4	5	5	0	0	0	0	7	0	0	0	0	0	0	0	0	0	7	8
Q99314|SAS5	Q99314	Q99314	5	5	5	Something about silencing protein 5	SAS5	1	5	5	5	24.6	FALSE	TRUE	24.6	1	1	0	0	1	1	1	4	3	4	3	0	3	3	2	2	1	1	0	0	0	0	1	0	0	0	0	0	0	0	0	0	1	2
P39014|MET30	P39014	P39014	11	11	10	F-box protein MET30	MET30	1	11	11	10	22.2	FALSE	TRUE	24.7	0	9	0	0	0	0	0	0	0	0	0	0	0	1	3	2	6	6	0	0	0	0	0	0	0	0	0	0	0	0	0	0	3	8
Q04347|BUD22	Q04347	Q04347	12	12	12	Bud site selection protein 22	BUD22	1	12	12	12	24.7	FALSE	TRUE	24.7	10	9	0	0	0	0	0	0	1	2	4	9	5	6	6	9	8	9	1	0	0	0	10	0	0	0	0	0	0	0	0	0	8	9
Q12020|SRL2	Q12020	Q12020	7	7	7	Protein SRL2	SRL2	1	7	7	7	24.7	FALSE	TRUE	24.7	0	3	1	1	1	1	0	0	2	3	4	0	4	4	5	6	7	7	3	0	0	0	0	0	0	0	0	0	0	0	0	0	0	0
P35688|LRG1	P35688	P35688	19	19	19	Rho-GTPase-activating protein LRG1	LRG1	1	19	19	19	24.8	FALSE	TRUE	24.8	0	0	4	7	12	14	17	9	2	0	0	0	0	0	0	0	0	0	0	0	0	0	0	0	0	0	0	0	0	0	0	0	0	0
P38931|SSN2	P38931	P38931	21	21	21	Mediator of RNA polymerase II transcription subunit 13	SSN2	1	21	21	21	24.8	FALSE	TRUE	24.8	18	3	0	0	0	0	0	0	0	0	0	11	0	0	0	0	0	4	0	0	0	0	8	0	0	0	0	0	0	0	0	0	7	7
Q04847|ROY1	Q04847	Q04847	10	10	10	Non-SCF-type F-box protein ROY1	ROY1	1	10	10	10	24.8	FALSE	TRUE	24.8	3	1	4	4	4	4	1	1	0	0	0	2	0	0	0	0	0	2	9	5	4	1	1	0	0	0	0	0	0	0	0	0	1	2
P38772|BCD1	P38772	P38772	6	6	6	Box C/D snoRNA protein 1	BCD1	1	6	6	6	24.9	FALSE	TRUE	24.9	0	0	3	2	3	1	3	0	1	0	0	0	0	0	0	0	0	0	4	3	2	2	0	1	0	1	1	0	1	1	0	2	0	0
Q04511|UFO1	Q04511	Q04511	14	14	14	Ubiquitin ligase complex F-box protein UFO1	UFO1	1	14	14	14	24.9	FALSE	TRUE	24.9	0	2	0	0	0	5	8	11	12	12	13	0	9	7	8	9	7	8	0	0	0	0	0	0	0	0	0	0	0	0	0	0	0	0
Q06616|YPR174C	Q06616	Q06616	4	4	4	Nuclear envelope protein YPR174C	YPR174C	1	4	4	4	24.9	FALSE	TRUE	24.9	3	0	0	0	0	1	0	1	1	1	1	2	1	0	0	0	0	0	0	0	0	0	2	0	0	0	0	0	0	0	0	0	1	0
Q08032|CDC45	Q08032	Q08032	12	12	12	Cell division control protein 45	CDC45	1	12	12	12	24.9	FALSE	TRUE	24.9	0	0	7	8	4	0	0	0	0	0	0	0	0	0	0	0	0	0	8	5	2	0	0	0	0	0	0	0	0	0	0	0	0	0
Q12275|CMR2	Q12275	Q12275	30	30	29	Uncharacterized protein YOR093C	CMR2	1	30	30	29	24.3	FALSE	TRUE	24.9	6	15	0	0	0	0	0	0	1	1	0	7	0	0	1	3	4	7	0	0	0	0	7	0	0	0	0	1	1	1	1	1	10	18
P05085|ARG81	P05085	P05085	13	13	12	Arginine metabolism regulation protein II	ARG81	1	13	13	12	24	FALSE	TRUE	25	1	1	0	0	0	0	0	0	0	0	0	1	0	0	0	0	0	0	0	1	1	1	4	1	1	1	1	0	0	0	0	0	5	9
P38796|PPE1	P38796	P38796	7	7	7	Protein phosphatase methylesterase 1	PPE1	1	7	7	7	25	FALSE	TRUE	25	0	0	2	1	2	1	0	0	0	0	0	0	0	0	0	0	0	0	3	4	4	4	0	1	2	0	1	1	1	1	0	0	0	0
P39718|PEX22	P39718	P39718	3	3	3	Peroxisome assembly protein 22	PEX22	1	3	3	3	25	FALSE	TRUE	25	2	0	0	0	0	0	0	0	0	0	0	1	0	0	0	0	0	0	0	0	0	0	0	0	0	0	0	0	0	1	0	0	0	0
P43601|ATG18	P43601	P43601	9	9	9	Autophagy-related protein 18	ATG18	1	9	9	9	25	FALSE	TRUE	25	3	7	3	1	0	0	0	0	0	2	2	2	3	3	5	5	4	5	5	7	8	8	3	7	4	1	1	1	1	1	0	0	3	5
P53507|TOM7	P53507	P53507	2	2	2	Mitochondrial import receptor subunit TOM7	TOM7	1	2	2	2	25	FALSE	TRUE	25	2	0	0	0	0	0	0	0	0	0	0	2	0	0	0	0	0	0	0	0	0	0	2	0	0	0	0	0	0	0	0	0	0	0
Q06675|MCM21	Q06675	Q06675	6	6	6	Central kinetochore subunit MCM21	MCM21	1	6	6	6	25	FALSE	TRUE	25	0	1	0	0	0	0	0	0	0	0	0	0	1	1	3	3	5	3	1	0	0	0	1	0	0	0	0	0	0	0	0	0	1	2
P03874|CBP2	P03874	P03874	12	12	12	Cytochrome B pre-mRNA-processing protein 2	CBP2	1	12	12	12	25.1	TRUE	TRUE	25.1	10	2	0	0	0	0	0	0	0	0	0	10	0	1	1	1	1	1	0	0	0	0	10	0	0	0	0	0	0	0	0	0	10	11
P38833|YHR127W	P38833	P38833	5	5	5	Uncharacterized protein YHR127W	YHR127W	1	5	5	5	25.1	TRUE	TRUE	25.1	3	1	0	0	0	0	0	0	0	0	0	5	0	0	0	0	0	0	0	1	1	0	5	0	0	0	0	0	0	1	3	4	5	5
Q04693|RSE1	Q04693	Q04693	25	25	25	Pre-mRNA-splicing factor RSE1	RSE1	1	25	25	25	25.1	TRUE	TRUE	25.1	19	3	2	5	7	6	5	7	4	2	3	22	2	1	1	1	1	3	0	0	0	0	19	0	0	0	0	0	0	0	0	0	19	18
P32785|FMT1	P32785	P32785	9	9	8	Methionyl-tRNA formyltransferase, mitochondrial	FMT1	1	9	9	8	22.9	FALSE	TRUE	25.2	0	0	2	1	0	0	0	0	0	0	0	0	0	0	0	0	0	0	3	4	7	6	0	2	2	4	1	4	5	3	3	3	0	0
P32802|EMP70	P32802	P32802	12	12	11	Transmembrane 9 superfamily member 1;Protein p24a	EMP70	1	12	12	11	25.3	TRUE	TRUE	25.3	12	0	0	0	0	0	0	0	0	0	0	10	0	0	0	0	0	0	0	0	0	0	6	0	0	0	0	0	0	0	0	0	5	4
P38042|CDC27	P38042	P38042	12	12	12	Anaphase-promoting complex subunit CDC27	CDC27	1	12	12	12	25.3	TRUE	TRUE	25.3	3	4	0	0	0	0	0	0	0	0	0	4	0	0	0	0	0	1	0	0	0	0	6	0	0	0	0	0	0	0	0	0	10	7
P38604|ERG7	P38604	P38604	12	12	11	Lanosterol synthase	ERG7	1	12	12	11	23.9	FALSE	TRUE	25.3	10	4	0	0	1	0	2	2	1	2	1	6	1	2	2	1	3	2	0	0	0	1	6	1	1	1	0	1	1	1	1	1	5	6
Q03407|PKH1	Q03407	Q03407	14	14	14	Serine/threonine-protein kinase PKH1	PKH1	1	14	14	14	25.3	TRUE	TRUE	25.3	0	1	0	0	0	1	4	5	8	10	12	0	9	8	7	8	9	5	0	0	0	0	0	0	1	0	0	0	0	0	0	0	0	0
P14682|CDC34	P14682	P14682	8	8	8	Ubiquitin-conjugating enzyme E2-34 kDa	CDC34	1	8	8	8	25.4	TRUE	TRUE	25.4	0	1	6	8	7	7	7	5	4	1	1	0	0	0	0	0	0	0	5	4	2	0	0	0	0	0	0	0	0	0	0	0	1	0
P36070|RRN3	P36070	P36070	10	10	10	RNA polymerase I-specific transcription initiation factor RRN3	RRN3	1	10	10	10	25.4	TRUE	TRUE	25.4	2	1	3	4	8	9	8	9	2	0	0	0	0	0	0	0	0	0	0	0	0	0	0	0	0	0	0	0	0	0	0	0	0	1
P47125|BNA2	P47125	P47125	8	8	8	Indoleamine 2,3-dioxygenase	BNA2	1	8	8	8	25.4	TRUE	TRUE	25.4	0	0	0	0	0	0	0	0	0	0	0	0	0	0	0	0	0	0	0	3	5	5	0	6	7	5	6	4	3	1	1	0	0	0
Q03322|TLG1	Q03322	Q03322	3	3	3	T-SNARE affecting a late Golgi compartment protein 1	TLG1	1	3	3	3	25.4	TRUE	TRUE	25.4	3	0	0	0	0	0	0	0	0	0	0	2	0	0	0	0	0	0	0	0	0	0	0	0	0	0	0	0	0	0	0	0	0	0
P34222|PTH2	P34222	P34222	4	4	4	Peptidyl-tRNA hydrolase 2	PTH2	1	4	4	4	25.5	TRUE	TRUE	25.5	2	2	0	0	0	0	0	0	0	0	0	2	0	1	1	1	1	1	0	0	0	0	2	0	0	0	0	0	1	0	1	1	3	2
P38696|ARP1	P38696	P38696	6	6	6	Centractin	ARP1	1	6	6	6	25.5	TRUE	TRUE	25.5	4	1	0	0	0	0	0	0	0	0	0	3	0	0	1	1	0	0	0	0	0	0	5	0	0	0	0	0	0	0	0	0	5	6
Q02205|MEH1	Q02205	Q02205	2	2	2	Protein MEH1	MEH1	1	2	2	2	25.5	TRUE	TRUE	25.5	2	0	0	0	0	0	0	0	0	0	0	2	0	0	0	0	0	0	0	0	0	0	1	0	0	0	0	0	0	0	0	0	1	1
Q03702|CCE1	Q03702	Q03702	7	7	7	Cruciform cutting endonuclease 1, mitochondrial	CCE1	1	7	7	7	25.5	TRUE	TRUE	25.5	4	0	0	0	0	0	0	0	0	0	0	5	0	0	0	0	0	0	0	0	0	0	4	0	0	0	0	0	0	0	1	0	3	1
P07269|PHO2	P07269	P07269	11	11	11	Regulatory protein PHO2	PHO2	1	11	11	11	25.6	TRUE	TRUE	25.6	0	0	3	2	4	8	8	7	5	7	3	0	2	2	1	0	0	0	0	0	0	0	0	0	0	0	0	0	0	0	0	0	0	0
P32833|ORC2	P32833	P32833	10	10	10	Origin recognition complex subunit 2	ORC2	1	10	10	10	25.6	TRUE	TRUE	25.6	8	0	0	0	0	0	0	0	0	0	0	8	0	0	0	0	0	0	0	0	0	0	9	0	0	0	0	0	0	0	0	0	6	8
P34756|FAB1	P34756	P34756	34	34	33	1-phosphatidylinositol 3-phosphate 5-kinase FAB1	FAB1	1	34	34	33	24.9	FALSE	TRUE	25.6	12	16	0	0	0	0	0	0	0	0	0	7	0	0	3	3	5	11	0	0	0	0	8	0	0	0	0	0	0	0	1	0	9	20
P38166|SFT2	P38166	P38166	5	5	5	Protein transport protein SFT2	SFT2	1	5	5	5	25.6	TRUE	TRUE	25.6	5	0	0	0	0	0	0	0	0	0	0	4	0	0	0	0	0	0	0	0	0	0	2	0	0	0	0	0	0	0	0	0	2	1
P39704|ERP2	P39704	P39704	6	6	4	Protein ERP2	ERP2	1	6	6	4	22.3	FALSE	TRUE	25.6	6	0	0	0	0	0	0	0	0	0	0	4	0	0	0	0	0	0	0	0	0	0	3	0	0	0	0	0	0	0	0	0	3	3
P53169|YBP2	P53169	P53169	11	11	11	YAP1-binding protein 2	YBP2	1	11	11	11	25.7	TRUE	TRUE	25.7	2	0	10	10	8	5	4	0	0	0	0	1	0	0	0	0	0	0	6	7	4	1	3	1	1	1	1	1	1	0	0	0	2	2
P15938|PRP16	P15938	P15938	20	20	20	Pre-mRNA-splicing factor ATP-dependent RNA helicase PRP16	PRP16	1	20	20	20	25.8	TRUE	TRUE	25.8	2	0	0	1	7	9	14	20	16	10	7	0	3	0	0	0	0	0	0	0	0	0	0	0	0	0	0	0	0	0	0	0	0	0
P38282|SPP381	P38282	P38282	6	6	5	Pre-mRNA-splicing factor SPP381	SPP381	1	6	6	5	22.7	FALSE	TRUE	25.8	2	0	0	0	0	1	2	4	5	4	4	1	3	2	2	0	1	0	0	0	0	0	2	0	0	0	0	0	0	0	0	0	1	0
P38336|POP4	P38336	P38336	6	6	6	RNases MRP/P 32.9 kDa subunit	POP4	1	6	6	6	25.8	TRUE	TRUE	25.8	2	6	0	0	0	0	0	0	0	1	2	2	2	4	6	4	5	5	0	0	0	0	3	0	0	0	0	0	0	0	0	0	3	3
P38866|FMO1	P38866	P38866	9	9	8	Thiol-specific monooxygenase	FMO1	1	9	9	8	23.4	FALSE	TRUE	25.9	0	0	1	1	1	1	1	0	0	0	0	0	0	0	0	0	0	0	1	1	0	0	0	0	3	3	4	6	5	3	3	1	0	0
P48561|TRF5	P48561	P48561	14	13	13	Poly(A) RNA polymerase protein 1	TRF5	1	14	13	13	24.6	FALSE	TRUE	25.9	11	0	0	0	0	0	0	0	0	0	0	9	0	0	0	0	0	0	0	0	0	0	8	0	0	0	0	0	0	0	0	1	7	7
Q03049|YDR541C	Q03049	Q03049	6	6	6	Putative uncharacterized oxidoreductase YDR541C	YDR541C	1	6	6	6	25.9	TRUE	TRUE	25.9	0	0	0	0	0	0	0	0	0	0	0	0	0	0	0	0	0	0	0	0	0	0	0	0	1	4	5	3	6	4	3	4	0	0
Q03308|VPS16	Q03308	Q03308	17	17	17	Vacuolar protein sorting-associated protein 16	VPS16	1	17	17	17	25.9	TRUE	TRUE	25.9	10	1	1	0	0	0	0	0	0	0	0	5	0	0	0	0	0	0	0	0	0	0	8	0	0	0	0	0	0	0	0	0	7	13
Q07949|PSR2	Q07949	Q07949	7	4	4	Probable phosphatase PSR2	PSR2	1	7	4	4	18.6	FALSE	TRUE	25.9	1	1	1	1	1	2	2	1	3	4	6	0	7	7	7	7	6	4	1	0	0	0	0	0	0	0	0	0	0	0	0	0	0	1
P32607|RTG1	P32607	P32607	3	3	3	Retrograde regulation protein 1	RTG1	1	3	3	3	26	TRUE	TRUE	26	0	0	0	0	0	0	2	1	2	1	2	0	2	0	0	0	0	0	0	0	0	0	0	0	0	0	0	0	0	0	0	0	0	0
P36135|UTH1	P36135;P46955	P36135	6;1	6;1	6;1	Probable secreted beta-glucosidase UTH1	UTH1	2	6	6	6	26	TRUE	TRUE	26	1	1	2	2	2	1	1	0	1	0	0	1	1	0	1	1	1	1	4	4	3	3	1	1	3	2	4	5	4	5	6	5	1	1
P37299|QCR10	P37299	P37299	2	2	2	Cytochrome b-c1 complex subunit 10	QCR10	1	2	2	2	26	TRUE	TRUE	26	2	0	0	0	0	0	0	0	0	0	0	1	0	0	0	0	0	0	0	0	0	0	1	0	0	0	0	0	0	0	0	0	1	1
P53093|YIP4	P53093	P53093	5	5	5	Protein YIP4	YIP4	1	5	5	5	26	TRUE	TRUE	26	5	0	0	0	0	0	0	0	0	0	0	3	0	0	0	0	0	0	0	0	0	0	1	0	0	0	0	0	0	0	0	0	1	1
Q12090|REX3	Q12090	Q12090	8	8	8	RNA exonuclease 3	REX3	1	8	8	8	26	TRUE	TRUE	26	0	0	1	1	0	0	0	0	0	0	0	0	0	0	0	0	0	0	3	2	3	2	0	1	1	0	0	0	0	2	3	6	0	0
P11491|PHO8	P11491	P11491	11	11	11	Repressible alkaline phosphatase;Soluble alkaline phosphatase	PHO8	1	11	11	11	26.1	TRUE	TRUE	26.1	5	1	8	9	7	7	3	1	0	0	1	3	1	1	1	1	1	2	9	6	6	2	2	1	1	0	0	0	0	0	0	0	2	2
P36118|NTR2	P36118	P36118	5	5	5	Pre-mRNA-splicing factor NTR2	NTR2	1	5	5	5	26.1	TRUE	TRUE	26.1	2	2	0	0	0	0	0	0	0	0	0	1	1	1	2	2	4	3	0	0	0	0	1	0	0	0	0	0	0	0	0	0	1	1
P38068|GRX7	P38068	P38068	4	4	4	Monothiol glutaredoxin-7	GRX7	1	4	4	4	26.1	TRUE	TRUE	26.1	2	0	0	0	0	0	0	0	0	0	0	1	0	0	0	0	0	0	0	0	0	0	1	0	0	0	0	0	0	1	1	1	1	2
P38962|TVP23	P38962	P38962	5	5	5	Golgi apparatus membrane protein TVP23	TVP23	1	5	5	5	26.1	TRUE	TRUE	26.1	5	0	0	0	0	0	0	0	0	0	0	3	0	0	0	0	0	0	0	0	0	0	2	0	0	0	0	0	0	0	0	0	2	1
P54790|ORC3	P54790	P54790	12	12	12	Origin recognition complex subunit 3	ORC3	1	12	12	12	26.1	TRUE	TRUE	26.1	10	0	0	0	0	0	0	0	0	0	0	10	0	0	0	0	0	0	0	0	0	0	5	0	0	0	0	0	0	0	0	0	6	7
Q03103|ERO1	Q03103	Q03103	12	12	12	Endoplasmic oxidoreductin-1	ERO1	1	12	12	12	26.1	TRUE	TRUE	26.1	12	0	0	0	0	0	0	0	0	0	0	12	0	0	0	0	0	0	0	0	0	0	12	0	0	0	0	0	0	0	0	0	9	9
P21957|OPI1	P21957	P21957	8	8	8	Transcriptional repressor OPI1	OPI1	1	8	8	8	26.2	TRUE	TRUE	26.2	6	1	0	0	0	0	0	0	0	0	0	4	0	0	0	0	0	0	0	0	0	0	4	0	0	0	0	0	0	0	0	0	5	5
P34243|HCS1	P34243	P34243	14	14	14	DNA polymerase alpha-associated DNA helicase A	HCS1	1	14	14	14	26.2	TRUE	TRUE	26.2	1	0	1	0	0	0	0	0	0	0	0	2	0	0	0	0	0	1	4	5	4	3	5	1	2	0	0	0	0	0	0	0	7	3
P40154|IES2	P40154	P40154	10	10	10	Ino eighty subunit 2	IES2	1	10	10	10	26.2	TRUE	TRUE	26.2	1	0	2	2	4	6	7	9	5	4	4	1	0	0	1	0	0	0	1	2	1	1	1	0	0	0	0	0	0	0	0	0	1	1
P40522|VHR1	P40522	P40522	11	11	10	Transcription factor VHR1	VHR1	1	11	11	10	24.7	FALSE	TRUE	26.2	3	2	0	0	0	0	1	1	3	3	2	3	4	4	7	3	4	4	0	0	0	0	1	0	0	0	0	0	0	0	1	1	1	1
P10834|PET54	P10834	P10834	6	6	6	Protein PET54	PET54	1	6	6	6	26.3	TRUE	TRUE	26.3	2	1	0	0	0	0	0	0	1	1	1	2	0	0	0	0	0	1	0	0	0	0	2	0	0	0	0	0	1	2	2	2	2	2
P21560|CBP3	P21560	P21560	7	7	7	Protein CBP3, mitochondrial	CBP3	1	7	7	7	26.3	TRUE	TRUE	26.3	5	0	1	0	0	0	0	0	0	0	0	3	0	0	0	0	0	1	1	0	0	0	1	0	0	0	0	0	0	0	0	0	4	1
P53104|ATG1	P53104	P53104	16	16	16	Serine/threonine-protein kinase ATG1	ATG1	1	16	16	16	26.3	TRUE	TRUE	26.3	1	4	1	1	3	7	10	10	10	4	9	1	10	11	13	14	13	11	0	0	0	0	0	0	0	0	0	0	0	0	0	0	0	1
A5Z2X5|YPR010C-A	A5Z2X5	A5Z2X5	2	2	2	UPF0495 protein YPR010C-A	YPR010C-A	1	2	2	2	26.4	TRUE	TRUE	26.4	1	0	1	0	0	0	0	0	1	1	0	1	0	0	1	0	0	1	0	0	0	0	1	0	0	0	0	0	1	1	1	1	1	1
P32331|YMC1	P32331	P32331	4	4	4	Carrier protein YMC1, mitochondrial	YMC1	1	4	4	4	26.4	TRUE	TRUE	26.4	3	0	0	0	0	0	0	0	0	0	0	0	0	0	0	0	0	0	0	1	0	0	0	0	0	0	0	0	0	0	0	0	0	0
P32486|KRE6	P32486	P32486	13	13	12	Beta-glucan synthesis-associated protein KRE6	KRE6	1	13	13	12	24.3	FALSE	TRUE	26.4	9	1	6	7	9	8	7	6	3	1	1	8	2	2	0	1	1	0	4	5	3	1	5	0	0	0	0	0	0	0	0	0	5	6
P53185|YGL036W	P53185	P53185	20	20	20	Uncharacterized protein YGL036W	YGL036W	1	20	20	20	26.4	TRUE	TRUE	26.4	7	12	0	0	0	0	0	0	1	0	1	5	1	5	6	5	10	13	0	0	0	1	5	1	1	1	1	1	0	0	0	0	7	11
Q03722|YML020W	Q03722	Q03722	11	11	11	Uncharacterized protein YML020W	YML020W	1	11	11	11	26.4	TRUE	TRUE	26.4	10	0	0	0	0	0	0	0	0	0	0	4	0	0	0	0	0	0	0	0	0	0	0	0	0	0	0	1	1	1	1	0	1	0
Q12160|YPR063C	Q12160	Q12160	2	2	2	Uncharacterized protein YPR063C	YPR063C	1	2	2	2	26.4	TRUE	TRUE	26.4	2	0	0	0	0	0	0	0	0	0	0	1	0	0	0	0	0	0	0	0	0	0	0	0	0	0	0	0	0	0	0	0	0	0
P42222;P0CX11;P0CX10|ERR3	P42222;P0CX11;P0CX10	P42222;P0CX11;P0CX10	7;7;7	7;7;7	7;7;7	Enolase-related protein 3;Enolase-related protein 2;Enolase-related protein 1	ERR3	3	7	7	7	26.5	TRUE	TRUE	26.5	1	1	0	1	1	1	1	1	1	1	1	1	0	1	0	1	2	1	0	2	3	5	1	1	2	0	0	1	1	1	1	1	0	1
P50085|PHB2	P50085	P50085	6	6	6	Prohibitin-2	PHB2	1	6	6	6	26.5	TRUE	TRUE	26.5	6	0	0	0	0	0	0	0	0	0	0	4	0	0	0	0	0	0	0	0	0	0	3	0	0	0	0	0	0	0	0	0	2	1
Q12347|HRT3	Q12347	Q12347	9	9	9	F-box protein HRT3	HRT3	1	9	9	9	26.5	TRUE	TRUE	26.5	0	0	0	0	0	0	2	2	6	4	4	0	5	4	6	7	8	7	0	0	0	0	0	0	1	1	1	1	1	1	0	0	0	1
P15807|MET8	P15807	P15807	5	5	5	Siroheme biosynthesis protein MET8;Precorrin-2 dehydrogenase;Sirohydrochlorin ferrochelatase	MET8	1	5	5	5	26.6	TRUE	TRUE	26.6	0	0	0	0	0	0	0	0	0	0	0	0	0	0	0	0	0	0	2	2	3	5	0	2	1	2	0	0	0	0	0	0	0	0
P28742|KIP1	P28742	P28742	20	20	18	Kinesin-like protein KIP1	KIP1	1	20	20	18	24.2	FALSE	TRUE	26.6	17	0	0	0	0	0	0	0	0	0	0	12	0	0	0	0	0	0	0	0	0	0	8	0	0	0	0	0	0	0	0	0	5	4
P38904|SPP41	P38904	P38904	22	22	21	Protein SPP41	SPP41	1	22	22	21	25.5	TRUE	TRUE	26.6	12	4	0	0	0	0	0	0	1	1	1	11	1	1	1	1	2	2	0	0	0	0	13	0	0	0	0	0	0	0	0	0	14	17
Q03529|SCS7	Q03529	Q03529	8	8	8	Ceramide very long chain fatty acid hydroxylase SCS7	SCS7	1	8	8	8	26.6	TRUE	TRUE	26.6	7	0	0	0	0	0	0	0	0	0	0	3	0	0	0	0	0	0	0	0	0	0	2	0	0	0	0	0	1	1	1	1	1	1
P25297|PHO84	P25297	P25297	12	12	12	Inorganic phosphate transporter PHO84	PHO84	1	12	12	12	26.7	TRUE	TRUE	26.7	12	2	0	0	0	0	0	0	0	0	0	11	0	0	0	0	0	1	0	0	0	0	7	0	0	0	0	0	0	0	0	0	7	6
P33767|WBP1	P33767	P33767	8	8	8	Dolichyl-diphosphooligosaccharide--protein glycosyltransferase subunit WBP1	WBP1	1	8	8	8	26.7	TRUE	TRUE	26.7	7	0	1	1	1	1	1	1	1	0	0	6	0	0	0	0	0	0	1	1	1	1	5	1	1	1	1	2	2	2	2	2	4	6
P53833|POP3	P53833	P53833	4	4	3	Ribonucleases P/MRP protein subunit POP3	POP3	1	4	4	3	20	FALSE	TRUE	26.7	2	3	0	0	0	0	0	0	1	1	1	2	3	2	3	3	3	3	0	0	0	0	3	0	0	0	0	0	0	0	1	0	2	3
Q02776|TIM50	Q02776	Q02776	11	11	11	Mitochondrial import inner membrane translocase subunit TIM50	TIM50	1	11	11	11	26.7	TRUE	TRUE	26.7	8	0	1	0	0	1	1	0	0	0	0	8	0	0	0	0	0	0	1	0	1	1	6	1	0	0	0	1	1	3	3	2	4	3
Q08649|ESA1	Q08649	Q08649	8	8	8	Histone acetyltransferase ESA1	ESA1	1	8	8	8	26.7	TRUE	TRUE	26.7	4	0	0	0	0	0	0	0	0	0	0	4	0	0	0	0	0	0	0	0	0	0	4	0	0	0	0	0	0	0	0	0	5	2
P38590|MSG5	P38590	P38590	6	6	6	Tyrosine-protein phosphatase MSG5	MSG5	1	6	6	6	26.8	TRUE	TRUE	26.8	0	0	0	0	2	2	3	3	6	4	3	0	0	0	1	0	0	0	0	0	0	0	0	0	0	0	0	0	0	0	0	0	0	0
P47163|EFM3	P47163	P47163	8	8	8	Protein-lysine N-methyltransferase EFM3	EFM3	1	8	8	8	26.8	TRUE	TRUE	26.8	0	0	0	0	0	0	0	0	0	0	0	0	0	0	0	0	1	0	0	0	0	1	0	4	7	7	7	6	4	4	1	0	0	0
Q02948|VPS30	Q02948	Q02948	12	12	12	Vacuolar protein sorting-associated protein 30	VPS30	1	12	12	12	26.8	TRUE	TRUE	26.8	4	3	4	2	4	2	1	1	1	1	1	2	2	1	7	6	9	5	2	2	1	1	2	1	1	0	0	0	0	0	0	1	1	1
Q03782|SNU56	Q03782	Q03782	9	9	9	56 kDa U1 small nuclear ribonucleoprotein component	SNU56	1	9	9	9	26.8	TRUE	TRUE	26.8	6	0	0	0	0	0	0	0	0	0	0	6	0	0	0	0	0	0	0	0	0	0	7	0	0	0	0	0	0	0	0	0	7	8
P38859|DNA2	P38859	P38859	27	27	27	DNA replication ATP-dependent helicase/nuclease DNA2;DNA replication nuclease DNA2;DNA replication ATP-dependent helicase DNA2	DNA2	1	27	27	27	26.9	TRUE	TRUE	26.9	0	9	1	0	0	0	0	0	0	1	2	0	7	8	15	15	17	21	0	0	0	0	0	0	0	0	0	0	0	0	0	0	0	1
P14906|SEC63	P14906	P14906	12	12	12	Protein translocation protein SEC63	SEC63	1	12	12	12	27	TRUE	TRUE	27	11	0	0	0	0	0	0	0	0	0	0	6	0	0	0	0	0	0	0	0	0	0	2	0	0	0	0	0	0	0	0	0	5	4
P38818|CTM1	P38818	P38818	11	11	11	Cytochrome c lysine N-methyltransferase 1	CTM1	1	11	11	11	27	TRUE	TRUE	27	0	0	0	0	0	0	0	0	0	0	0	0	0	0	0	0	0	0	6	9	10	7	0	5	2	0	0	0	0	0	0	0	0	0
P46956|PHO86	P46956	P46956	7	7	7	Inorganic phosphate transporter PHO86	PHO86	1	7	7	7	27	TRUE	TRUE	27	7	0	0	0	0	0	0	0	0	0	0	5	0	0	0	0	0	0	0	0	0	0	4	0	0	0	0	0	0	0	0	0	3	4
Q2V2P8|WIP1	Q2V2P8	Q2V2P8	2	2	2	Uncharacterized protein YDR374W-A	WIP1	1	2	2	2	27	TRUE	TRUE	27	0	0	0	0	0	0	0	0	0	0	0	0	0	0	0	0	0	0	0	0	0	0	0	0	0	0	0	0	0	2	2	2	0	0
P23796|RIT1	P23796	P23796	12	12	11	tRNA A64-2-O-ribosylphosphate transferase	RIT1	1	12	12	11	25	FALSE	TRUE	27.1	2	0	5	4	3	1	1	0	1	1	1	0	0	0	0	0	0	0	4	3	1	2	0	1	1	0	0	0	0	0	0	0	0	0
P32874|HFA1	P32874	P32874	46	41	41	Acetyl-CoA carboxylase, mitochondrial;Biotin carboxylase	HFA1	1	46	41	41	24.9	FALSE	TRUE	27.1	4	6	2	2	3	2	4	4	6	14	17	3	28	31	40	36	34	35	2	3	3	2	4	3	3	0	0	0	0	0	0	0	3	5
P53101|STR3	P53101	P53101	6	6	6	Cystathionine beta-lyase	STR3	1	6	6	6	27.1	TRUE	TRUE	27.1	0	0	0	0	2	4	4	4	5	1	0	0	0	0	0	0	0	0	0	0	0	0	0	0	0	0	0	0	0	0	0	0	0	0
Q00582|GTR1	Q00582	Q00582	6	6	6	GTP-binding protein GTR1	GTR1	1	6	6	6	27.1	TRUE	TRUE	27.1	4	2	1	0	0	0	0	0	0	0	1	2	1	1	1	1	1	1	1	0	0	0	3	0	0	0	1	2	2	4	2	2	3	4
Q06820|MDM36	Q06820	Q06820	11	11	11	Mitochondrial distribution and morphology protein 36	MDM36	1	11	11	11	27.1	TRUE	TRUE	27.1	11	0	0	0	0	0	0	0	0	0	0	6	0	0	0	0	0	0	0	0	0	0	0	0	0	0	0	0	0	0	0	0	0	0
P17119|KAR3	P17119	P17119	14	14	14	Kinesin-like protein KAR3	KAR3	1	14	14	14	27.2	TRUE	TRUE	27.2	5	1	0	0	1	2	5	8	7	9	8	4	6	3	1	0	0	0	0	0	0	0	4	0	0	0	0	0	0	0	0	0	4	4
P53913|FYV6	P53913	P53913	4	4	4	Protein FYV6	FYV6	1	4	4	4	27.2	TRUE	TRUE	27.2	0	0	1	0	1	1	1	1	1	2	1	0	1	0	0	0	1	0	2	1	1	1	0	1	1	0	0	1	2	3	3	3	0	0
P35718|RPC25	P35718	P35718	5	5	5	DNA-directed RNA polymerase III subunit RPC8	RPC25	1	5	5	5	27.4	TRUE	TRUE	27.4	4	4	0	0	1	0	1	0	0	0	0	4	0	0	1	1	3	3	1	3	5	3	4	4	4	4	3	1	0	1	0	0	5	5
P38326|SWC5	P38326	P38326	7	7	7	SWR1-complex protein 5	SWC5	1	7	7	7	27.4	TRUE	TRUE	27.4	3	0	3	3	5	5	1	0	0	0	0	2	0	0	0	0	0	0	0	0	0	0	0	0	0	0	0	0	0	0	0	0	3	3
P00424|COX5A	P00424;P00425	P00424	3;1	3;1	3;1	Cytochrome c oxidase polypeptide 5A, mitochondrial	COX5A	2	3	3	3	27.5	TRUE	TRUE	27.5	3	0	0	0	0	0	0	0	0	0	0	2	0	0	0	0	0	0	0	0	0	0	1	0	0	1	1	0	2	1	1	0	1	1
P32606|PET127	P32606	P32606	14	14	13	Putative mitochondrial translation system component PET127	PET127	1	14	14	13	26.6	TRUE	TRUE	27.5	10	0	0	0	0	0	0	0	0	0	0	6	0	0	0	0	0	1	0	0	0	0	10	0	0	0	0	0	0	0	0	0	10	8
P39706|SWD1	P39706	P39706	11	11	11	COMPASS component SWD1	SWD1	1	11	11	11	27.5	TRUE	TRUE	27.5	1	6	1	1	1	1	1	0	1	1	0	1	1	1	2	2	3	6	4	2	3	1	1	1	0	0	0	0	0	0	0	0	0	4
Q12462|PEX11	Q12462	Q12462	6	6	6	Peroxisomal membrane protein PMP27	PEX11	1	6	6	6	27.5	TRUE	TRUE	27.5	6	0	0	0	0	0	0	0	0	0	0	4	0	0	0	0	0	0	0	0	0	0	1	0	0	0	0	0	0	0	0	0	1	1
Q12515|PAR32	Q12515	Q12515	6	6	6	Protein PAR32	PAR32	1	6	6	6	27.5	TRUE	TRUE	27.5	0	0	4	5	6	5	5	6	4	5	5	0	4	1	2	1	1	0	4	4	4	3	0	4	2	1	0	1	1	2	2	2	0	0
Q12751|RTP1	Q12751	Q12751	19	19	19	RNA polymerase II assembly factor RTP1	RTP1	1	19	19	19	27.5	TRUE	TRUE	27.5	2	3	1	1	1	4	6	11	9	6	5	2	1	3	3	3	3	2	0	0	0	0	3	0	0	0	0	0	0	0	0	0	3	4
P08465|MET2	P08465	P08465	9	9	9	Homoserine O-acetyltransferase	MET2	1	9	9	9	27.6	TRUE	TRUE	27.6	0	0	6	3	0	0	0	0	0	0	0	0	0	0	0	0	0	0	7	7	8	4	0	4	2	1	0	0	0	0	0	0	0	0
P19158|IRA2	P19158	P19158	55	55	55	Inhibitory regulator protein IRA2	IRA2	1	55	55	55	27.6	TRUE	TRUE	27.6	24	30	1	0	1	0	0	0	1	1	0	13	1	1	2	1	1	6	0	1	0	0	16	0	0	0	0	0	0	0	0	0	23	37
P32493|AEP1	P32493	P32493	11	11	11	ATPase expression protein 1, mitochondrial	AEP1	1	11	11	11	27.6	TRUE	TRUE	27.6	2	1	0	0	0	0	1	0	0	0	0	1	0	0	0	0	0	0	0	0	0	0	3	0	0	0	0	0	0	0	0	0	5	8
P40547|VID28	P40547	P40547	24	24	24	Vacuolar import and degradation protein 28	VID28	1	24	24	24	27.6	TRUE	TRUE	27.6	2	14	0	0	0	0	0	0	0	0	0	1	2	4	8	12	16	16	0	0	0	0	2	0	0	1	0	0	0	0	0	0	1	4
P54070|KTR6	P54070	P54070	8	8	8	Mannosyltransferase KTR6	KTR6	1	8	8	8	27.6	TRUE	TRUE	27.6	8	0	0	0	0	0	0	0	0	0	0	2	0	0	0	0	0	0	0	0	0	0	0	0	0	0	0	0	0	0	0	0	0	0
Q06321|ATG26	Q06321	Q06321	21	21	21	Sterol 3-beta-glucosyltransferase	ATG26	1	21	21	21	27.6	TRUE	TRUE	27.6	7	0	1	4	11	13	16	13	12	6	1	3	2	1	1	0	0	0	0	0	0	0	2	0	0	0	0	0	0	0	0	0	1	1
Q12262|MCM16	Q12262	Q12262	3	3	3	Central kinetochore subunit MCM16	MCM16	1	3	3	3	27.6	TRUE	TRUE	27.6	0	0	0	0	0	0	0	0	0	0	0	0	0	0	0	0	0	0	0	0	0	0	0	0	0	1	2	2	2	2	1	1	0	0
Q12745|SEC39	Q12745	Q12745	11	11	11	Protein transport protein SEC39	SEC39	1	11	11	11	27.6	TRUE	TRUE	27.6	4	0	0	0	0	4	7	8	8	4	1	2	2	1	3	3	2	1	0	0	0	0	1	0	0	0	0	0	0	0	0	0	2	2
P35731|OAR1	P35731	P35731	6	6	6	3-oxoacyl-[acyl-carrier-protein] reductase	OAR1	1	6	6	6	27.7	TRUE	TRUE	27.7	1	0	0	0	0	0	0	0	0	0	0	0	0	0	0	0	0	0	0	0	0	1	0	1	2	1	1	2	1	2	3	5	0	0
P53294|PUS6	P53294	P53294	8	8	7	tRNA pseudouridine(31) synthase	PUS6	1	8	8	7	23.5	FALSE	TRUE	27.7	0	0	7	6	5	3	0	0	0	0	0	0	0	0	0	0	0	0	7	4	3	1	0	0	0	0	0	0	0	0	0	0	0	0
P53955|SLM2	P53955	P53955	11	11	10	Phosphatidylinositol 4,5-bisphosphate-binding protein SLM2	SLM2	1	11	11	10	25.6	TRUE	TRUE	27.7	0	3	0	0	0	0	0	0	0	0	0	0	2	3	8	4	7	7	0	0	0	0	0	0	0	0	0	0	0	0	0	0	0	0
Q04471|YMR114C	Q04471	Q04471	8	8	8	Putative peptidase YMR114C	YMR114C	1	8	8	8	27.7	TRUE	TRUE	27.7	0	0	5	2	1	0	0	0	0	0	0	0	0	0	0	0	0	0	7	6	5	2	0	0	0	0	0	0	0	0	0	0	0	0
Q08683|APC5	Q08683	Q08683	14	14	14	Anaphase-promoting complex subunit 5	APC5	1	14	14	14	27.7	TRUE	TRUE	27.7	4	2	0	0	0	0	0	0	0	0	0	2	0	0	0	0	0	0	0	0	0	0	5	0	0	0	0	0	0	0	0	0	7	9
P07143|CYT1	P07143	P07143	5	5	5	Cytochrome c1, heme protein, mitochondrial	CYT1	1	5	5	5	27.8	TRUE	TRUE	27.8	5	0	0	0	0	0	0	0	0	0	0	4	0	0	0	0	0	0	0	0	0	0	5	0	0	0	0	0	0	0	0	0	4	3
P32571|DOA4	P32571	P32571	19	19	19	Ubiquitin carboxyl-terminal hydrolase 4	DOA4	1	19	19	19	27.8	TRUE	TRUE	27.8	2	0	0	0	1	4	9	12	13	12	9	0	7	3	3	2	1	3	0	0	1	0	0	0	0	0	0	0	0	0	0	0	0	0
P33314|BUD2	P33314	P33314	21	21	20	Inhibitory regulator protein BUD2/CLA2	BUD2	1	21	21	20	27.5	TRUE	TRUE	27.8	0	0	0	0	2	3	5	10	13	10	12	0	12	8	10	7	8	8	2	0	0	0	0	0	0	0	0	0	0	0	0	0	0	0
P38824|COX23	P38824	P38824	3	3	3	Cytochrome c oxidase-assembly factor COX23, mitochondrial	COX23	1	3	3	3	27.8	TRUE	TRUE	27.8	0	0	0	0	0	0	0	0	0	0	0	0	0	0	0	0	0	0	0	0	0	0	0	0	0	3	2	2	2	2	3	3	0	0
P00410|COX2	P00410	P00410	4	4	4	Cytochrome c oxidase subunit 2	COX2	1	4	4	4	27.9	TRUE	TRUE	27.9	4	0	0	0	0	0	0	0	0	0	0	4	0	0	0	0	0	0	0	0	0	0	2	0	0	0	0	0	0	0	0	0	2	2
P35180|TOM20	P35180	P35180	3	3	3	Mitochondrial import receptor subunit TOM20	TOM20	1	3	3	3	27.9	TRUE	TRUE	27.9	3	0	0	0	0	0	0	0	0	0	0	3	0	0	0	0	0	0	0	0	0	0	3	0	0	0	0	0	0	0	0	0	3	2
P25337|BUD31	P25337	P25337	4	4	4	Pre-mRNA-splicing factor BUD31	BUD31	1	4	4	4	28	TRUE	TRUE	28	0	0	0	0	0	0	0	0	0	0	0	0	0	0	0	0	0	0	0	0	0	0	0	0	0	0	1	1	3	4	4	4	1	0
P33303|SFC1	P33303	P33303	9	9	9	Succinate/fumarate mitochondrial transporter	SFC1	1	9	9	9	28	TRUE	TRUE	28	8	0	0	0	0	0	0	0	0	0	0	6	0	0	0	0	0	0	0	0	0	0	4	0	0	1	1	0	1	0	0	0	3	3
P39995|EAF5	P39995	P39995	6	6	6	Chromatin modification-related protein EAF5	EAF5	1	6	6	6	28	TRUE	TRUE	28	2	1	0	0	0	0	0	1	0	1	1	2	2	2	4	2	2	2	0	0	0	0	3	0	0	0	0	0	0	0	0	0	3	3
P40021|ZRG8	P40021	P40021	15	15	15	Zinc-regulated protein 8	ZRG8	1	15	15	15	28	TRUE	TRUE	28	1	6	0	0	0	0	0	0	0	0	0	0	0	0	0	1	5	2	0	0	0	0	0	0	0	0	0	0	0	0	0	0	3	6
Q02554|CUS1	Q02554	Q02554	12	12	12	Cold sensitive U2 snRNA suppressor 1	CUS1	1	12	12	12	28	TRUE	TRUE	28	8	0	0	0	0	0	0	0	0	0	0	9	0	0	0	0	0	0	0	0	0	0	6	0	0	0	0	0	0	0	0	0	8	6
Q05021|TAF7	Q05021	Q05021	12	12	12	Transcription initiation factor TFIID subunit 7	TAF7	1	12	12	12	28	TRUE	TRUE	28	9	1	0	0	0	0	0	0	0	0	0	9	0	0	0	0	0	0	0	0	1	1	8	0	1	1	0	0	0	0	0	0	10	10
P25583|KAR4	P25583	P25583	6	6	6	Karyogamy protein KAR4	KAR4	1	6	6	6	28.1	TRUE	TRUE	28.1	1	4	0	0	0	0	0	0	0	0	0	0	0	0	0	2	2	3	0	0	0	0	0	0	0	0	0	0	0	0	0	0	0	5
P38812|GEP4	P38812	P38812	4	4	4	Phosphatidylglycerophosphatase GEP4, mitochondrial	GEP4	1	4	4	4	28.1	TRUE	TRUE	28.1	4	0	0	0	0	0	0	0	0	0	0	2	0	0	0	0	0	0	0	0	0	0	2	0	0	0	0	0	0	0	0	0	2	2
P49686|NUP42	P49686	P49686	9	9	9	Nucleoporin NUP42	NUP42	1	9	9	9	28.1	TRUE	TRUE	28.1	0	5	0	0	1	2	0	0	1	2	6	0	8	8	9	8	9	8	0	0	0	0	0	0	0	0	1	1	1	1	0	1	0	0
Q12172|YRR1	Q12172	Q12172	16	16	16	Zinc finger transcription factor YRR1	YRR1	1	16	16	16	28.1	TRUE	TRUE	28.1	10	1	1	6	5	8	6	2	3	0	1	5	0	0	0	1	0	0	0	0	0	0	3	0	0	0	0	0	0	0	0	0	3	4
P14737|RAD9	P14737	P14737	25	25	25	DNA repair protein RAD9	RAD9	1	25	25	25	28.2	TRUE	TRUE	28.2	0	1	0	0	0	0	0	0	0	0	0	4	0	0	0	0	2	2	1	0	0	0	9	0	0	0	0	0	1	1	1	0	14	23
P36165|TGL4	P36165	P36165	17	17	17	Lipase 4	TGL4	1	17	17	17	28.2	TRUE	TRUE	28.2	17	0	0	0	0	0	0	0	0	0	0	13	0	0	0	0	0	0	0	0	0	0	13	0	0	0	0	0	0	0	0	0	9	10
Q05942|RSA3	Q05942	Q05942	6	6	6	Ribosome assembly protein 3	RSA3	1	6	6	6	28.2	TRUE	TRUE	28.2	5	2	5	5	5	5	3	0	0	1	1	5	1	1	1	3	3	2	3	2	0	0	5	0	0	0	0	0	0	0	0	0	5	5
Q12457|NSI1	Q12457	Q12457	11	10	10	RNA polymerase I termination factor	NSI1	1	11	10	10	27	TRUE	TRUE	28.2	6	0	0	0	0	0	0	0	0	0	1	6	1	1	1	1	1	1	0	0	0	0	3	0	0	0	0	0	0	0	0	0	5	2
P21672|RNR3	P21672	P21672	21	7	7	Ribonucleoside-diphosphate reductase large chain 2	RNR3	1	21	7	7	10.2	FALSE	TRUE	28.3	7	9	12	16	19	18	16	16	15	11	12	7	12	10	10	10	9	7	9	8	8	6	5	6	3	3	1	0	0	2	2	2	6	5
P40956|GTS1	P40956	P40956	11	11	11	Protein GTS1	GTS1	1	11	11	11	28.3	TRUE	TRUE	28.3	0	1	9	8	7	3	2	3	2	2	3	0	2	3	0	0	0	0	8	8	8	4	0	3	5	3	1	3	4	5	4	3	0	0
Q03151|MTG1	Q03151	Q03151	7	7	7	Mitochondrial GTPase 1	MTG1	1	7	7	7	28.3	TRUE	TRUE	28.3	7	0	0	0	0	0	0	0	0	0	0	5	0	0	0	0	0	0	0	0	0	0	3	0	0	0	0	0	0	0	0	0	2	2
Q03208|YML119W	Q03208	Q03208	7	7	6	Uncharacterized protein YML119W	YML119W	1	7	7	6	24.4	FALSE	TRUE	28.3	1	0	0	0	4	4	5	6	6	6	6	1	3	4	2	2	2	1	0	0	0	0	1	0	0	0	0	0	0	0	0	0	1	2
Q04048|SYF1	Q04048	Q04048	19	19	19	Pre-mRNA-splicing factor SYF1	SYF1	1	19	19	19	28.3	TRUE	TRUE	28.3	7	3	1	1	2	0	0	3	4	5	7	7	5	8	8	5	5	7	1	2	2	2	3	2	1	0	0	0	0	0	0	0	5	5
Q12390|GTT2	Q12390	Q12390	4	4	4	Glutathione S-transferase 2	GTT2	1	4	4	4	28.3	TRUE	TRUE	28.3	0	0	0	0	0	0	0	0	0	0	0	0	0	0	0	0	0	0	0	0	0	0	0	2	3	3	3	4	2	2	2	2	0	0
Q12481|RRP36	Q12481	Q12481	8	8	8	rRNA biogenesis protein RRP36	RRP36	1	8	8	8	28.3	TRUE	TRUE	28.3	2	1	0	0	0	0	0	0	0	1	0	5	1	1	0	1	1	2	0	0	0	0	5	0	0	0	0	0	0	0	0	0	7	6
P38064|MRPL16	P38064	P38064	7	7	7	54S ribosomal protein L16, mitochondrial	MRPL16	1	7	7	7	28.4	TRUE	TRUE	28.4	5	0	0	0	0	0	0	0	0	0	0	5	0	0	0	0	0	0	0	0	0	0	5	0	0	0	0	0	0	0	0	0	5	2
P38809|YHR097C	P38809	P38809	5	5	5	Uncharacterized protein YHR097C	YHR097C	1	5	5	5	28.4	TRUE	TRUE	28.4	0	0	0	0	0	0	0	0	0	0	1	0	0	0	2	2	3	2	0	0	0	0	1	0	0	0	0	0	0	0	0	0	4	1
Q12129|NMD4	Q12129	Q12129	3	3	3	Nonsense-mediated decay protein 4	NMD4	1	3	3	3	28.4	TRUE	TRUE	28.4	1	0	0	0	0	1	1	1	1	0	0	1	1	2	0	0	0	1	2	2	2	2	2	1	1	1	1	2	2	1	2	1	2	2
P35169|TOR1	P35169	P35169	51	46	46	Serine/threonine-protein kinase TOR1	TOR1	1	51	46	46	26.5	TRUE	TRUE	28.5	44	12	0	1	1	2	2	0	1	2	8	24	11	11	16	12	9	10	1	1	0	0	18	1	0	0	1	2	2	1	1	2	21	24
P39515|TIM17	P39515	P39515	2	2	2	Mitochondrial import inner membrane translocase subunit TIM17	TIM17	1	2	2	2	28.5	TRUE	TRUE	28.5	2	0	0	0	0	0	0	0	0	0	0	1	0	0	0	0	0	0	0	0	0	0	1	0	0	0	0	0	0	0	0	0	2	2
Q03213|HOT1	Q03213	Q03213	13	13	13	High-osmolarity-induced transcription protein 1	HOT1	1	13	13	13	28.5	TRUE	TRUE	28.5	8	1	0	0	0	0	0	0	0	0	0	10	0	1	0	0	0	0	0	0	0	0	11	0	0	0	0	0	0	0	0	0	9	7
Q12466|TCB1	Q12466	Q12466	21	21	21	Tricalbin-1	TCB1	1	21	21	21	28.5	TRUE	TRUE	28.5	20	0	0	0	0	0	0	0	0	0	0	11	0	0	0	0	0	0	0	1	0	0	10	0	0	0	0	0	0	0	0	0	7	4
P36533|MRPL39	P36533	P36533	2	2	2	54S ribosomal protein L39, mitochondrial	MRPL39	1	2	2	2	28.6	TRUE	TRUE	28.6	2	0	0	0	0	0	0	0	0	0	0	2	0	0	0	0	0	0	0	0	0	0	2	0	0	0	0	0	0	0	0	0	2	2
P40472|SIM1	P40472	P40472	7	7	6	Probable secreted beta-glucosidase SIM1	SIM1	1	7	7	6	26.1	TRUE	TRUE	28.6	1	2	1	2	2	3	4	6	7	6	6	1	7	5	4	3	4	2	1	1	1	1	2	2	2	4	4	4	4	2	2	2	2	2
P40214|FDO1	P40214	P40214	7	7	7	Uncharacterized protein YMR144W	FDO1	1	7	7	7	28.7	TRUE	TRUE	28.7	2	4	0	0	0	0	0	1	2	2	2	0	2	4	4	5	5	4	0	1	1	1	1	1	1	1	1	1	0	0	0	0	3	1
P40218|YMR147W	P40218	P40218	4	4	4	Uncharacterized protein YMR147W	YMR147W	1	4	4	4	28.7	TRUE	TRUE	28.7	4	0	0	0	0	0	0	0	0	0	0	4	0	0	0	0	0	0	0	0	0	0	2	0	0	0	0	0	0	0	0	0	2	1
P40466|FKH1	P40466	P40466	10	10	10	Fork head protein homolog 1	FKH1	1	10	10	10	28.7	TRUE	TRUE	28.7	0	3	4	4	5	6	6	6	8	8	8	0	7	7	6	7	5	6	3	2	0	0	0	0	0	0	0	0	0	0	0	0	0	0
P47025|MDV1	P47025	P47025	14	14	14	Mitochondrial division protein 1	MDV1	1	14	14	14	28.7	TRUE	TRUE	28.7	7	3	0	0	0	0	0	0	1	5	5	4	6	7	11	9	7	6	0	0	0	0	4	0	0	0	0	0	0	0	0	0	3	5
P50090|KEL2	P50090	P50090	18	18	18	Kelch repeat-containing protein 2	KEL2	1	18	18	18	28.7	TRUE	TRUE	28.7	11	1	0	1	0	0	0	0	0	0	0	13	0	0	0	0	0	0	1	1	0	0	11	0	0	0	0	0	0	0	0	0	8	13
Q04651|ERV41	Q04651	Q04651	10	10	10	ER-derived vesicles protein ERV41	ERV41	1	10	10	10	28.7	TRUE	TRUE	28.7	10	0	0	0	0	0	0	0	0	0	0	5	0	0	0	0	0	0	0	0	0	0	4	0	0	0	0	0	0	0	0	0	4	3
Q12029|FSF1	Q12029	Q12029	8	8	8	Probable mitochondrial transport protein FSF1	FSF1	1	8	8	8	28.7	TRUE	TRUE	28.7	7	0	0	0	0	0	0	0	0	0	0	4	0	0	0	0	0	0	0	0	0	0	3	0	0	0	0	0	0	0	0	0	1	2
P18961|YPK2	P18961	P18961	15	9	8	Serine/threonine-protein kinase YPK2/YKR2	YPK2	1	15	9	8	16.7	FALSE	TRUE	28.8	6	2	9	7	4	1	0	2	2	2	3	4	1	2	3	1	1	2	13	14	13	11	1	9	8	8	5	7	5	5	4	6	3	4
P19073|CDC42	P19073	P19073	3	3	3	Cell division control protein 42	CDC42	1	3	3	3	28.8	TRUE	TRUE	28.8	2	0	0	0	0	0	0	0	0	0	0	2	0	0	0	0	0	0	0	0	0	0	1	1	1	2	1	2	2	3	3	2	2	1
P32611|RML2	P32611	P32611	11	11	11	54S ribosomal protein RML2, mitochondrial	RML2	1	11	11	11	28.8	TRUE	TRUE	28.8	9	3	0	0	0	0	0	0	0	0	0	8	0	0	0	1	1	1	0	0	0	0	9	0	0	0	0	0	0	0	0	0	8	8
P34228|SEF1	P34228	P34228	18	18	18	Putative transcription factor SEF1	SEF1	1	18	18	18	28.8	TRUE	TRUE	28.8	2	12	0	0	0	0	0	0	0	0	0	1	0	0	1	2	4	7	0	0	0	0	1	0	0	0	0	0	0	0	0	0	2	13
P53917|FAR11	P53917	P53917	20	20	20	Factor arrest protein 11	FAR11	1	20	20	20	28.8	TRUE	TRUE	28.8	0	0	0	0	0	2	11	10	17	15	11	0	8	5	3	3	0	0	0	0	0	0	1	0	0	0	0	0	0	0	0	0	1	0
P53958|BOP3	P53958	P53958	7	7	7	Protein BOP3	BOP3	1	7	7	7	28.8	TRUE	TRUE	28.8	2	0	0	0	0	0	0	0	0	0	0	3	0	0	0	0	0	0	0	0	0	0	3	0	0	0	0	0	0	0	0	0	5	5
P54784|ORC1	P54784	P54784	17	17	16	Origin recognition complex subunit 1	ORC1	1	17	17	16	27.2	TRUE	TRUE	28.8	14	2	0	0	0	0	1	1	1	1	2	9	2	1	0	0	0	1	0	0	0	0	13	0	0	0	0	0	0	0	0	0	11	11
Q02199|NUP49	Q02199	Q02199	11	11	11	Nucleoporin NUP49/NSP49	NUP49	1	11	11	11	28.8	TRUE	TRUE	28.8	1	8	0	0	1	0	0	0	1	0	0	1	1	2	4	4	6	7	1	1	1	1	1	0	0	0	0	0	0	0	0	0	3	7
Q06511|RRP15	Q06511	Q06511	7	7	7	Ribosomal RNA-processing protein 15	RRP15	1	7	7	7	28.8	TRUE	TRUE	28.8	4	4	3	1	2	2	3	3	2	5	5	6	4	2	3	3	2	2	1	1	1	0	6	0	0	0	0	0	0	0	0	0	5	5
Q06833|NVJ2	Q06833	Q06833	17	17	17	Uncharacterized PH domain-containing protein YPR091C	NVJ2	1	17	17	17	28.8	TRUE	TRUE	28.8	13	0	0	0	0	0	0	0	0	0	0	9	0	0	0	0	0	0	0	2	0	1	6	1	1	2	2	1	1	1	1	1	3	5
P28263|UBC8	P28263	P28263	5	5	5	Ubiquitin-conjugating enzyme E2-24 kDa	UBC8	1	5	5	5	28.9	TRUE	TRUE	28.9	0	0	2	1	0	0	0	0	0	0	0	0	0	0	0	0	0	0	4	4	5	4	0	2	1	0	0	0	0	0	0	0	0	0
P28319|CWP1	P28319	P28319	6	6	6	Cell wall protein CWP1	CWP1	1	6	6	6	28.9	TRUE	TRUE	28.9	1	0	2	3	1	0	0	0	0	0	0	0	0	0	0	0	0	0	3	3	2	4	0	3	4	2	3	5	6	6	5	5	0	0
P36146|LAS1	P36146	P36146	12	12	11	Protein LAS1	LAS1	1	12	12	11	26.5	TRUE	TRUE	28.9	8	3	1	1	1	0	0	1	1	2	4	7	6	6	8	5	6	6	0	0	0	0	5	0	0	0	0	0	0	0	0	0	3	3
P38994|MSS4	P38994	P38994	14	14	14	Probable phosphatidylinositol 4-phosphate 5-kinase MSS4	MSS4	1	14	14	14	28.9	TRUE	TRUE	28.9	0	2	0	0	0	1	1	6	10	10	14	0	12	10	10	9	8	4	0	0	0	0	0	0	0	0	0	0	0	0	0	0	1	1
P39004;P39003|HXT7	P39004;P39003	P39004;P39003	9;8	9;8	7;6	High-affinity hexose transporter HXT6	HXT7	2	9	9	7	22.6	FALSE	TRUE	28.9	9	2	0	0	0	0	0	0	1	0	0	7	0	0	0	0	0	1	0	0	0	0	6	0	0	0	0	0	1	0	1	1	4	5
P50089|YGR237C	P50089	P50089	17	17	17	Uncharacterized protein YGR237C	YGR237C	1	17	17	17	28.9	TRUE	TRUE	28.9	2	1	0	1	0	2	5	6	9	10	10	1	12	8	9	5	5	5	0	0	0	0	1	0	0	0	0	0	0	0	0	0	1	1
P54837|ERV25	P54837	P54837	5	5	5	Endoplasmic reticulum vesicle protein 25	ERV25	1	5	5	5	28.9	TRUE	TRUE	28.9	5	1	0	0	0	0	0	0	0	0	0	3	0	0	0	0	0	0	0	0	0	0	2	0	0	0	0	0	0	0	0	1	3	2
Q12096|GNT1	Q12096	Q12096	11	11	11	Glucose N-acetyltransferase 1	GNT1	1	11	11	11	28.9	TRUE	TRUE	28.9	9	0	0	0	0	0	0	0	0	0	0	6	0	0	0	0	0	0	0	0	0	0	2	0	0	0	0	0	0	0	0	0	0	1
P23250|RPI1	P23250	P23250	6	6	6	Negative RAS protein regulator protein	RPI1	1	6	6	6	29	TRUE	TRUE	29	5	0	0	0	0	0	0	0	0	0	0	3	0	0	0	0	0	0	0	0	0	0	2	0	0	0	0	0	0	0	0	0	5	2
P32891|DLD1	P32891	P32891	11	11	11	D-lactate dehydrogenase [cytochrome] 1, mitochondrial	DLD1	1	11	11	11	29	TRUE	TRUE	29	8	0	0	0	0	0	0	0	0	1	0	7	0	0	0	0	0	0	0	0	0	0	4	0	0	0	0	0	0	0	0	0	5	6
P33339|TFC4	P33339	P33339	23	23	23	Transcription factor tau 131 kDa subunit	TFC4	1	23	23	23	29	TRUE	TRUE	29	8	10	1	0	1	0	0	0	1	3	5	5	10	13	15	14	9	10	0	0	0	0	4	0	0	0	0	0	0	0	0	0	5	7
P38854|TDA11	P38854	P38854	12	12	12	Topoisomerase I damage affected protein 11	TDA11	1	12	12	12	29	TRUE	TRUE	29	2	5	0	0	0	0	0	0	0	2	1	1	1	1	3	6	8	8	0	0	0	0	0	0	0	0	0	0	0	0	0	0	2	2
P53202|CUL3	P53202	P53202	15	15	14	Cullin-3	CUL3	1	15	15	14	27.3	TRUE	TRUE	29	4	4	0	0	0	0	1	2	10	8	8	2	5	6	7	6	7	8	0	0	0	0	1	0	0	0	0	0	1	1	1	1	1	4
Q07800|PSR1	Q07800	Q07800	10	10	7	Phosphatase PSR1	PSR1	1	10	10	7	22.2	FALSE	TRUE	29	3	2	1	1	1	2	3	3	3	3	6	1	5	7	7	7	6	5	1	0	0	0	0	0	0	0	0	0	0	0	0	0	0	1
P34111|TFC3	P34111	P34111	27	27	26	Transcription factor tau 138 kDa subunit	TFC3	1	27	27	26	28	TRUE	TRUE	29.1	15	13	1	0	0	0	0	0	0	0	0	6	1	1	4	4	3	8	0	0	0	0	7	0	1	1	2	2	2	1	2	3	9	15
P38180|YBL081W	P38180	P38180	7	7	7	Uncharacterized protein YBL081W	YBL081W	1	7	7	7	29.1	TRUE	TRUE	29.1	1	0	0	0	0	0	1	2	1	3	5	0	1	1	0	0	3	1	0	0	0	0	0	0	0	0	0	0	0	0	0	0	0	0
P40565|IST3	P40565	P40565	3	3	3	U2 snRNP component IST3	IST3	1	3	3	3	29.1	TRUE	TRUE	29.1	0	0	0	1	1	2	3	2	2	1	0	0	1	0	0	0	0	0	0	0	0	0	0	0	0	0	0	0	0	0	0	0	0	0
P46963|CTK3	P46963	P46963	5	5	5	CTD kinase subunit gamma	CTK3	1	5	5	5	29.1	TRUE	TRUE	29.1	0	4	2	3	2	2	1	0	0	1	1	2	1	0	2	2	3	2	2	1	0	0	4	1	1	1	1	0	0	0	0	0	5	4
Q06211|MMS1	Q06211	Q06211	31	31	31	E3 ubiquitin-protein ligase linker protein MMS1	MMS1	1	31	31	31	29.1	TRUE	TRUE	29.1	4	17	1	0	0	0	0	0	1	2	6	3	12	12	17	17	19	22	0	0	0	0	3	1	0	1	1	1	1	0	0	0	11	16
P06243|CDC7	P06243	P06243	11	11	10	Cell division control protein 7	CDC7	1	11	11	10	28.4	TRUE	TRUE	29.2	1	3	0	1	1	1	1	1	1	3	6	0	5	5	3	3	1	3	2	0	0	0	0	1	1	1	1	1	1	1	1	1	1	0
P14693|SAM35	P14693	P14693	7	7	7	Sorting assembly machinery 35 kDa subunit	SAM35	1	7	7	7	29.2	TRUE	TRUE	29.2	6	4	0	0	0	0	0	1	1	1	1	5	3	3	2	3	3	5	0	0	0	0	2	0	0	0	0	0	0	1	2	0	4	4
P32389|MET4	P32389	P32389	16	16	16	Transcriptional activator of sulfur metabolism MET4	MET4	1	16	16	16	29.2	TRUE	TRUE	29.2	1	3	0	0	0	2	1	1	2	5	9	1	8	11	12	12	14	9	0	0	0	0	0	0	0	0	0	0	0	0	0	0	1	1
P33122|TYE7	P33122	P33122	4	4	4	Serine-rich protein TYE7	TYE7	1	4	4	4	29.2	TRUE	TRUE	29.2	0	0	0	0	0	0	0	0	1	1	4	0	3	2	1	3	4	1	0	0	0	0	0	0	0	0	0	0	0	0	0	0	0	0
P35184|SQT1	P35184	P35184	10	10	10	Ribosome assembly protein SQT1	SQT1	1	10	10	10	29.2	TRUE	TRUE	29.2	7	8	8	8	9	9	10	10	10	9	10	7	9	8	8	9	8	7	8	7	6	4	7	3	0	0	0	0	0	0	0	0	7	8
P38288|TOS1	P38288	P38288	7	7	7	Protein TOS1	TOS1	1	7	7	7	29.2	TRUE	TRUE	29.2	1	3	6	6	6	6	6	5	4	3	1	1	3	4	4	5	6	6	7	6	7	6	0	6	4	3	2	1	1	1	0	0	0	2
P43572|EPL1	P43572	P43572	17	17	17	Enhancer of polycomb-like protein 1	EPL1	1	17	17	17	29.2	TRUE	TRUE	29.2	15	0	0	0	0	0	0	0	0	0	0	13	0	0	0	0	0	0	0	0	0	0	11	0	0	0	0	0	0	0	0	0	11	9
P18962|DAP2	P18962	P18962	17	17	17	Dipeptidyl aminopeptidase B	DAP2	1	17	17	17	29.3	TRUE	TRUE	29.3	7	4	8	10	10	8	10	8	6	3	1	6	2	3	2	3	6	3	7	7	3	0	6	0	0	0	0	0	0	0	0	0	3	3
P34219|TOD6	P34219	P34219	13	13	13	Transcriptional regulatory protein TOD6	TOD6	1	13	13	13	29.3	TRUE	TRUE	29.3	9	5	0	0	0	0	0	0	1	0	0	9	1	1	0	1	4	3	0	0	0	0	10	0	0	0	0	0	0	0	0	0	6	7
P38781|RSC30	P38781;P38780	P38781	14;5	14;5	14;5	Chromatin structure-remodeling complex protein RSC30	RSC30	2	14	14	14	29.3	TRUE	TRUE	29.3	14	1	1	1	1	1	1	1	1	1	1	8	1	1	1	1	1	1	0	1	0	1	12	0	0	0	0	0	0	0	0	0	8	8
P38798|NMD2	P38798	P38798	26	26	26	Nonsense-mediated mRNA decay protein 2	NMD2	1	26	26	26	29.3	TRUE	TRUE	29.3	23	0	0	0	0	0	0	0	0	0	0	21	0	0	0	0	0	0	0	0	0	0	18	0	0	0	0	0	0	0	1	1	18	18
P38826|ORC6	P38826	P38826	9	9	9	Origin recognition complex subunit 6	ORC6	1	9	9	9	29.4	TRUE	TRUE	29.4	7	0	0	0	0	0	0	0	0	0	0	3	0	0	0	0	0	0	0	0	0	0	3	0	0	0	0	0	0	0	0	0	4	4
P40019|CHZ1	P40019	P40019	4	4	4	Histone H2A.Z-specific chaperone CHZ1	CHZ1	1	4	4	4	29.4	TRUE	TRUE	29.4	0	0	1	1	1	0	1	1	1	0	0	0	0	0	0	0	0	0	2	4	3	2	0	1	1	1	1	0	0	0	0	0	0	0
Q12186|MSL5	Q12186	Q12186	11	11	11	Branchpoint-bridging protein	MSL5	1	11	11	11	29.4	TRUE	TRUE	29.4	1	5	0	0	0	0	1	1	2	1	2	2	1	2	5	4	4	3	0	0	1	1	4	1	0	0	0	0	0	0	0	0	5	7
P53280|CAF130	P53280	P53280	23	23	23	Protein CAF130	CAF130	1	23	23	23	29.5	TRUE	TRUE	29.5	6	1	0	0	0	0	0	0	0	0	0	7	0	0	0	1	0	0	0	0	0	0	10	0	0	0	0	0	0	0	0	0	15	18
P54005|DIA1	P54005	P54005	5	5	5	Protein DIA1	DIA1	1	5	5	5	29.5	TRUE	TRUE	29.5	1	0	0	0	0	0	0	0	0	0	0	1	0	0	0	0	0	0	0	0	0	0	1	0	0	0	0	0	0	3	1	2	1	1
P31334|MRPL9	P31334	P31334	7	7	7	54S ribosomal protein L9, mitochondrial	MRPL9	1	7	7	7	29.7	TRUE	TRUE	29.7	4	0	0	0	0	0	0	0	0	0	0	6	0	0	0	0	0	0	0	0	0	0	6	0	0	0	0	0	0	0	0	0	7	6
P38887|YHR202W	P38887	P38887	12	12	12	Uncharacterized protein YHR202W	YHR202W	1	12	12	12	29.7	TRUE	TRUE	29.7	0	0	0	0	0	0	0	0	0	0	0	0	0	0	0	0	0	0	4	8	11	10	0	9	7	3	2	0	0	0	0	0	0	0
P39010|AKR1	P39010	P39010	17	17	17	Palmitoyltransferase AKR1	AKR1	1	17	17	17	29.7	TRUE	TRUE	29.7	17	0	0	0	0	0	0	0	0	0	0	8	0	0	0	0	0	0	0	0	0	0	6	0	0	0	0	0	0	0	0	0	2	4
P43587|YPI1	P43587	P43587	4	4	4	Type 1 phosphatases regulator YPI1	YPI1	1	4	4	4	29.7	TRUE	TRUE	29.7	0	0	4	4	4	4	4	2	2	2	3	0	2	1	0	0	0	0	3	3	3	3	0	2	1	1	0	0	0	0	0	1	0	0
Q12433|AHC1	Q12433	Q12433	12	12	12	Protein AHC1	AHC1	1	12	12	12	29.7	TRUE	TRUE	29.7	2	3	0	0	0	0	0	0	0	0	0	3	0	0	0	0	0	0	0	0	0	0	7	0	0	0	0	0	0	0	0	0	11	11
Q12446|LAS17	Q12446	Q12446	23	23	23	Proline-rich protein LAS17	LAS17	1	23	23	23	29.7	TRUE	TRUE	29.7	0	9	0	0	0	0	0	0	0	0	0	5	1	1	5	6	7	7	0	0	0	0	12	0	0	0	0	0	0	0	0	0	13	16
P25560|RER1	P25560	P25560	4	4	4	Protein RER1	RER1	1	4	4	4	29.8	TRUE	TRUE	29.8	4	0	0	0	0	0	0	0	0	0	0	3	0	0	0	0	0	0	0	0	0	0	2	0	0	0	0	0	0	0	0	0	2	1
P36119|YKR023W	P36119	P36119	12	12	12	Uncharacterized protein YKR023W	YKR023W	1	12	12	12	29.8	TRUE	TRUE	29.8	7	3	0	0	0	1	2	2	3	4	1	8	1	0	0	1	2	3	0	0	0	0	6	0	0	0	0	0	0	0	0	0	9	7
P50108|MNN10	P50108	P50108	8	8	8	Probable alpha-1,6-mannosyltransferase MNN10	MNN10	1	8	8	8	29.8	TRUE	TRUE	29.8	8	0	0	0	0	0	0	0	0	0	0	4	0	0	0	0	0	0	0	0	0	0	0	0	0	0	0	0	0	0	0	0	1	2
Q02775|SLU7	Q02775	Q02775	10	10	10	Pre-mRNA-splicing factor SLU7	SLU7	1	10	10	10	29.8	TRUE	TRUE	29.8	1	1	0	2	5	7	7	5	7	3	3	1	4	1	3	3	4	3	0	0	0	0	1	0	0	0	0	0	0	0	0	0	1	1
Q02796|LGE1	Q02796	Q02796	11	11	11	Transcriptional regulatory protein LGE1	LGE1	1	11	11	11	29.8	TRUE	TRUE	29.8	0	7	0	0	0	0	0	0	0	0	1	0	0	1	3	5	6	6	0	0	0	0	1	0	0	0	0	0	0	0	0	0	4	8
P32600|TOR2	P32600	P32600	56	56	51	Serine/threonine-protein kinase TOR2	TOR2	1	56	56	51	27.8	TRUE	TRUE	29.9	51	2	0	1	1	3	3	1	2	1	3	33	2	3	2	1	1	2	2	4	3	3	20	3	2	0	1	1	1	0	0	1	19	20
P40955|CHS6	P40955	P40955	14	14	14	Chitin biosynthesis protein CHS6	CHS6	1	14	14	14	29.9	TRUE	TRUE	29.9	10	3	0	0	0	0	0	0	0	0	0	12	0	0	0	0	0	1	0	0	0	0	10	0	0	0	0	0	0	0	0	0	13	12
P53191|PIB2	P53191	P53191	14	14	14	Phosphatidylinositol 3-phosphate-binding protein 2	PIB2	1	14	14	14	29.9	TRUE	TRUE	29.9	6	2	0	0	1	1	3	3	4	7	5	4	10	7	6	6	9	9	0	0	0	0	2	0	0	0	0	0	0	0	0	0	3	1
P53843|IST1	P53843	P53843	9	9	9	Vacuolar protein sorting-associated protein IST1	IST1	1	9	9	9	29.9	TRUE	TRUE	29.9	0	0	4	1	0	0	0	0	0	0	0	0	0	0	0	0	0	0	8	8	7	7	0	5	3	2	0	0	0	0	0	0	0	0
Q07845|GRC3	Q07845	Q07845	14	14	14	Polynucleotide 5-hydroxyl-kinase GRC3	GRC3	1	14	14	14	29.9	TRUE	TRUE	29.9	5	3	2	1	0	0	0	1	1	1	5	5	4	5	9	8	8	7	1	0	0	0	4	0	0	0	0	0	0	0	0	0	3	3
P40312|CYB5	P40312	P40312	2	2	2	Cytochrome b5	CYB5	1	2	2	2	30	TRUE	TRUE	30	2	0	0	0	0	0	0	0	0	0	0	2	0	0	0	0	0	0	0	0	0	0	2	0	0	0	0	0	0	0	0	0	1	0
P53927|NOP15	P53927	P53927	7	7	7	Ribosome biogenesis protein 15	NOP15	1	7	7	7	30	TRUE	TRUE	30	7	2	0	0	0	0	0	0	1	0	0	7	1	1	1	1	1	2	1	1	2	3	7	2	2	1	1	2	1	2	1	2	6	7
P80967|TOM5	P80967	P80967	2	2	2	Mitochondrial import receptor subunit TOM5	TOM5	1	2	2	2	30	TRUE	TRUE	30	2	0	0	0	0	0	0	0	0	0	0	2	0	0	0	0	0	0	0	0	0	0	2	0	0	0	0	0	0	0	0	0	1	0
Q03735|NAB6	Q03735	Q03735	24	24	23	RNA-binding protein NAB6	NAB6	1	24	24	23	29.1	TRUE	TRUE	30	6	14	0	0	1	1	1	5	7	11	14	3	15	14	18	17	16	15	1	0	0	0	2	0	0	0	0	0	0	0	0	0	5	5
Q08422|TMC1	Q08422	Q08422	4	4	4	AN1-type zinc finger protein TMC1	TMC1	1	4	4	4	30	TRUE	TRUE	30	0	0	0	0	0	0	0	0	0	0	0	0	0	0	0	0	0	0	0	3	3	3	0	4	2	2	2	1	2	2	1	1	0	0
P40003|VAB2	P40003	P40003	8	8	8	Biogenesis of lysosome-related organelles complex 1 subunit VAB2	VAB2	1	8	8	8	30.1	TRUE	TRUE	30.1	0	0	0	0	1	1	1	0	0	0	0	0	1	1	4	5	5	5	1	1	1	0	0	0	0	0	0	0	0	0	0	0	0	0
P40470|RRT14	P40470	P40470	4	4	4	Regulator of rDNA transcription protein 14	RRT14	1	4	4	4	30.1	TRUE	TRUE	30.1	3	2	0	0	0	0	0	0	0	0	0	4	0	0	0	0	0	0	0	0	0	0	4	0	0	0	0	0	0	0	0	0	4	4
P36122|BCH2	P36122	P36122	18	18	18	Protein BCH2	BCH2	1	18	18	18	30.2	TRUE	TRUE	30.2	16	0	0	0	0	0	0	0	0	0	0	13	0	0	0	0	0	1	0	0	1	1	10	1	1	1	0	0	0	0	1	1	12	13
P38113|ADH5	P38113	P38113	9	7	7	Alcohol dehydrogenase 5	ADH5	1	9	7	7	26.8	TRUE	TRUE	30.2	2	2	4	6	5	2	3	2	2	1	2	2	2	1	1	1	1	1	6	5	5	7	2	6	6	5	5	4	3	4	2	3	2	2
P38123|SWD3	P38123	P38123	7	7	7	COMPASS component SWD3	SWD3	1	7	7	7	30.2	TRUE	TRUE	30.2	0	5	0	0	0	0	0	0	0	0	0	0	1	0	1	3	2	6	2	0	3	0	0	0	0	0	0	2	1	2	3	2	1	2
Q00539|NAM8	Q00539	Q00539	9	9	9	Protein NAM8	NAM8	1	9	9	9	30.2	TRUE	TRUE	30.2	5	0	1	0	0	0	0	0	0	0	0	3	0	0	0	0	0	1	2	1	2	0	1	0	0	0	2	1	2	1	2	2	6	4
Q03981|CSN9	Q03981	Q03981	4	4	4	COP9 signalosome complex subunit 9	CSN9	1	4	4	4	30.2	TRUE	TRUE	30.2	0	0	0	0	0	1	1	1	0	1	0	0	0	0	0	1	2	1	0	0	0	0	0	0	0	0	2	2	3	3	3	3	0	0
Q07915|RLP24	Q07915	Q07915	6	6	6	Ribosome biogenesis protein RLP24	RLP24	1	6	6	6	30.2	TRUE	TRUE	30.2	5	2	0	0	0	0	0	0	0	0	0	5	0	0	0	0	1	2	0	0	0	0	6	0	0	0	0	0	0	0	0	0	5	5
Q12405|LPX1	Q12405	Q12405	6	6	6	Peroxisomal membrane protein LPX1	LPX1	1	6	6	6	30.2	TRUE	TRUE	30.2	0	0	1	0	0	0	0	0	0	0	0	0	0	0	0	0	0	0	6	6	6	5	0	3	1	1	1	0	0	0	0	0	0	0
Q03660|TRS130	Q03660	Q03660	26	26	26	Trafficking protein particle complex II-specific subunit 130	TRS130	1	26	26	26	30.3	TRUE	TRUE	30.3	8	14	0	0	0	0	0	0	0	1	1	10	0	1	2	4	4	8	1	0	1	0	13	1	0	0	1	0	0	0	0	0	19	19
Q12069|PUS9	Q12069	Q12069	11	11	10	tRNA pseudouridine(32) synthase, mitochondrial	PUS9	1	11	11	10	28.4	TRUE	TRUE	30.3	1	0	8	10	7	3	0	0	0	0	0	1	0	0	0	0	0	0	3	2	2	1	1	0	0	0	0	0	0	0	0	0	2	1
P22148|MSN1	P22148	P22148	6	6	6	Protein MSN1	MSN1	1	6	6	6	30.4	TRUE	TRUE	30.4	6	0	0	0	0	0	0	0	0	0	0	1	0	0	0	0	0	0	0	0	0	0	1	0	0	0	0	0	0	0	0	0	1	1
P33328|SNC2	P33328	P33328	4	4	4	Synaptobrevin homolog 2	SNC2	1	4	4	4	30.4	TRUE	TRUE	30.4	4	0	0	0	0	0	0	0	0	0	0	4	0	0	0	0	0	0	0	0	0	0	3	0	0	0	0	0	0	0	0	0	2	2
P34247|UTP11	P34247	P34247	7	7	7	U3 small nucleolar RNA-associated protein 11	UTP11	1	7	7	7	30.4	TRUE	TRUE	30.4	6	0	0	0	0	0	0	0	0	0	0	6	0	0	0	0	0	0	0	0	0	0	7	0	0	0	0	0	0	0	0	0	7	6
Q04003|SAS4	Q04003	Q04003	12	12	12	Something about silencing protein 4	SAS4	1	12	12	12	30.4	TRUE	TRUE	30.4	0	0	0	0	0	0	1	5	7	8	7	0	4	3	6	3	2	0	0	0	0	0	0	0	0	0	0	0	0	0	0	0	1	0
P07255|COX9	P07255	P07255	2	2	2	Cytochrome c oxidase subunit 7A	COX9	1	2	2	2	30.5	TRUE	TRUE	30.5	2	0	0	0	0	0	0	0	0	0	0	2	0	0	0	0	1	1	0	0	0	0	1	0	0	0	0	0	0	0	0	0	1	1
P48837|NUP57	P48837	P48837	15	15	15	Nucleoporin NUP57	NUP57	1	15	15	15	30.5	TRUE	TRUE	30.5	2	14	1	1	1	1	1	1	1	1	2	1	6	6	10	12	13	13	1	1	1	1	5	1	1	0	0	0	0	0	0	0	9	11
P53870|YNL193W	P53870	P53870	15	15	15	Uncharacterized protein YNL193W	YNL193W	1	15	15	15	30.5	TRUE	TRUE	30.5	3	0	1	0	0	0	0	0	0	0	0	1	0	0	0	0	0	1	13	13	12	11	0	9	4	2	1	0	0	0	0	0	0	0
P53933|APP1	P53933	P53933	10	10	10	Phosphatidate phosphatase APP1	APP1	1	10	10	10	30.5	TRUE	TRUE	30.5	2	0	0	0	0	0	0	0	0	0	1	0	0	1	2	4	7	2	0	0	0	0	0	0	0	0	0	0	0	0	0	0	0	0
Q04437|YKU80	Q04437	Q04437	14	14	14	ATP-dependent DNA helicase II subunit 2	YKU80	1	14	14	14	30.5	TRUE	TRUE	30.5	5	6	1	0	0	1	3	5	4	3	3	2	4	2	3	5	6	5	0	0	0	0	3	0	0	0	0	0	0	0	0	0	3	5
P22007|RAM1	P22007	P22007	10	10	10	Protein farnesyltransferase subunit beta	RAM1	1	10	10	10	30.6	TRUE	TRUE	30.6	0	0	3	1	2	3	4	3	4	4	4	0	4	2	0	0	0	0	9	10	10	5	0	1	1	0	0	0	0	0	0	0	0	0
P23369|MRPL25	P23369	P23369	5	5	5	54S ribosomal protein L25, mitochondrial	MRPL25	1	5	5	5	30.6	TRUE	TRUE	30.6	5	0	0	0	0	0	0	0	0	0	0	5	0	0	0	0	0	0	0	0	0	0	5	0	0	0	0	0	0	0	0	0	5	4
P25336|MSH3	P25336	P25336	23	23	23	DNA mismatch repair protein MSH3	MSH3	1	23	23	23	30.6	TRUE	TRUE	30.6	7	1	1	3	1	3	3	10	14	15	15	4	11	10	8	4	2	2	0	1	0	0	1	0	0	0	0	0	0	0	0	0	2	3
P38970|HAL5	P38970	P38970	20	20	19	Serine/threonine-protein kinase HAL5	HAL5	1	20	20	19	28.1	TRUE	TRUE	30.6	11	10	1	2	4	5	7	7	9	10	7	9	7	9	7	10	7	10	0	1	0	1	8	0	0	0	1	1	1	1	1	1	9	10
P41910|MAF1	P41910	P41910	9	9	9	Repressor of RNA polymerase III transcription MAF1	MAF1	1	9	9	9	30.6	TRUE	TRUE	30.6	0	1	8	8	7	5	4	4	3	1	0	0	2	1	2	1	2	3	8	9	6	6	0	1	1	0	1	1	1	1	1	1	0	0
P09620|KEX1	P09620	P09620	14	14	13	Pheromone-processing carboxypeptidase KEX1	KEX1	1	14	14	13	27.6	TRUE	TRUE	30.7	12	0	0	0	0	0	0	0	0	0	0	6	0	0	1	2	4	1	0	1	1	1	2	0	0	0	0	0	0	0	0	0	3	2
P40210|SIP5	P40210	P40210	10	10	9	Protein SIP5	SIP5	1	10	10	9	28	TRUE	TRUE	30.7	2	4	2	2	1	1	1	1	1	1	2	4	1	2	1	2	2	1	0	1	1	0	5	0	0	0	0	0	0	1	1	1	4	5
Q05530|YDR286C	Q05530	Q05530	3	3	3	Glutaredoxin-like protein YDR286C	YDR286C	1	3	3	3	30.7	TRUE	TRUE	30.7	0	0	0	0	0	0	0	0	0	0	1	1	1	1	1	1	2	2	0	0	0	0	1	0	0	0	0	0	0	0	0	2	1	1
Q07794|RTT109	Q07794	Q07794	11	11	11	Histone acetyltransferase RTT109	RTT109	1	11	11	11	30.7	TRUE	TRUE	30.7	0	0	6	7	8	11	10	8	5	3	3	0	2	1	2	0	0	0	0	0	0	0	0	0	0	0	0	0	0	0	0	0	0	0
P27344|DPB3	P27344	P27344	8	8	8	DNA polymerase epsilon subunit C	DPB3	1	8	8	8	30.8	TRUE	TRUE	30.8	0	4	1	0	0	0	0	0	0	0	0	1	1	2	3	5	6	5	1	1	1	1	3	1	0	1	1	1	0	1	1	1	2	2
P39931|SSP120	P39931	P39931	9	9	9	Protein SSP120	SSP120	1	9	9	9	30.8	TRUE	TRUE	30.8	9	0	1	0	0	0	0	0	0	0	0	6	0	0	0	0	0	0	1	1	2	1	4	1	0	1	0	0	0	0	0	0	5	1
P47133|EMC2	P47133	P47133	8	8	8	ER membrane protein complex subunit 2	EMC2	1	8	8	8	30.8	TRUE	TRUE	30.8	4	0	0	0	0	0	0	0	0	0	0	4	0	0	0	0	0	0	0	0	0	0	2	0	4	5	6	6	7	5	3	2	1	1
Q05533|INM2	Q05533	Q05533	7	7	7	Inositol monophosphatase 2	INM2	1	7	7	7	30.8	TRUE	TRUE	30.8	0	0	0	0	0	0	0	0	0	0	0	0	0	0	0	0	0	0	0	0	0	0	0	2	5	5	4	4	4	5	5	4	0	0
Q07872|ENT4	Q07872	Q07872	6	6	6	Epsin-4	ENT4	1	6	6	6	30.8	TRUE	TRUE	30.8	1	0	0	0	0	0	0	0	0	0	0	1	0	0	0	0	0	1	1	1	3	4	1	5	6	6	6	5	4	5	5	4	0	1
Q08923|CTI6	Q08923	Q08923	11	11	11	Histone deacetylase complex subunit CTI6	CTI6	1	11	11	11	30.8	TRUE	TRUE	30.8	7	0	0	0	1	1	2	3	4	4	4	9	2	0	2	1	3	2	0	0	0	0	9	0	0	0	0	0	0	0	0	0	9	10
P39713|BDH2	P39713	P39713	9	9	9	Probable diacetyl reductase [(R)-acetoin forming] 2	BDH2	1	9	9	9	30.9	TRUE	TRUE	30.9	0	0	7	3	2	1	0	1	0	0	0	0	0	0	1	1	1	1	8	7	8	2	0	2	0	0	0	0	0	0	0	0	0	0
P50264|FMS1	P50264	P50264	12	12	12	Polyamine oxidase FMS1	FMS1	1	12	12	12	30.9	TRUE	TRUE	30.9	0	0	5	4	3	0	0	0	0	0	0	1	0	0	0	0	0	0	9	9	10	6	1	6	7	5	5	1	2	1	0	0	0	0
P50942|INP52	P50942	P50942	25	23	23	Polyphosphatidylinositol phosphatase INP52;SAC1-like phosphoinositide phosphatase;Phosphatidylinositol 4,5-bisphosphate 5-phosphatase	INP52	1	25	23	23	29.5	TRUE	TRUE	30.9	2	11	0	1	0	1	1	1	3	5	5	3	8	15	18	14	13	20	1	0	0	0	3	0	0	0	0	0	0	0	0	0	5	4
P40454|RRD1	P40454	P40454	8	8	8	Serine/threonine-protein phosphatase 2A activator 1	RRD1	1	8	8	8	31	TRUE	TRUE	31	0	0	0	0	0	0	0	0	0	0	0	0	0	0	0	0	0	0	0	0	5	6	0	7	6	6	6	7	5	2	1	1	0	0
P53930|YAF9	P53930	P53930	5	5	5	Protein AF-9 homolog	YAF9	1	5	5	5	31	TRUE	TRUE	31	4	0	0	0	0	0	0	0	0	0	0	3	0	0	0	0	0	0	1	1	2	2	3	1	1	0	0	0	0	0	0	0	4	3
Q06108|RGC1	Q06108	Q06108	25	25	22	Regulator of the glycerol channel 1	RGC1	1	25	25	22	28.1	TRUE	TRUE	31	22	6	0	0	0	0	0	0	0	0	1	19	0	0	0	0	2	2	0	1	0	1	14	1	1	1	1	1	1	1	0	0	16	11
Q12050|ELG1	Q12050	Q12050	17	17	16	Telomere length regulation protein ELG1	ELG1	1	17	17	16	29.2	TRUE	TRUE	31	4	1	0	0	0	0	0	2	4	6	13	2	10	6	8	4	4	2	0	0	1	1	1	1	1	1	1	1	0	1	1	1	3	3
Q12527|ATG11	Q12527	Q12527	22	22	22	Autophagy-related protein 11	ATG11	1	22	22	22	31	TRUE	TRUE	31	3	1	0	0	0	1	0	0	0	0	0	4	0	0	0	0	0	0	0	0	0	0	3	0	0	0	0	0	0	0	0	0	10	19
P36081|YKL077W	P36081	P36081	8	8	8	Uncharacterized protein YKL077W	YKL077W	1	8	8	8	31.1	TRUE	TRUE	31.1	7	1	0	0	0	0	0	0	0	0	0	4	1	0	1	1	1	1	0	0	0	0	4	0	0	0	0	0	0	1	0	0	3	3
P38202|YBL028C	P38202	P38202	5	5	5	UPF0642 protein YBL028C	YBL028C	1	5	5	5	31.1	TRUE	TRUE	31.1	5	0	0	0	0	0	0	0	0	0	0	4	0	0	0	0	0	0	0	0	0	0	4	0	0	0	0	0	0	1	1	1	4	4
Q04087|LRS4	Q04087	Q04087	10	10	10	Monopolin complex subunit LRS4	LRS4	1	10	10	10	31.1	TRUE	TRUE	31.1	0	1	0	0	0	0	0	1	1	2	4	0	7	8	8	8	8	3	0	0	0	0	0	0	0	0	0	0	0	0	0	0	0	0
P35208|SPT10	P35208	P35208	15	15	15	Protein SPT10	SPT10	1	15	15	15	31.2	TRUE	TRUE	31.2	0	7	0	0	0	0	0	0	0	0	1	0	1	2	4	3	5	11	0	0	0	0	2	0	0	0	0	0	0	0	0	0	3	6
P38756|TCD1	P38756	P38756	9	9	9	tRNA threonylcarbamoyladenosine dehydratase 1	TCD1	1	9	9	9	31.2	TRUE	TRUE	31.2	8	5	0	0	0	0	0	0	0	0	0	7	0	0	0	1	0	3	0	0	0	0	8	0	0	0	0	0	0	0	0	0	8	9
P53115|INO80	P53115	P53115	41	41	39	Putative DNA helicase INO80	INO80	1	41	41	39	31.1	TRUE	TRUE	31.2	33	10	0	0	1	1	1	0	0	0	1	19	2	3	2	4	4	5	0	0	0	0	11	0	0	0	0	0	0	0	0	0	17	18
P53277|SYF2	P53277	P53277	5	5	5	Pre-mRNA-splicing factor SYF2	SYF2	1	5	5	5	31.2	TRUE	TRUE	31.2	1	1	0	0	0	0	0	0	0	0	1	1	1	1	2	3	3	1	0	0	0	0	1	0	0	0	0	0	0	0	0	0	1	1
Q12093|SLM3	Q12093	Q12093	8	8	7	Mitochondrial tRNA-specific 2-thiouridylase 1	SLM3	1	8	8	7	27.8	TRUE	TRUE	31.2	0	0	0	0	0	0	0	0	0	0	0	0	0	0	1	0	0	0	1	3	2	5	0	5	3	2	2	3	4	4	3	4	0	0
Q92325|LAG2	Q92325	Q92325	16	16	16	Cullin-associated NEDD8-dissociated protein 1 homolog	LAG2	1	16	16	16	31.2	TRUE	TRUE	31.2	3	0	12	13	13	12	11	6	3	0	0	3	0	0	0	0	0	0	9	7	3	1	2	0	0	0	0	0	0	0	0	0	3	3
P39727|ERV46	P39727	P39727	10	10	10	ER-derived vesicles protein ERV46	ERV46	1	10	10	10	31.3	TRUE	TRUE	31.3	10	0	0	0	0	0	0	0	0	0	0	6	0	0	0	0	0	0	0	0	0	0	2	0	0	0	0	0	0	0	0	0	1	1
P53894|CBK1	P53894	P53894	17	17	17	Serine/threonine-protein kinase CBK1	CBK1	1	17	17	17	31.3	TRUE	TRUE	31.3	0	1	7	5	10	11	12	14	11	10	12	0	7	7	6	3	2	3	0	2	0	0	0	0	0	0	0	0	1	1	3	4	0	0
P53968|CRZ1	P53968	P53968	10	10	10	Transcriptional regulator CRZ1	CRZ1	1	10	10	10	31.3	TRUE	TRUE	31.3	4	4	0	0	0	1	1	1	2	5	6	0	7	4	7	8	9	5	1	0	0	0	2	0	0	0	0	0	0	0	1	0	2	1
Q12124|MED2	Q12124	Q12124	7	7	7	Mediator of RNA polymerase II transcription subunit 2	MED2	1	7	7	7	31.3	TRUE	TRUE	31.3	5	4	0	0	0	0	0	0	0	0	1	6	2	2	2	4	6	6	0	0	0	0	6	0	0	0	0	0	0	0	0	0	6	6
Q12418|GIS3	Q12418	Q12418	10	10	10	Protein GIS3	GIS3	1	10	10	10	31.3	TRUE	TRUE	31.3	0	3	0	0	0	0	0	0	0	0	0	0	1	1	1	4	8	6	0	0	0	0	0	0	0	0	0	0	0	0	0	0	0	1
P40484|MOB1	P40484	P40484	8	8	8	DBF2 kinase activator protein MOB1	MOB1	1	8	8	8	31.5	TRUE	TRUE	31.5	2	0	7	8	8	6	3	1	1	1	1	1	1	0	0	0	0	0	5	5	4	4	0	4	4	3	2	3	2	1	1	1	0	0
P53845|YIF1	P53845	P53845	6	6	6	Protein transport protein YIF1	YIF1	1	6	6	6	31.5	TRUE	TRUE	31.5	6	0	0	0	0	0	0	0	0	0	0	2	0	0	0	0	0	0	0	0	0	0	1	0	0	0	0	0	0	0	0	0	1	0
P53901|INN1	P53901	P53901	8	8	7	Ingression protein 1	INN1	1	8	8	7	25.9	TRUE	TRUE	31.5	0	0	2	3	5	6	5	4	3	2	0	0	1	0	0	0	0	0	1	0	0	0	0	0	0	0	0	0	0	0	0	0	0	0
Q08687|TMA16	Q08687	Q08687	6	6	6	Translation machinery-associated protein 16	TMA16	1	6	6	6	31.5	TRUE	TRUE	31.5	2	1	1	0	1	2	1	1	1	0	1	3	0	0	1	0	1	0	1	1	1	1	5	1	0	1	0	1	1	3	3	3	6	4
P23291|YCK1	P23291	P23291	10	7	7	Casein kinase I homolog 1	YCK1	1	10	7	7	23.2	FALSE	TRUE	31.6	10	0	3	2	3	2	0	0	1	0	1	6	1	1	1	1	0	0	5	6	6	4	6	2	3	1	1	1	0	0	0	0	5	4
P39986|SPF1	P39986	P39986	27	27	27	Manganese-transporting ATPase 1	SPF1	1	27	27	27	31.6	TRUE	TRUE	31.6	27	0	0	0	0	1	1	0	0	0	0	23	0	0	0	0	0	0	0	0	0	0	13	0	0	0	0	0	0	0	0	0	9	9
P40152|YNL217W	P40152	P40152	9	9	9	Putative metallophosphoesterase YNL217W	YNL217W	1	9	9	9	31.6	TRUE	TRUE	31.6	1	0	0	0	0	0	0	0	0	0	0	0	0	0	0	0	0	0	0	0	0	0	0	0	0	0	2	3	5	7	8	7	0	0
Q03764|EKI1	Q03764	Q03764	13	13	13	Ethanolamine kinase	EKI1	1	13	13	13	31.6	TRUE	TRUE	31.6	0	0	0	0	0	0	0	0	0	0	0	0	0	0	0	0	0	0	6	8	13	10	0	8	7	3	1	1	0	0	0	0	0	0
Q04033|YDR415C	Q04033	Q04033	8	8	8	Probable aminopeptidase YDR415C	YDR415C	1	8	8	8	31.6	TRUE	TRUE	31.6	1	0	0	0	0	0	0	0	0	0	0	0	0	0	0	0	0	0	0	0	0	0	0	0	0	1	1	3	3	6	6	8	0	0
P39937|PAC2	P39937	P39937	13	13	13	Protein PAC2	PAC2	1	13	13	13	31.7	TRUE	TRUE	31.7	0	0	0	0	0	0	2	4	8	9	10	0	4	1	0	0	0	0	0	0	0	0	0	0	0	0	0	0	0	0	0	0	0	0
P46973|HIT1	P46973	P46973	4	4	4	Protein HIT1	HIT1	1	4	4	4	31.7	TRUE	TRUE	31.7	0	0	0	0	0	2	2	0	1	0	0	0	0	1	0	0	0	0	0	0	0	0	0	0	0	0	0	1	1	0	2	2	0	0
Q03362|YDR476C	Q03362	Q03362	5	5	5	Uncharacterized protein YDR476C	YDR476C	1	5	5	5	31.7	TRUE	TRUE	31.7	5	0	0	0	0	0	0	0	0	0	0	4	0	0	0	0	0	0	0	0	0	0	4	0	0	0	0	0	0	0	0	0	4	4
Q06350|CTS2	Q06350	Q06350	13	13	12	Sporulation-specific chitinase 2	CTS2	1	13	13	12	31.5	TRUE	TRUE	31.7	0	0	3	1	0	0	0	0	0	0	0	0	0	0	0	0	0	0	9	9	8	4	0	4	1	0	0	0	0	0	0	0	0	0
Q08773|ISW2	Q08773	Q08773	33	29	29	ISWI chromatin-remodeling complex ATPase ISW2	ISW2	1	33	29	29	28	TRUE	TRUE	31.7	29	13	2	0	2	5	8	10	11	6	12	15	6	6	7	3	4	5	1	0	1	1	11	1	1	0	0	0	1	0	0	1	13	14
P28005|POP5	P28005	P28005	5	5	5	Ribonuclease P/MRP protein subunit POP5	POP5	1	5	5	5	31.8	TRUE	TRUE	31.8	1	2	0	1	2	3	2	1	0	1	2	1	3	3	3	2	3	3	1	0	0	0	1	0	0	0	0	0	0	0	0	0	1	2
P38263|VID24	P38263	P38263	8	8	8	Vacuolar import and degradation protein 24	VID24	1	8	8	8	31.8	TRUE	TRUE	31.8	1	2	0	0	0	0	1	1	0	1	0	1	1	1	1	1	3	5	0	0	0	0	0	0	0	0	0	0	0	0	0	0	1	1
Q12443|RTN2	Q12443	Q12443	8	8	8	Reticulon-like protein 2	RTN2	1	8	8	8	31.8	TRUE	TRUE	31.8	7	0	1	0	0	0	0	0	0	0	0	6	0	0	0	0	0	0	1	1	1	1	4	1	0	0	0	0	0	0	0	0	4	4
P32466|HXT3	P32466;P54862;P40885	P32466	10;1;1	10;1;1	9;1;1	Low-affinity glucose transporter HXT3	HXT3	3	10	10	9	29.8	TRUE	TRUE	31.9	10	1	0	0	0	0	0	0	0	0	0	9	0	0	0	0	1	2	0	0	0	0	9	0	0	0	0	0	0	0	0	0	8	8
P39720|OAF1	P39720	P39720	19	19	19	Oleate-activated transcription factor 1	OAF1	1	19	19	19	31.9	TRUE	TRUE	31.9	0	0	0	0	1	0	2	5	9	10	13	0	14	12	10	7	6	3	0	0	0	0	0	0	0	0	0	0	0	0	0	0	0	0
P53222|YGR035C	P53222	P53222	2	2	2	Uncharacterized protein YGR035C	YGR035C	1	2	2	2	31.9	TRUE	TRUE	31.9	0	0	0	0	0	0	0	0	0	0	0	0	0	0	0	0	0	0	0	0	0	0	0	0	0	0	0	0	2	2	1	1	0	0
P00127|QCR6	P00127	P00127	2	2	2	Cytochrome b-c1 complex subunit 6	QCR6	1	2	2	2	32	TRUE	TRUE	32	0	0	0	0	0	0	0	0	0	0	0	0	0	0	0	0	0	0	0	2	2	1	0	1	0	0	0	0	0	0	0	0	0	0
P25659|FUB1	P25659	P25659	6	6	6	Silencing boundary-establishment protein FUB1	FUB1	1	6	6	6	32	TRUE	TRUE	32	0	3	6	5	5	3	3	0	0	0	0	0	0	0	0	0	0	0	2	3	2	1	1	1	1	0	0	0	0	0	0	0	1	2
P46678|BDP1	P46678	P46678	12	12	12	Transcription factor TFIIIB component B	BDP1	1	12	12	12	32	TRUE	TRUE	32	7	7	0	1	1	0	0	0	0	1	4	4	7	5	6	5	7	6	0	0	0	0	5	0	0	0	0	0	0	0	0	0	7	6
P47015|AIM23	P47015	P47015	9	9	9	Altered inheritance of mitochondria protein 23, mitochondrial	AIM23	1	9	9	9	32	TRUE	TRUE	32	2	0	0	0	0	0	0	0	0	0	0	8	0	0	0	0	0	0	0	0	0	0	7	0	0	0	0	1	1	1	1	1	7	4
P53855|ATG2	P53855	P53855	36	36	36	Autophagy-related protein 2	ATG2	1	36	36	36	32	TRUE	TRUE	32	22	10	0	0	0	0	0	0	2	2	4	12	11	10	21	19	15	21	1	1	1	1	6	1	1	1	1	1	1	1	1	1	4	5
Q06162|NKP2	Q06162	Q06162	3	3	3	Central kinetochore subunit NKP2	NKP2	1	3	3	3	32	TRUE	TRUE	32	0	0	0	0	0	0	0	0	0	0	0	0	0	0	1	2	3	1	0	0	0	0	0	0	0	0	0	0	0	0	0	0	0	0
P47005|DAS1	P47005	P47005	21	21	21	F-box protein DAS1	DAS1	1	21	21	21	32.1	TRUE	TRUE	32.1	0	0	0	0	0	0	2	4	9	9	16	0	18	17	15	10	9	3	0	0	0	0	0	0	0	0	0	0	0	0	0	0	0	0
P53070|MTO1	P53070	P53070	13	13	13	Mitochondrial translation optimization protein 1	MTO1	1	13	13	13	32.1	TRUE	TRUE	32.1	1	2	4	4	4	3	2	2	1	1	1	0	1	1	1	1	1	3	8	11	8	4	0	1	1	0	0	0	0	0	0	0	1	1
Q02864|YPL071C	Q02864	Q02864	5	5	5	Uncharacterized protein YPL071C	YPL071C	1	5	5	5	32.1	TRUE	TRUE	32.1	0	0	0	0	2	3	4	5	4	3	1	0	1	0	0	0	0	0	0	0	0	0	0	0	0	0	0	0	0	0	0	0	0	0
Q12107|APC9	Q12107	Q12107	6	6	6	Anaphase-promoting complex subunit 9	APC9	1	6	6	6	32.1	TRUE	TRUE	32.1	0	0	0	0	0	0	0	0	0	0	0	0	0	0	0	0	0	0	0	0	0	0	2	0	0	0	0	0	0	0	0	0	4	3
Q12524|PCD1	Q12524	Q12524	10	10	10	Peroxisomal coenzyme A diphosphatase 1, peroxisomal	PCD1	1	10	10	10	32.1	TRUE	TRUE	32.1	0	0	0	0	0	0	0	0	0	0	1	0	1	1	1	0	0	0	0	0	0	1	0	1	3	5	3	7	7	9	5	5	0	0
Q99207|NOP14	Q99207	Q99207	27	27	27	Nucleolar complex protein 14	NOP14	1	27	27	27	32.1	TRUE	TRUE	32.1	17	12	1	0	1	1	2	3	6	8	8	17	8	8	8	7	9	11	0	0	0	0	22	0	0	0	0	0	0	2	2	4	23	22
O13525|COQ4	O13525	O13525	8	8	8	Ubiquinone biosynthesis protein COQ4, mitochondrial	COQ4	1	8	8	8	32.2	TRUE	TRUE	32.2	8	2	0	0	0	0	0	0	0	0	0	8	0	0	0	0	0	0	0	0	0	0	8	0	0	0	0	0	0	0	0	0	6	5
P32791|FRE1	P32791	P32791	16	16	15	Ferric/cupric reductase transmembrane component 1	FRE1	1	16	16	15	29.6	TRUE	TRUE	32.2	13	0	0	0	0	0	0	0	0	0	0	9	0	0	0	0	0	0	0	0	0	0	8	0	0	0	0	0	1	1	2	3	6	7
P51862|ROM2	P51862	P51862	30	30	28	RHO1 GDP-GTP exchange protein 2	ROM2	1	30	30	28	30.5	TRUE	TRUE	32.2	9	17	0	0	0	0	0	0	0	0	0	6	0	1	1	3	6	8	0	0	0	0	6	0	0	0	0	0	0	1	0	0	8	15
P53234|YGR053C	P53234	P53234	7	7	7	Uncharacterized protein YGR053C	YGR053C	1	7	7	7	32.2	TRUE	TRUE	32.2	0	1	0	0	0	0	0	0	0	0	0	1	0	0	0	0	0	0	0	0	0	0	1	0	0	2	2	4	5	5	5	4	1	1
Q01448|HPC2	Q01448	Q01448	13	13	12	Histone promoter control protein 2	HPC2	1	13	13	12	31.4	TRUE	TRUE	32.2	10	6	0	0	0	0	0	0	0	1	1	8	3	3	6	9	9	8	0	0	0	0	6	0	0	0	0	0	0	0	0	0	6	5
Q12504|RKM4	Q12504	Q12504	12	12	12	Ribosomal lysine N-methyltransferase 4	RKM4	1	12	12	12	32.2	TRUE	TRUE	32.2	4	7	8	8	7	5	7	6	6	7	7	4	6	7	6	6	7	7	9	9	8	5	2	5	3	3	0	1	0	0	0	0	4	4
P36080|RRP14	P36080	P36080	18	18	18	Ribosomal RNA-processing protein 14	RRP14	1	18	18	18	32.3	TRUE	TRUE	32.3	15	0	1	0	0	0	1	1	1	1	1	18	1	0	0	1	1	0	0	0	0	0	16	0	0	0	0	0	0	0	0	0	15	12
P38633|SOH1	P38633	P38633	2	2	2	Mediator of RNA polymerase II transcription subunit 31	SOH1	1	2	2	2	32.3	TRUE	TRUE	32.3	2	0	0	0	0	0	0	0	0	0	0	2	0	0	0	0	0	0	0	0	0	0	2	0	0	0	0	0	0	0	0	0	2	1
P38990|SAK1	P38990	P38990	25	25	25	SNF1-activating kinase 1	SAK1	1	25	25	25	32.3	TRUE	TRUE	32.3	0	18	0	0	0	0	0	0	0	0	0	0	3	5	9	15	17	18	0	0	0	0	0	0	0	0	0	0	0	0	0	0	2	12
P53327|SLH1	P53327	P53327	44	44	43	Antiviral helicase SLH1	SLH1	1	44	44	43	31.5	TRUE	TRUE	32.3	37	6	1	1	1	1	1	1	1	1	1	32	1	1	1	1	1	4	1	1	1	1	31	1	1	1	0	0	0	0	1	0	29	30
P53919|NAF1	P53919	P53919	13	13	13	H/ACA ribonucleoprotein complex non-core subunit NAF1	NAF1	1	13	13	13	32.3	TRUE	TRUE	32.3	1	1	3	6	8	10	12	13	13	10	11	1	8	3	4	4	3	1	2	1	0	0	1	0	0	0	0	0	0	0	0	0	4	2
P20795|VPS33	P20795	P20795	15	15	14	Vacuolar protein sorting-associated protein 33	VPS33	1	15	15	14	30.5	TRUE	TRUE	32.4	4	1	0	0	0	0	0	0	0	0	0	5	0	0	0	0	1	3	3	6	3	3	6	1	1	1	1	1	1	1	1	1	7	10
P50874|ORC5	P50874	P50874	11	11	11	Origin recognition complex subunit 5	ORC5	1	11	11	11	32.4	TRUE	TRUE	32.4	11	1	0	0	0	0	0	0	1	2	3	8	3	3	1	2	0	1	0	0	0	0	8	0	0	0	0	0	0	0	0	0	9	7
Q02629|NUP100	Q02629	Q02629	22	22	22	Nucleoporin NUP100/NSP100	NUP100	1	22	22	22	32.4	TRUE	TRUE	32.4	2	7	3	4	4	5	6	10	14	18	20	1	21	17	22	21	16	14	4	2	3	1	1	4	2	1	0	1	1	1	1	1	1	0
Q03703|YML037C	Q03703	Q03703	7	7	7	Uncharacterized protein YML037C	YML037C	1	7	7	7	32.4	TRUE	TRUE	32.4	0	0	0	0	0	0	0	0	1	2	2	0	3	5	4	4	4	0	0	0	0	0	0	0	0	0	0	0	0	0	0	0	0	0
Q06337|EAF1	Q06337	Q06337	24	24	24	Chromatin modification-related protein EAF1	EAF1	1	24	24	24	32.4	TRUE	TRUE	32.4	17	1	0	0	0	0	0	0	0	0	0	16	0	0	0	0	0	0	0	0	0	0	15	0	0	0	0	0	1	1	1	1	10	13
P32380|SPC110	P32380	P32380	30	30	30	Spindle pole body component 110	SPC110	1	30	30	30	32.5	TRUE	TRUE	32.5	13	5	0	1	1	1	1	1	1	1	1	17	1	1	1	1	2	3	0	0	0	0	21	0	0	0	0	0	0	0	0	0	24	25
P32829|MRE11	P32829	P32829	15	15	14	Double-strand break repair protein MRE11	MRE11	1	15	15	14	29.3	TRUE	TRUE	32.5	5	0	0	0	0	0	1	3	5	2	2	4	1	1	0	0	1	0	0	0	0	1	2	1	1	0	0	0	0	0	0	0	6	3
P25367|RNQ1	P25367	P25367	8	8	8	[PIN+] prion protein RNQ1	RNQ1	1	8	8	8	32.6	TRUE	TRUE	32.6	7	0	0	0	0	0	0	0	0	0	0	7	0	0	0	0	0	0	0	0	0	0	7	0	0	0	0	1	4	6	6	7	7	7
P39742|SEC72	P39742	P39742	4	4	4	Translocation protein SEC72	SEC72	1	4	4	4	32.6	TRUE	TRUE	32.6	4	0	0	0	0	0	0	0	0	0	0	1	0	0	0	0	0	0	0	0	0	0	1	0	0	0	0	0	0	0	0	0	0	0
P25333|SAT4	P25333	P25333	14	14	12	Serine/threonine-protein kinase HAL4/SAT4	SAT4	1	14	14	12	28.9	TRUE	TRUE	32.7	0	0	1	1	3	3	6	6	9	8	5	0	4	2	3	5	4	3	0	0	0	0	0	0	0	0	0	0	0	0	0	0	0	0
P35843|HES1	P35843	P35843	12	12	12	Protein HES1	HES1	1	12	12	12	32.7	TRUE	TRUE	32.7	0	0	0	0	0	0	0	0	0	0	0	0	0	0	0	0	1	0	0	0	0	0	0	0	0	0	1	4	7	6	9	9	0	0
Q03525|TMA23	Q03525	Q03525	6	6	6	Protein TMA23	TMA23	1	6	6	6	32.7	TRUE	TRUE	32.7	5	0	0	0	0	0	0	0	0	0	0	5	0	0	0	0	0	0	0	0	0	0	5	0	0	0	0	0	0	0	0	0	5	4
Q03630|BET5	Q03630	Q03630	4	4	4	Trafficking protein particle complex subunit BET5	BET5	1	4	4	4	32.7	TRUE	TRUE	32.7	4	4	0	1	2	2	2	3	3	3	3	3	2	3	3	2	2	3	2	0	1	0	4	0	0	0	0	0	0	0	0	0	4	4
Q12753|HAA1	Q12753	Q12753	13	13	13	Transcriptional activator HAA1	HAA1	1	13	13	13	32.7	TRUE	TRUE	32.7	2	6	0	0	0	0	0	1	2	5	6	3	6	7	8	10	10	10	0	0	0	0	3	0	0	0	0	0	0	0	0	0	6	4
P05626|ATP4	P05626	P05626	7	7	7	ATP synthase subunit 4, mitochondrial	ATP4	1	7	7	7	32.8	TRUE	TRUE	32.8	6	3	0	0	0	0	0	0	1	1	1	6	1	2	3	3	3	3	0	0	0	0	6	0	0	0	0	1	0	3	2	3	6	5
P38691|KSP1	P38691	P38691	25	25	24	Serine/threonine-protein kinase KSP1	KSP1	1	25	25	24	31.8	TRUE	TRUE	32.8	11	15	3	3	3	1	1	3	3	3	7	11	3	6	6	9	11	13	2	3	3	0	11	0	0	0	0	0	0	0	0	0	14	17
P40468|TAO3	P40468	P40468	62	62	62	Cell morphogenesis protein PAG1	TAO3	1	62	62	62	32.8	TRUE	TRUE	32.8	19	39	1	0	0	0	1	2	2	3	2	10	2	2	4	5	9	26	0	0	0	0	9	0	0	0	0	0	0	0	0	0	11	32
P11325|NAM2	P11325	P11325	22	22	22	Leucine--tRNA ligase, mitochondrial	NAM2	1	22	22	22	32.9	TRUE	TRUE	32.9	1	0	5	8	11	13	14	10	7	8	4	0	4	5	6	4	5	2	4	1	1	0	0	0	0	0	0	0	0	0	0	0	0	0
P39979|HPA3	P39979	P39979	4	4	4	D-amino-acid N-acetyltransferase HPA3	HPA3	1	4	4	4	32.9	TRUE	TRUE	32.9	0	0	0	0	0	0	0	0	0	0	0	0	0	0	0	0	0	0	3	2	4	4	0	3	3	0	1	2	2	2	2	2	0	0
P40858|MRPL49	P40858	P40858	6	6	6	54S ribosomal protein L49, mitochondrial	MRPL49	1	6	6	6	32.9	TRUE	TRUE	32.9	3	1	0	0	0	0	0	0	0	0	0	5	0	0	0	0	0	0	0	0	0	0	5	0	0	0	0	0	0	0	0	0	5	4
P43564|MIL1	P43564	P43564	25	25	25	Uncharacterized membrane protein YFL034W	MIL1	1	25	25	25	32.9	TRUE	TRUE	32.9	0	1	0	0	0	0	0	1	7	15	15	0	23	19	19	16	11	7	0	0	0	0	0	0	1	0	0	1	1	1	1	1	0	0
Q08817|SOG2	Q08817	Q08817	20	20	20	Leucine-rich repeat-containing protein SOG2	SOG2	1	20	20	20	32.9	TRUE	TRUE	32.9	7	4	0	0	0	0	0	0	0	0	0	9	0	0	0	0	0	1	1	1	1	1	14	0	0	1	0	0	1	1	1	1	15	17
Q3E7A9|CMC4	Q3E7A9	Q3E7A9	2	2	2	Cx9C motif-containing protein 4, mitochondrial	CMC4	1	2	2	2	32.9	TRUE	TRUE	32.9	0	0	0	0	0	0	0	0	0	0	0	0	0	0	0	0	0	0	0	0	0	0	0	0	0	0	0	0	0	1	2	2	0	0
Q92317|NCB2	Q92317	Q92317	5	5	5	Negative cofactor 2 complex subunit beta	NCB2	1	5	5	5	32.9	TRUE	TRUE	32.9	3	0	2	3	1	0	0	1	1	0	0	2	0	0	0	0	0	0	3	3	4	4	1	1	2	1	1	0	1	1	1	2	2	2
Q99176|SRN2	Q99176	Q99176	7	7	7	Protein SRN2	SRN2	1	7	7	7	32.9	TRUE	TRUE	32.9	0	2	0	0	0	0	0	1	0	5	5	0	5	6	6	6	4	2	0	0	0	0	0	0	0	0	0	0	0	0	0	0	2	0
P32806|GYP6	P32806	P32806	12	12	11	GTPase-activating protein GYP6	GYP6	1	12	12	11	31.7	TRUE	TRUE	33	5	0	0	0	0	0	0	0	0	0	0	3	0	0	0	0	0	1	4	5	5	6	2	9	5	4	1	0	0	0	0	0	6	3
P47135|JSN1	P47135	P47135	29	29	28	Protein JSN1	JSN1	1	29	29	28	32.2	TRUE	TRUE	33	3	14	2	0	4	4	6	10	15	17	20	1	27	25	26	23	22	22	0	0	0	0	2	0	0	0	0	0	0	0	0	0	1	4
P48361|ASK10	P48361	P48361	25	22	22	Activator of SKN7 protein 10	ASK10	1	25	22	22	30.2	TRUE	TRUE	33	14	17	0	0	0	0	0	0	0	0	0	11	0	0	2	3	8	8	0	0	0	0	10	0	0	0	0	0	0	0	0	0	9	16
Q03898|FIN1	Q03898	Q03898	7	7	7	Filament protein FIN1	FIN1	1	7	7	7	33	TRUE	TRUE	33	0	0	0	0	0	0	0	0	0	1	2	0	1	2	2	4	7	5	0	0	0	0	0	0	0	0	0	0	0	0	0	0	1	0
P39682|PRP39	P39682	P39682	14	14	14	Pre-mRNA-processing factor 39	PRP39	1	14	14	14	33.1	TRUE	TRUE	33.1	9	0	1	1	0	0	0	0	0	0	0	9	0	0	0	0	0	0	1	0	0	0	6	0	0	0	0	0	1	1	0	0	10	12
P47138|JJJ3	P47138	P47138	4	4	4	Diphthamide biosynthesis protein 4	JJJ3	1	4	4	4	33.1	TRUE	TRUE	33.1	0	0	0	0	0	0	0	0	0	0	0	0	0	0	0	0	0	0	0	0	0	2	0	2	3	3	4	4	4	3	3	2	0	0
P53866|SQS1	P53866	P53866	22	22	22	Protein SQS1	SQS1	1	22	22	22	33.1	TRUE	TRUE	33.1	13	1	0	0	0	0	0	0	0	0	0	18	0	0	0	0	0	0	0	0	0	0	18	0	0	0	0	0	0	0	0	0	18	20
Q03769|ENT5	Q03769	Q03769	18	18	17	Epsin-5	ENT5	1	18	18	17	33.1	TRUE	TRUE	33.1	3	0	15	17	17	16	12	6	9	9	10	0	10	8	7	3	2	2	13	10	10	3	0	2	0	0	1	1	2	4	3	3	0	0
Q12396|EMP46	Q12396	Q12396	11	11	11	Protein EMP46	EMP46	1	11	11	11	33.1	TRUE	TRUE	33.1	10	1	0	0	0	0	0	0	0	0	0	3	0	0	0	0	0	0	0	0	0	0	2	0	0	0	0	0	0	0	0	0	2	2
P28708|PRR1	P28708	P28708	13	13	13	Serine/threonine-protein kinase PRR1	PRR1	1	13	13	13	33.2	TRUE	TRUE	33.2	4	3	4	3	5	5	8	2	5	4	2	1	1	2	2	2	1	1	3	0	0	0	1	0	0	0	0	0	0	0	0	0	1	3
P33448|TOM6	P33448	P33448	1	1	1	Mitochondrial import receptor subunit TOM6	TOM6	1	1	1	1	34.4	TRUE	TRUE	34.4	1	0	0	0	0	0	0	0	0	0	0	1	0	0	0	0	0	0	0	0	0	0	1	0	0	0	0	0	0	0	0	0	0	0
P38241|ECM2	P38241	P38241	10	10	10	Pre-mRNA-splicing factor SLT11	ECM2	1	10	10	10	33.2	TRUE	TRUE	33.2	9	0	0	0	0	0	0	0	0	0	0	5	0	0	0	0	0	0	0	0	0	0	6	0	0	0	0	0	0	0	0	0	3	2
P40002|MIT1	P40002	P40002	13	13	13	Transcriptional regulator MIT1	MIT1	1	13	13	13	33.2	TRUE	TRUE	33.2	0	1	4	5	9	11	12	11	12	10	10	0	9	6	5	5	3	3	2	1	2	1	0	0	0	0	2	1	1	1	0	1	0	0
P40986|CDC1	P40986	P40986	8	8	8	Cell division control protein 1	CDC1	1	8	8	8	33.2	TRUE	TRUE	33.2	8	0	0	0	0	0	0	0	0	0	0	7	0	0	0	0	0	0	0	0	0	0	3	0	0	0	0	0	0	0	0	0	2	2
P53107|YRB30	P53107	P53107	13	13	13	Ran-specific GTPase-activating protein 30	YRB30	1	13	13	13	33.2	TRUE	TRUE	33.2	0	2	9	10	11	10	9	6	7	6	6	0	5	1	0	0	0	1	6	5	3	1	0	0	0	0	0	0	0	0	0	0	1	0
P53148|SPC105	P53148	P53148	20	20	20	Spindle pole body component SPC105	SPC105	1	20	20	20	33.2	TRUE	TRUE	33.2	15	4	0	0	0	0	0	0	0	0	0	15	0	0	0	0	0	0	0	0	0	0	14	0	0	0	0	0	0	0	0	0	17	15
Q12049|THP3	Q12049	Q12049	10	10	10	Protein THP3	THP3	1	10	10	10	33.2	TRUE	TRUE	33.2	5	0	1	1	1	1	2	0	0	0	0	7	0	0	0	0	0	0	1	1	1	0	7	0	1	1	0	0	0	0	0	0	5	6
P10962|MAK16	P10962	P10962	8	8	8	Protein MAK16	MAK16	1	8	8	8	33.3	TRUE	TRUE	33.3	7	4	3	1	4	4	6	4	4	1	3	7	4	2	2	4	4	4	4	4	1	2	8	1	0	0	0	0	0	0	0	0	7	7
P36009|DHR2	P36009	P36009	19	19	19	Probable ATP-dependent RNA helicase DHR2	DHR2	1	19	19	19	33.3	TRUE	TRUE	33.3	18	1	0	0	0	0	0	0	0	0	0	13	0	0	0	0	0	0	0	0	0	0	16	0	0	0	0	0	0	0	0	0	15	11
Q04925|YDR222W	Q04925	Q04925	12	11	11	SVF1-like protein YDR222W	YDR222W	1	12	11	11	31.6	TRUE	TRUE	33.3	0	0	0	0	0	0	0	0	0	0	0	0	0	0	0	0	0	0	0	0	0	1	0	2	3	3	4	7	5	10	10	12	0	0
Q06340|ESC2	Q06340	Q06340	9	9	9	Protein ESC2	ESC2	1	9	9	9	33.3	TRUE	TRUE	33.3	0	0	0	0	2	3	5	7	8	6	3	0	1	0	0	0	0	0	0	0	0	0	0	0	0	0	0	0	0	0	0	0	0	0
Q06411|SPP382	Q06411	Q06411	17	17	17	Pre-mRNA-splicing factor SPP382	SPP382	1	17	17	17	33.3	TRUE	TRUE	33.3	5	10	0	0	0	0	0	0	0	0	0	4	3	7	9	9	11	12	0	0	0	0	2	0	0	0	0	0	0	0	0	0	6	5
Q08831|VTS1	Q08831	Q08831	11	11	11	Protein VTS1	VTS1	1	11	11	11	33.3	TRUE	TRUE	33.3	6	6	0	0	0	0	0	0	0	0	0	6	1	2	3	3	5	5	0	0	0	0	7	0	0	0	0	0	0	0	1	1	8	8
P53935|NST1	P53935	P53935	21	21	21	Stress response protein NST1	NST1	1	21	21	21	33.4	TRUE	TRUE	33.4	11	2	0	0	0	0	0	0	0	1	1	15	0	0	0	0	0	1	0	0	0	0	12	0	0	0	0	0	0	1	1	1	12	13
Q04951|SCW10	Q04951	Q04951	10	10	10	Probable family 17 glucosidase SCW10	SCW10	1	10	10	10	33.4	TRUE	TRUE	33.4	0	1	4	4	6	7	7	5	4	3	3	0	1	1	0	0	0	0	0	0	0	0	0	0	0	6	7	9	8	8	6	7	0	0
P07276|RAD2	P07276	P07276	26	26	26	DNA repair protein RAD2	RAD2	1	26	26	26	33.5	TRUE	TRUE	33.5	0	1	0	0	0	0	1	1	8	14	15	0	18	15	16	14	15	13	0	0	0	0	0	0	0	0	0	0	0	0	0	0	0	0
P18963|IRA1	P18963	P18963	82	82	81	Inhibitory regulator protein IRA1	IRA1	1	82	82	81	33.1	TRUE	TRUE	33.5	30	47	0	0	0	0	0	1	2	2	2	11	2	3	8	11	15	32	0	0	1	0	18	0	0	0	0	0	0	0	0	0	30	43
P34758|SCD5	P34758	P34758	16	16	16	Protein SCD5	SCD5	1	16	16	16	33.5	TRUE	TRUE	33.5	3	6	0	0	0	0	0	0	2	3	4	2	6	8	14	12	13	10	0	0	0	0	2	0	0	0	0	0	0	0	0	0	1	3
[truncated: 2,798 more rows]
[truncated: 329 more columns]

## Sheet: Data S4
Data S4. PANTHER db output table. 3982 proteins identified in SEC experiment were queried against PANTHER database to perform overrepresentation analysis.
[truncated: 22 more rows]

[truncated: 29 more sheets: Data S5, Data S6, Data S7, Data S8, Data S9, Data S10, Data S11, Data S12, Data S13, Data S14, Data S15, Data S16, Data S17, Data S18, Data S19, Data S20, Data S21, Data S22, Data S23, Data S24 …]
